# Supplementary material for: TSPO safeguards porphyrin–iron balance under anoxic conditions in Bacillus cereus
Source: mSystems. 2026 Apr 13;11(5):e01738-25. doi: 10.1128/msystems.01738-25 (PMC13185565; doi:10.1128/msystems.01738-25)
Supplement: Table S1 — Proteins identified in the cellular proteomes of WT and ΔtspO cells. [file msystems.01738-25-s0002.xlsx]

## Sheet: Table S1 
Table S1.Proteins identified in the cellular proteomes of WT and ΔtspO cells
																Statistical classes				Statistical classes
																Blue class: Identifications satisfied both, the fold (≥1.5) and statistical criteria (p value ≤0.05).				Blue class: Identifications satisfied both, the fold (≥1.5) and statistical criteria (p value ≤0.05).
																Orange class: These identifications did not meet the fold criterion but they deserve a second look because they have low p-values.				Orange class: These identifications did not meet the fold criterion but they deserve a second look because they have low p-values.
																Green class: These identifications satisfied the fold criteria but, most likely, this happened by chance (should be disconsidered).				Green class: These identifications satisfied the fold criteria but, most likely, this happened by chance (should be disconsidered).
																Red class: These identifications did not meet the fold and p-value criteria (should be disconsidered).				Red class: These identifications did not meet the fold and p-value criteria (should be disconsidered).
				Spectral counts												Tfold comparison DtspO versus WT
				Wild-type						DtspO						Exponential growth phase				Stationary growth phase
				Exponential growth phase			Stationnary growth phase			Exponential growth phase			Stationnary growth phase
Protein accession	Functional description	pI	Molecular Weight (Da)	Replicate 1	Replicate 2	Replicate 3	Replicate 1	Replicate 2	Replicate 3	Replicate 1	Replicate 2	Replicate 3	Replicate 1	Replicate 2	Replicate 3	Tfold	LOG2(Tfold)*sign	p value	PatternLab Class	Tfold	LOG2(Tfold)*sign	p value	PatternLab Class
Q81J47	DNA-directed RNA polymerase subunit beta' OS=Bacillus cereus (strain ATCC 14579 / DSM 31 / CCUG 7414 / JCM 2152 / NBRC 15305 / NCIMB 9373 / NCTC 2599 / NRRL B-3711) OX=226900 GN=rpoC PE=3 SV=1	8.6	134266	378	363	296	253	143	226	388	328	306	256	229	225	-1.01463	-0.0209596	0.893783	Red	1.1408	0.190046	0.473164	Red
Q819M9	Pyruvate carboxylase OS=Bacillus cereus (strain ATCC 14579 / DSM 31 / CCUG 7414 / JCM 2152 / NBRC 15305 / NCIMB 9373 / NCTC 2599 / NRRL B-3711) OX=226900 GN=BC_3947 PE=4 SV=1	5.7	128362	268	282	200	271	163	246	336	301	291	302	261	253	1.23639	0.306131	0.129064	Red	1.19912	0.261978	0.301868	Red
Q81J48	DNA-directed RNA polymerase subunit beta OS=Bacillus cereus (strain ATCC 14579 / DSM 31 / CCUG 7414 / JCM 2152 / NBRC 15305 / NCIMB 9373 / NCTC 2599 / NRRL B-3711) OX=226900 GN=rpoB PE=3 SV=1	5	131783	315	333	257	245	167	208	332	291	254	236	215	196	-1.03182	-0.0451888	0.785975	Red	1.04334	0.0612076	0.745854	Red
Q81J66	Negative regulator of genetic competence clpC/mecB OS=Bacillus cereus (strain ATCC 14579 / DSM 31 / CCUG 7414 / JCM 2152 / NBRC 15305 / NCIMB 9373 / NCTC 2599 / NRRL B-3711) OX=226900 GN=BC_0102 PE=3 SV=1	6.1	90517	203	209	240	305	247	277	206	202	203	258	216	221	-1.06678	-0.0932563	0.355337	Red	-1.19198	-0.253356	0.108277	Red
Q815G7	Protein translocase subunit SecA OS=Bacillus cereus (strain ATCC 14579 / DSM 31 / CCUG 7414 / JCM 2152 / NBRC 15305 / NCIMB 9373 / NCTC 2599 / NRRL B-3711) OX=226900 GN=secA PE=3 SV=1	5.4	94960	159	128	123	154	81	115	185	143	145	160	121	112	1.15254	0.20482	0.30374	Red	1.12181	0.165832	0.610415	Red
Q814C5	Elongation factor G OS=Bacillus cereus (strain ATCC 14579 / DSM 31 / CCUG 7414 / JCM 2152 / NBRC 15305 / NCIMB 9373 / NCTC 2599 / NRRL B-3711) OX=226900 GN=fusA PE=3 SV=1	4.9	76276	783	663	698	448	312	415	701	573	506	376	363	347	-1.20415	-0.268015	0.15995	Red	-1.08173	-0.113336	0.546516	Red
Q81IA3	Formate acetyltransferase OS=Bacillus cereus (strain ATCC 14579 / DSM 31 / CCUG 7414 / JCM 2152 / NBRC 15305 / NCIMB 9373 / NCTC 2599 / NRRL B-3711) OX=226900 GN=BC_0491 PE=3 SV=1	5.5	84627	398	361	427	354	323	331	555	404	460	403	363	364	1.19596	0.258173	0.213309	Red	1.12067	0.164365	0.0721075	Red
Q818E9	Chaperone protein DnaK OS=Bacillus cereus (strain ATCC 14579 / DSM 31 / CCUG 7414 / JCM 2152 / NBRC 15305 / NCIMB 9373 / NCTC 2599 / NRRL B-3711) OX=226900 GN=dnaK PE=3 SV=1	4.7	65726	388	417	382	435	324	382	330	297	299	277	257	239	-1.28095	-0.357211	0.00460811	Orange	-1.47423	-0.559958	0.0498001	Orange
Q817R6	Valine--tRNA ligase OS=Bacillus cereus (strain ATCC 14579 / DSM 31 / CCUG 7414 / JCM 2152 / NBRC 15305 / NCIMB 9373 / NCTC 2599 / NRRL B-3711) OX=226900 GN=valS PE=3 SV=1	5.2	101639	126	125	121	96	68	78	130	99	101	84	87	78	-1.12613	-0.171368	0.296056	Red	1.02857	0.040642	0.807836	Red
Q819S3	Carbamoyl-phosphate synthase large chain OS=Bacillus cereus (strain ATCC 14579 / DSM 31 / CCUG 7414 / JCM 2152 / NBRC 15305 / NCIMB 9373 / NCTC 2599 / NRRL B-3711) OX=226900 GN=carB PE=3 SV=1	5	118593	205	198	181	83	55	79	210	145	113	57	66	57	-1.24628	-0.317633	0.306676	Red	-1.20219	-0.26566	0.292005	Red
Q818A4	Aldehyde-alcohol dehydrogenase OS=Bacillus cereus (strain ATCC 14579 / DSM 31 / CCUG 7414 / JCM 2152 / NBRC 15305 / NCIMB 9373 / NCTC 2599 / NRRL B-3711) OX=226900 GN=BC_4365 PE=3 SV=1	6.1	95179	714	543	579	523	369	466	458	424	383	448	422	398	-1.45032	-0.536367	0.0512898	Red	-1.07081	-0.098703	0.580307	Red
Q81G77	Internalin OS=Bacillus cereus (strain ATCC 14579 / DSM 31 / CCUG 7414 / JCM 2152 / NBRC 15305 / NCIMB 9373 / NCTC 2599 / NRRL B-3711) OX=226900 GN=BC_1331 PE=4 SV=1	5.7	85667	0	0	1	130	30	143	0	2	0	49	124	139	1.25	0.321928	0.685598	Red	1.02941	0.0418202	0.950522	Red
Q81DQ0	Glycine-AMP ligase OS=Bacillus cereus (strain ATCC 14579 / DSM 31 / CCUG 7414 / JCM 2152 / NBRC 15305 / NCIMB 9373 / NCTC 2599 / NRRL B-3711) OX=226900 GN=BC_2306 PE=3 SV=1	5.2	149118	0	0	2	150	58	143	0	2	3	50	89	73	1.6	0.678072	0.420396	Green	-1.64651	-0.719413	0.253741	Green
Q81DR0	Exonuclease SbcC OS=Bacillus cereus (strain ATCC 14579 / DSM 31 / CCUG 7414 / JCM 2152 / NBRC 15305 / NCIMB 9373 / NCTC 2599 / NRRL B-3711) OX=226900 GN=BC_2296 PE=4 SV=1	5.4	120291	48	41	30	62	17	52	80	74	66	83	65	66	1.82787	0.870163	0.00830654	Blue	1.6194	0.695462	0.168932	Green
Q815I4	UvrABC system protein A OS=Bacillus cereus (strain ATCC 14579 / DSM 31 / CCUG 7414 / JCM 2152 / NBRC 15305 / NCIMB 9373 / NCTC 2599 / NRRL B-3711) OX=226900 GN=uvrA PE=3 SV=1	6.2	106473	40	46	44	91	47	55	46	54	51	60	49	56	1.15789	0.211504	0.0797029	Red	-1.16667	-0.222392	0.56512	Red
Q819R4	Isoleucine--tRNA ligase 1 OS=Bacillus cereus (strain ATCC 14579 / DSM 31 / CCUG 7414 / JCM 2152 / NBRC 15305 / NCIMB 9373 / NCTC 2599 / NRRL B-3711) OX=226900 GN=ileS1 PE=3 SV=1	5.2	104496	98	107	88	72	62	72	102	78	78	70	71	62	-1.1341	-0.181547	0.303328	Red	-1.01456	-0.0208586	0.831023	Red
Q814B0	Chaperonin GroEL OS=Bacillus cereus (strain ATCC 14579 / DSM 31 / CCUG 7414 / JCM 2152 / NBRC 15305 / NCIMB 9373 / NCTC 2599 / NRRL B-3711) OX=226900 GN=groEL PE=3 SV=1	4.8	57396	1056	1216	1015	1141	1258	1104	780	782	865	665	752	708	-1.35391	-0.437131	0.0273324	Orange	-1.64756	-0.720328	0.00288553	Blue
Q812X7	Translation initiation factor IF-2 OS=Bacillus cereus (strain ATCC 14579 / DSM 31 / CCUG 7414 / JCM 2152 / NBRC 15305 / NCIMB 9373 / NCTC 2599 / NRRL B-3711) OX=226900 GN=infB PE=3 SV=1	5	75705	146	124	144	160	93	151	163	128	149	144	131	127	1.06235	0.0872593	0.526366	Red	-1.00494	-0.00710689	0.977926	Red
Q81JA8	Methionine--tRNA ligase 1 OS=Bacillus cereus (strain ATCC 14579 / DSM 31 / CCUG 7414 / JCM 2152 / NBRC 15305 / NCIMB 9373 / NCTC 2599 / NRRL B-3711) OX=226900 GN=metG1 PE=3 SV=1	5.3	75155	122	100	109	120	72	105	126	103	123	110	100	97	1.06287	0.0879709	0.508438	Red	1.03333	0.0473057	0.839293	Red
Q815D5	Phosphomethylpyrimidine synthase OS=Bacillus cereus (strain ATCC 14579 / DSM 31 / CCUG 7414 / JCM 2152 / NBRC 15305 / NCIMB 9373 / NCTC 2599 / NRRL B-3711) OX=226900 GN=thiC PE=3 SV=1	5.5	65686	391	390	196	288	380	232	251	205	248	253	238	212	-1.38614	-0.471072	0.293771	Red	-1.27904	-0.355058	0.264178	Red
Q81JC8	Inosine-5'-monophosphate dehydrogenase OS=Bacillus cereus (strain ATCC 14579 / DSM 31 / CCUG 7414 / JCM 2152 / NBRC 15305 / NCIMB 9373 / NCTC 2599 / NRRL B-3711) OX=226900 GN=guaB PE=3 SV=1	6.4	52480	381	322	315	456	337	410	335	316	369	384	267	299	1.00196	0.00282328	0.980905	Red	-1.26548	-0.339682	0.161566	Red
Q817G4	DNA polymerase I OS=Bacillus cereus (strain ATCC 14579 / DSM 31 / CCUG 7414 / JCM 2152 / NBRC 15305 / NCIMB 9373 / NCTC 2599 / NRRL B-3711) OX=226900 GN=polA PE=3 SV=1	5	100855	61	55	55	83	34	59	93	59	73	76	48	47	1.31034	0.389947	0.206015	Red	-1.02874	-0.0408723	0.927434	Red
Q81E72	Nitrate reductase (quinone) OS=Bacillus cereus (strain ATCC 14579 / DSM 31 / CCUG 7414 / JCM 2152 / NBRC 15305 / NCIMB 9373 / NCTC 2599 / NRRL B-3711) OX=226900 GN=BC_2118 PE=3 SV=1	6	139336	27	19	32	6	0	6	97	79	72	31	41	33	3.09877	1.63169	0.00676479	Blue	7.2	2.848	0.00198279	Blue
Q813X9	S-layer protein / Peptidoglycan endo-beta-N-acetylglucosaminidase OS=Bacillus cereus (strain ATCC 14579 / DSM 31 / CCUG 7414 / JCM 2152 / NBRC 15305 / NCIMB 9373 / NCTC 2599 / NRRL B-3711) OX=226900 GN=BC_0896 PE=4 SV=1	8.7	69973	74	59	67	72	96	115	69	105	84	114	148	128	1.28571	0.36257	0.196929	Red	1.37413	0.458514	0.0914879	Red
Q81GM5	Chaperone protein ClpB OS=Bacillus cereus (strain ATCC 14579 / DSM 31 / CCUG 7414 / JCM 2152 / NBRC 15305 / NCIMB 9373 / NCTC 2599 / NRRL B-3711) OX=226900 GN=clpB PE=3 SV=1	5.3	97322	58	81	102	85	92	85	83	75	86	99	79	75	1.0123	0.0176299	0.945464	Red	-1.03516	-0.0498485	0.731508	Red
Q81IQ3	Phosphoribosylformylglycinamidine synthase subunit PurL OS=Bacillus cereus (strain ATCC 14579 / DSM 31 / CCUG 7414 / JCM 2152 / NBRC 15305 / NCIMB 9373 / NCTC 2599 / NRRL B-3711) OX=226900 GN=purL PE=3 SV=1	4.9	80227	370	351	343	203	151	228	386	288	260	207	186	155	-1.13874	-0.187439	0.374441	Red	-1.06171	-0.0863843	0.701787	Red
Q817Z0	Alanine--tRNA ligase OS=Bacillus cereus (strain ATCC 14579 / DSM 31 / CCUG 7414 / JCM 2152 / NBRC 15305 / NCIMB 9373 / NCTC 2599 / NRRL B-3711) OX=226900 GN=alaS PE=3 SV=1	5	97398	145	132	129	105	66	92	150	100	115	100	92	81	-1.11141	-0.152395	0.458961	Red	1.03759	0.053242	0.810906	Red
Q817F4	Pyruvate kinase OS=Bacillus cereus (strain ATCC 14579 / DSM 31 / CCUG 7414 / JCM 2152 / NBRC 15305 / NCIMB 9373 / NCTC 2599 / NRRL B-3711) OX=226900 GN=BC_4599 PE=3 SV=1	5.2	62229	591	494	508	505	346	417	583	515	509	435	426	418	1.00877	0.0126	0.909599	Red	1.00865	0.0124322	0.943884	Red
Q81AF6	Aconitate hydratase OS=Bacillus cereus (strain ATCC 14579 / DSM 31 / CCUG 7414 / JCM 2152 / NBRC 15305 / NCIMB 9373 / NCTC 2599 / NRRL B-3711) OX=226900 GN=BC_3616 PE=3 SV=1	4.9	98936	107	134	98	164	134	132	129	126	118	202	150	147	1.09942	0.136736	0.407362	Red	1.15935	0.21332	0.341538	Red
Q81I86	Glutamate synthase [NADPH] large chain OS=Bacillus cereus (strain ATCC 14579 / DSM 31 / CCUG 7414 / JCM 2152 / NBRC 15305 / NCIMB 9373 / NCTC 2599 / NRRL B-3711) OX=226900 GN=BC_0511 PE=3 SV=1	6.1	162624	14	26	5	81	33	60	16	27	16	54	29	19	1.29167	0.369234	0.554298	Red	-1.68571	-0.75336	0.244232	Green
Q817Q4	Lon protease OS=Bacillus cereus (strain ATCC 14579 / DSM 31 / CCUG 7414 / JCM 2152 / NBRC 15305 / NCIMB 9373 / NCTC 2599 / NRRL B-3711) OX=226900 GN=lon PE=2 SV=1	5.6	86477	85	68	75	64	34	71	92	61	71	57	57	51	-1.01762	-0.0252006	0.905748	Red	-1.02381	-0.0339473	0.917901	Red
Q817I7	Phenylalanine--tRNA ligase beta subunit OS=Bacillus cereus (strain ATCC 14579 / DSM 31 / CCUG 7414 / JCM 2152 / NBRC 15305 / NCIMB 9373 / NCTC 2599 / NRRL B-3711) OX=226900 GN=pheT PE=3 SV=1	5.1	88384	98	83	91	74	57	78	97	76	70	76	64	68	-1.11789	-0.160773	0.372412	Red	-1.00474	-0.00682127	0.966549	Red
Q81I63	Microbial collagenase OS=Bacillus cereus (strain ATCC 14579 / DSM 31 / CCUG 7414 / JCM 2152 / NBRC 15305 / NCIMB 9373 / NCTC 2599 / NRRL B-3711) OX=226900 GN=BC_0556 PE=4 SV=1	5.2	109042	66	12	27	72	43	78	8	16	14	48	63	43	-2.63415	-1.39734	0.298666	Green	-1.24841	-0.320089	0.367416	Red
Q81IN2	Aspartyl/glutamyl-tRNA(Asn/Gln) amidotransferase subunit B OS=Bacillus cereus (strain ATCC 14579 / DSM 31 / CCUG 7414 / JCM 2152 / NBRC 15305 / NCIMB 9373 / NCTC 2599 / NRRL B-3711) OX=226900 GN=gatB PE=3 SV=1	5.1	53204	95	103	94	92	87	105	111	93	103	89	77	84	1.05085	0.0715533	0.459585	Red	-1.13439	-0.181913	0.162817	Red
Q81EQ8	Phage-related protein OS=Bacillus cereus (strain ATCC 14579 / DSM 31 / CCUG 7414 / JCM 2152 / NBRC 15305 / NCIMB 9373 / NCTC 2599 / NRRL B-3711) OX=226900 GN=BC_1908 PE=4 SV=1	5.9	185838	0	0	2	71	4	27	0	0	0	7	7	10	-1.66667	-0.736966	0.42265	Green	-3.88889	-1.95936	0.31679	Green
Q81A99	Transketolase OS=Bacillus cereus (strain ATCC 14579 / DSM 31 / CCUG 7414 / JCM 2152 / NBRC 15305 / NCIMB 9373 / NCTC 2599 / NRRL B-3711) OX=226900 GN=BC_3682 PE=3 SV=1	5	73969	325	293	261	179	143	183	351	309	323	198	259	237	1.11791	0.160809	0.203944	Red	1.37205	0.45633	0.0509793	Red
Q816T0	Leucine--tRNA ligase OS=Bacillus cereus (strain ATCC 14579 / DSM 31 / CCUG 7414 / JCM 2152 / NBRC 15305 / NCIMB 9373 / NCTC 2599 / NRRL B-3711) OX=226900 GN=leuS PE=3 SV=1	4.9	91296	76	57	73	53	30	36	68	53	52	39	31	36	-1.1875	-0.247928	0.234676	Red	-1.11927	-0.162553	0.601689	Red
Q815K8	Enolase OS=Bacillus cereus (strain ATCC 14579 / DSM 31 / CCUG 7414 / JCM 2152 / NBRC 15305 / NCIMB 9373 / NCTC 2599 / NRRL B-3711) OX=226900 GN=eno PE=3 SV=1	4.7	46343	814	726	757	767	645	736	834	703	785	794	706	670	1.01087	0.0155969	0.866481	Red	1.01023	0.0146806	0.894527	Red
Q81IP9	Bifunctional purine biosynthesis protein PurH OS=Bacillus cereus (strain ATCC 14579 / DSM 31 / CCUG 7414 / JCM 2152 / NBRC 15305 / NCIMB 9373 / NCTC 2599 / NRRL B-3711) OX=226900 GN=purH PE=3 SV=1	5.3	55540	207	164	181	140	117	147	206	173	165	146	137	127	-1.01463	-0.0209469	0.887624	Red	1.01474	0.021113	0.861299	Red
Q81IP2	DNA ligase OS=Bacillus cereus (strain ATCC 14579 / DSM 31 / CCUG 7414 / JCM 2152 / NBRC 15305 / NCIMB 9373 / NCTC 2599 / NRRL B-3711) OX=226900 GN=ligA PE=3 SV=1	5.1	75153	69	51	69	59	40	47	70	58	51	46	38	37	-1.05495	-0.0771679	0.704351	Red	-1.20161	-0.264972	0.274163	Red
Q81FS1	SSU ribosomal protein S1P OS=Bacillus cereus (strain ATCC 14579 / DSM 31 / CCUG 7414 / JCM 2152 / NBRC 15305 / NCIMB 9373 / NCTC 2599 / NRRL B-3711) OX=226900 GN=BC_1498 PE=4 SV=1	5	42140	151	129	136	149	119	139	159	138	167	156	125	124	1.11456	0.156472	0.218365	Red	-1.0049	-0.00705476	0.963629	Red
Q819D7	Phosphoenolpyruvate-protein phosphotransferase OS=Bacillus cereus (strain ATCC 14579 / DSM 31 / CCUG 7414 / JCM 2152 / NBRC 15305 / NCIMB 9373 / NCTC 2599 / NRRL B-3711) OX=226900 GN=BC_4048 PE=3 SV=1	4.7	62727	247	243	230	160	142	157	238	213	219	138	152	140	-1.07429	-0.103389	0.151068	Red	-1.06697	-0.0935258	0.24756	Red
Q81IP0	1-pyrroline-5-carboxylate dehydrogenase OS=Bacillus cereus (strain ATCC 14579 / DSM 31 / CCUG 7414 / JCM 2152 / NBRC 15305 / NCIMB 9373 / NCTC 2599 / NRRL B-3711) OX=226900 GN=rocA PE=3 SV=1	5.4	56190	103	162	90	196	260	168	98	88	108	168	114	118	-1.20539	-0.269497	0.458378	Red	-1.55583	-0.637686	0.0935823	Green
Q819Z1	Polyribonucleotide nucleotidyltransferase OS=Bacillus cereus (strain ATCC 14579 / DSM 31 / CCUG 7414 / JCM 2152 / NBRC 15305 / NCIMB 9373 / NCTC 2599 / NRRL B-3711) OX=226900 GN=pnp PE=3 SV=1	5.1	78193	91	82	89	73	45	74	94	84	92	81	65	67	1.03019	0.0429086	0.550958	Red	1.10769	0.147557	0.560975	Red
Q81E03	Serine-type D-Ala-D-Ala carboxypeptidase OS=Bacillus cereus (strain ATCC 14579 / DSM 31 / CCUG 7414 / JCM 2152 / NBRC 15305 / NCIMB 9373 / NCTC 2599 / NRRL B-3711) OX=226900 GN=BC_2193 PE=3 SV=1	8.5	72828	62	55	57	61	38	61	90	67	69	73	67	52	1.29379	0.371598	0.133937	Red	1.19632	0.258602	0.343717	Red
Q81JD0	DNA gyrase subunit A OS=Bacillus cereus (strain ATCC 14579 / DSM 31 / CCUG 7414 / JCM 2152 / NBRC 15305 / NCIMB 9373 / NCTC 2599 / NRRL B-3711) OX=226900 GN=gyrA PE=3 SV=1	5.6	92520	58	61	66	70	47	69	70	51	54	52	54	48	-1.05618	-0.0788554	0.640489	Red	-1.20382	-0.267622	0.289187	Red
Q81A21	Pyruvate synthase alpha chain OS=Bacillus cereus (strain ATCC 14579 / DSM 31 / CCUG 7414 / JCM 2152 / NBRC 15305 / NCIMB 9373 / NCTC 2599 / NRRL B-3711) OX=226900 GN=BC_3774 PE=4 SV=1	5.6	64447	92	69	84	85	56	75	125	86	114	83	73	76	1.32258	0.403356	0.135132	Red	1.07306	0.10173	0.603328	Red
Q814W2	ATP synthase subunit beta OS=Bacillus cereus (strain ATCC 14579 / DSM 31 / CCUG 7414 / JCM 2152 / NBRC 15305 / NCIMB 9373 / NCTC 2599 / NRRL B-3711) OX=226900 GN=atpD PE=3 SV=1	4.9	50990	301	312	324	227	186	257	335	316	306	233	222	206	1.02128	0.0303736	0.57199	Red	-1.01355	-0.0194233	0.901591	Red
Q81G56	Ribonucleoside-diphosphate reductase OS=Bacillus cereus (strain ATCC 14579 / DSM 31 / CCUG 7414 / JCM 2152 / NBRC 15305 / NCIMB 9373 / NCTC 2599 / NRRL B-3711) OX=226900 GN=BC_1354 PE=3 SV=1	5.2	79661	64	82	92	55	61	49	87	70	59	44	52	47	-1.10046	-0.138102	0.560042	Red	-1.15068	-0.202493	0.164009	Red
Q81J82	ATP-dependent zinc metalloprotease FtsH OS=Bacillus cereus (strain ATCC 14579 / DSM 31 / CCUG 7414 / JCM 2152 / NBRC 15305 / NCIMB 9373 / NCTC 2599 / NRRL B-3711) OX=226900 GN=ftsH PE=3 SV=1	5.6	70141	109	95	93	120	82	118	123	95	117	111	89	89	1.12667	0.172061	0.284045	Red	-1.10616	-0.145566	0.520022	Red
Q816X4	Cell division protein ftsK OS=Bacillus cereus (strain ATCC 14579 / DSM 31 / CCUG 7414 / JCM 2152 / NBRC 15305 / NCIMB 9373 / NCTC 2599 / NRRL B-3711) OX=226900 GN=BC_4686 PE=3 SV=1	4.4	156284	49	38	28	19	20	22	42	53	29	15	35	19	1.07627	0.106042	0.761318	Red	1.125	0.169925	0.706388	Red
Q81GH0	Anthranilate synthase component 1 OS=Bacillus cereus (strain ATCC 14579 / DSM 31 / CCUG 7414 / JCM 2152 / NBRC 15305 / NCIMB 9373 / NCTC 2599 / NRRL B-3711) OX=226900 GN=trpE PE=3 SV=1	5.1	54022	76	46	93	389	121	331	117	175	232	349	267	292	2.41743	1.27347	0.0738765	Green	1.07938	0.110208	0.813896	Red
Q815X2	Acyl-CoA dehydrogenase OS=Bacillus cereus (strain ATCC 14579 / DSM 31 / CCUG 7414 / JCM 2152 / NBRC 15305 / NCIMB 9373 / NCTC 2599 / NRRL B-3711) OX=226900 GN=BC_5002 PE=3 SV=1	5.3	66336	37	47	33	75	98	71	34	38	34	76	48	60	-1.10092	-0.138706	0.476702	Red	-1.32086	-0.401473	0.162253	Red
Q817H5	Threonine--tRNA ligase OS=Bacillus cereus (strain ATCC 14579 / DSM 31 / CCUG 7414 / JCM 2152 / NBRC 15305 / NCIMB 9373 / NCTC 2599 / NRRL B-3711) OX=226900 GN=thrS PE=3 SV=1	5.4	74082	72	58	69	57	27	52	74	45	63	43	39	32	-1.09189	-0.12683	0.592126	Red	-1.18803	-0.248576	0.519779	Red
Q819Y5	DNA polymerase III PolC-type OS=Bacillus cereus (strain ATCC 14579 / DSM 31 / CCUG 7414 / JCM 2152 / NBRC 15305 / NCIMB 9373 / NCTC 2599 / NRRL B-3711) OX=226900 GN=polC PE=3 SV=1	5.2	161823	31	35	27	16	3	11	48	42	34	27	22	15	1.32292	0.403722	0.108749	Red	2.0303	1.0217	0.0927301	Green
Q819M0	50S ribosomal subunit assembly factor BipA OS=Bacillus cereus (strain ATCC 14579 / DSM 31 / CCUG 7414 / JCM 2152 / NBRC 15305 / NCIMB 9373 / NCTC 2599 / NRRL B-3711) OX=226900 GN=bipA PE=3 SV=1	5.1	68976	96	91	93	61	51	59	132	102	97	75	70	76	1.18021	0.239046	0.258905	Red	1.28736	0.364411	0.015035	Orange
Q81IQ7	Adenylosuccinate lyase OS=Bacillus cereus (strain ATCC 14579 / DSM 31 / CCUG 7414 / JCM 2152 / NBRC 15305 / NCIMB 9373 / NCTC 2599 / NRRL B-3711) OX=226900 GN=BC_0325 PE=3 SV=1	6	51157	243	235	246	145	159	140	216	174	167	131	125	120	-1.29821	-0.376529	0.0621068	Red	-1.17942	-0.238077	0.0373273	Orange
Q81GN6	Catalase OS=Bacillus cereus (strain ATCC 14579 / DSM 31 / CCUG 7414 / JCM 2152 / NBRC 15305 / NCIMB 9373 / NCTC 2599 / NRRL B-3711) OX=226900 GN=BC_1155 PE=3 SV=1	5.8	55882	45	52	67	218	234	220	52	52	62	113	109	115	1.01198	0.0171751	0.932973	Red	-1.98529	-0.989353	0.000739559	Blue
Q817X8	Aspartate--tRNA(Asp/Asn) ligase OS=Bacillus cereus (strain ATCC 14579 / DSM 31 / CCUG 7414 / JCM 2152 / NBRC 15305 / NCIMB 9373 / NCTC 2599 / NRRL B-3711) OX=226900 GN=aspS PE=3 SV=1	4.9	66271	86	74	88	76	59	70	93	82	78	70	68	63	1.01992	0.0284564	0.803307	Red	-1.01961	-0.0280144	0.822521	Red
Q818I3	Serine-type D-Ala-D-Ala carboxypeptidase OS=Bacillus cereus (strain ATCC 14579 / DSM 31 / CCUG 7414 / JCM 2152 / NBRC 15305 / NCIMB 9373 / NCTC 2599 / NRRL B-3711) OX=226900 GN=BC_4270 PE=3 SV=1	7.1	79573	44	34	32	28	20	31	43	27	36	36	32	32	-1.0367	-0.0519946	0.833747	Red	1.2561	0.328949	0.154976	Red
Q816E4	Phosphoglucomutase OS=Bacillus cereus (strain ATCC 14579 / DSM 31 / CCUG 7414 / JCM 2152 / NBRC 15305 / NCIMB 9373 / NCTC 2599 / NRRL B-3711) OX=226900 GN=BC_4919 PE=3 SV=1	5.1	64131	64	64	68	46	47	53	69	63	68	49	41	41	1.0201	0.0287113	0.593892	Red	-1.11194	-0.153079	0.223268	Red
Q81GG5	Tryptophan synthase beta chain OS=Bacillus cereus (strain ATCC 14579 / DSM 31 / CCUG 7414 / JCM 2152 / NBRC 15305 / NCIMB 9373 / NCTC 2599 / NRRL B-3711) OX=226900 GN=trpB PE=3 SV=1	5.7	43603	71	56	89	355	129	307	95	137	185	340	241	267	1.91781	0.939458	0.110198	Green	1.07179	0.10002	0.817609	Red
Q81BP7	Hemolysin BL lytic component L2 OS=Bacillus cereus (strain ATCC 14579 / DSM 31 / CCUG 7414 / JCM 2152 / NBRC 15305 / NCIMB 9373 / NCTC 2599 / NRRL B-3711) OX=226900 GN=BC_3104 PE=4 SV=1	5.3	49236	47	39	50	45	37	40	15	22	32	60	88	96	-1.93056	-0.949016	0.0251807	Blue	1.976	0.982583	0.059328	Green
Q81J70	Lysine--tRNA ligase OS=Bacillus cereus (strain ATCC 14579 / DSM 31 / CCUG 7414 / JCM 2152 / NBRC 15305 / NCIMB 9373 / NCTC 2599 / NRRL B-3711) OX=226900 GN=lysS PE=3 SV=1	5.2	57603	98	69	98	88	64	90	99	74	91	81	62	65	-1.00375	-0.00539326	0.979525	Red	-1.16114	-0.215539	0.336258	Red
Q814S1	Bacillolysin OS=Bacillus cereus (strain ATCC 14579 / DSM 31 / CCUG 7414 / JCM 2152 / NBRC 15305 / NCIMB 9373 / NCTC 2599 / NRRL B-3711) OX=226900 GN=BC_5351 PE=4 SV=1	6	64506	113	33	51	144	71	107	11	14	22	56	65	69	-4	-2	0.173003	Green	-1.68394	-0.751839	0.168345	Green
Q814Q8	Arginine--tRNA ligase OS=Bacillus cereus (strain ATCC 14579 / DSM 31 / CCUG 7414 / JCM 2152 / NBRC 15305 / NCIMB 9373 / NCTC 2599 / NRRL B-3711) OX=226900 GN=argS PE=3 SV=1	5.3	62463	95	74	88	59	57	55	99	76	86	52	54	54	1.01538	0.0220263	0.890397	Red	-1.06748	-0.0942153	0.0658245	Red
Q812Q9	Trigger factor OS=Bacillus cereus (strain ATCC 14579 / DSM 31 / CCUG 7414 / JCM 2152 / NBRC 15305 / NCIMB 9373 / NCTC 2599 / NRRL B-3711) OX=226900 GN=tig PE=3 SV=1	4.5	47316	132	159	148	81	89	87	152	129	130	90	84	64	-1.06763	-0.0944156	0.438359	Red	-1.07884	-0.109478	0.510369	Red
Q81C48	ABC transporter ATP-binding protein OS=Bacillus cereus (strain ATCC 14579 / DSM 31 / CCUG 7414 / JCM 2152 / NBRC 15305 / NCIMB 9373 / NCTC 2599 / NRRL B-3711) OX=226900 GN=BC_2933 PE=4 SV=1	5	61093	78	53	69	47	33	49	76	71	66	62	56	60	1.06404	0.0895516	0.625065	Red	1.37121	0.455452	0.070111	Red
Q81HJ4	Enterotoxin / cell-wall binding protein OS=Bacillus cereus (strain ATCC 14579 / DSM 31 / CCUG 7414 / JCM 2152 / NBRC 15305 / NCIMB 9373 / NCTC 2599 / NRRL B-3711) OX=226900 GN=BC_0813 PE=4 SV=1	8.9	45574	70	31	65	75	61	88	40	70	68	118	154	160	1.07101	0.0989665	0.811121	Red	1.9163	0.938323	0.0166859	Blue
Q81JD1	DNA gyrase subunit B OS=Bacillus cereus (strain ATCC 14579 / DSM 31 / CCUG 7414 / JCM 2152 / NBRC 15305 / NCIMB 9373 / NCTC 2599 / NRRL B-3711) OX=226900 GN=gyrB PE=3 SV=1	6	72006	54	54	55	63	44	61	62	46	51	44	42	35	-1.02469	-0.0351894	0.804589	Red	-1.37903	-0.463656	0.10534	Red
Q81HE6	NADP-dependent glyceraldehyde-3-phosphate dehydrogenase OS=Bacillus cereus (strain ATCC 14579 / DSM 31 / CCUG 7414 / JCM 2152 / NBRC 15305 / NCIMB 9373 / NCTC 2599 / NRRL B-3711) OX=226900 GN=BC_0868 PE=3 SV=1	5.5	51769	84	74	76	67	57	64	85	62	78	58	57	63	-1.03947	-0.0558532	0.716569	Red	-1.05525	-0.0775829	0.403788	Red
Q81GL6	Oligopeptide-binding protein oppA OS=Bacillus cereus (strain ATCC 14579 / DSM 31 / CCUG 7414 / JCM 2152 / NBRC 15305 / NCIMB 9373 / NCTC 2599 / NRRL B-3711) OX=226900 GN=BC_1179 PE=4 SV=1	8	62373	43	48	31	63	32	56	56	48	49	71	54	55	1.248	0.319618	0.166119	Red	1.18831	0.248913	0.435566	Red
Q817I8	Asparagine--tRNA ligase OS=Bacillus cereus (strain ATCC 14579 / DSM 31 / CCUG 7414 / JCM 2152 / NBRC 15305 / NCIMB 9373 / NCTC 2599 / NRRL B-3711) OX=226900 GN=asnS PE=3 SV=1	5.1	53007	94	95	94	65	68	63	82	65	81	60	51	52	-1.2381	-0.308122	0.0790882	Red	-1.1988	-0.261585	0.0417537	Orange
Q816G0	Glucose-6-phosphate isomerase OS=Bacillus cereus (strain ATCC 14579 / DSM 31 / CCUG 7414 / JCM 2152 / NBRC 15305 / NCIMB 9373 / NCTC 2599 / NRRL B-3711) OX=226900 GN=pgi PE=3 SV=1	5	50280	205	158	158	156	143	147	202	220	199	140	148	137	1.19084	0.251979	0.155344	Red	-1.04907	-0.0691046	0.240014	Red
Q815D0	N-acetylmuramoyl-L-alanine amidase OS=Bacillus cereus (strain ATCC 14579 / DSM 31 / CCUG 7414 / JCM 2152 / NBRC 15305 / NCIMB 9373 / NCTC 2599 / NRRL B-3711) OX=226900 GN=BC_5234 PE=3 SV=1	9.6	60788	99	57	63	131	178	190	63	78	79	158	220	196	1.0045	0.00648403	0.982827	Red	1.1494	0.200884	0.382283	Red
Q81DZ2	Asparagine synthetase, glutamine-hydrolyzing OS=Bacillus cereus (strain ATCC 14579 / DSM 31 / CCUG 7414 / JCM 2152 / NBRC 15305 / NCIMB 9373 / NCTC 2599 / NRRL B-3711) OX=226900 GN=BC_2204 PE=3 SV=1	5.7	73406	61	56	68	45	32	35	86	56	74	46	39	37	1.16489	0.220198	0.361673	Red	1.08696	0.120294	0.528711	Red
Q819V1	Predicted kinase related to hydroxyacetone kinase OS=Bacillus cereus (strain ATCC 14579 / DSM 31 / CCUG 7414 / JCM 2152 / NBRC 15305 / NCIMB 9373 / NCTC 2599 / NRRL B-3711) OX=226900 GN=BC_3854 PE=4 SV=1	4.7	60564	100	75	94	100	64	97	120	119	116	100	91	90	1.31618	0.396353	0.0593303	Red	1.07576	0.105353	0.626804	Red
Q81DP9	Glycine-AMP ligase OS=Bacillus cereus (strain ATCC 14579 / DSM 31 / CCUG 7414 / JCM 2152 / NBRC 15305 / NCIMB 9373 / NCTC 2599 / NRRL B-3711) OX=226900 GN=BC_2307 PE=3 SV=1	5.6	77481	0	1	0	105	41	97	0	0	0	33	67	50	-1.33333	-0.415037	0.42265	Red	-1.60784	-0.685127	0.263253	Green
Q81DS3	Multimodular transpeptidase-transglycosylase PBP 1A OS=Bacillus cereus (strain ATCC 14579 / DSM 31 / CCUG 7414 / JCM 2152 / NBRC 15305 / NCIMB 9373 / NCTC 2599 / NRRL B-3711) OX=226900 GN=BC_2281 PE=4 SV=1	9.1	91497	54	28	33	36	20	43	46	38	48	39	30	35	1.14407	0.194173	0.561103	Red	1.04902	0.0690416	0.836047	Red
Q815X0	3-hydroxyacyl-CoA dehydrogenase OS=Bacillus cereus (strain ATCC 14579 / DSM 31 / CCUG 7414 / JCM 2152 / NBRC 15305 / NCIMB 9373 / NCTC 2599 / NRRL B-3711) OX=226900 GN=BC_5004 PE=4 SV=1	6.4	87357	20	31	21	48	52	43	18	19	20	44	24	26	-1.25	-0.321928	0.289287	Red	-1.50515	-0.589912	0.109243	Green
Q81H34	S-layer homology domain / putative murein endopeptidase OS=Bacillus cereus (strain ATCC 14579 / DSM 31 / CCUG 7414 / JCM 2152 / NBRC 15305 / NCIMB 9373 / NCTC 2599 / NRRL B-3711) OX=226900 GN=BC_0991 PE=4 SV=1	8.3	64559	59	33	57	63	53	76	45	59	53	59	67	78	1.05263	0.0740006	0.793306	Red	1.06154	0.0861566	0.668292	Red
Q81I61	Flottilin OS=Bacillus cereus (strain ATCC 14579 / DSM 31 / CCUG 7414 / JCM 2152 / NBRC 15305 / NCIMB 9373 / NCTC 2599 / NRRL B-3711) OX=226900 GN=BC_0558 PE=3 SV=1	5.5	57575	42	15	44	51	24	56	33	38	45	48	35	21	1.14423	0.194378	0.656381	Red	-1.25234	-0.324622	0.517601	Red
Q81IL0	Alkyl hydroperoxide reductase subunit F OS=Bacillus cereus (strain ATCC 14579 / DSM 31 / CCUG 7414 / JCM 2152 / NBRC 15305 / NCIMB 9373 / NCTC 2599 / NRRL B-3711) OX=226900 GN=BC_0376 PE=3 SV=1	4.9	54774	185	169	169	407	397	413	164	148	152	264	294	296	-1.12634	-0.17164	0.0525678	Red	-1.42357	-0.509514	0.00245288	Orange
Q819D5	PTS system, glucose-specific IIABC component OS=Bacillus cereus (strain ATCC 14579 / DSM 31 / CCUG 7414 / JCM 2152 / NBRC 15305 / NCIMB 9373 / NCTC 2599 / NRRL B-3711) OX=226900 GN=BC_4050 PE=4 SV=1	6.2	74060	111	100	108	73	59	70	133	126	120	94	95	84	1.18634	0.246512	0.0165825	Orange	1.34634	0.429044	0.0137641	Orange
Q81J01	Glutamine--fructose-6-phosphate aminotransferase [isomerizing] OS=Bacillus cereus (strain ATCC 14579 / DSM 31 / CCUG 7414 / JCM 2152 / NBRC 15305 / NCIMB 9373 / NCTC 2599 / NRRL B-3711) OX=226900 GN=glmS PE=3 SV=3	5	65781	143	101	128	147	89	127	178	151	173	135	109	131	1.34667	0.429393	0.0506223	Red	1.03279	0.0465426	0.84603	Red
Q81IP3	ATP-dependent DNA helicase OS=Bacillus cereus (strain ATCC 14579 / DSM 31 / CCUG 7414 / JCM 2152 / NBRC 15305 / NCIMB 9373 / NCTC 2599 / NRRL B-3711) OX=226900 GN=BC_0340 PE=3 SV=1	6.8	85157	47	44	48	31	18	23	41	37	31	15	16	13	-1.26786	-0.342392	0.0589338	Red	-1.59574	-0.67423	0.126051	Green
Q819J9	Ribonuclease J OS=Bacillus cereus (strain ATCC 14579 / DSM 31 / CCUG 7414 / JCM 2152 / NBRC 15305 / NCIMB 9373 / NCTC 2599 / NRRL B-3711) OX=226900 GN=rnj PE=3 SV=1	6.1	61770	73	58	65	75	50	71	83	73	76	67	68	68	1.1809	0.239892	0.0929739	Red	1.03518	0.0498759	0.791946	Red
Q81AI2	Oligopeptide-binding protein oppA OS=Bacillus cereus (strain ATCC 14579 / DSM 31 / CCUG 7414 / JCM 2152 / NBRC 15305 / NCIMB 9373 / NCTC 2599 / NRRL B-3711) OX=226900 GN=BC_3586 PE=4 SV=1	8.5	63702	8	7	9	56	5	26	11	18	17	65	22	24	1.81481	0.859822	0.0700057	Green	1.26667	0.341037	0.714731	Red
Q819X7	ATP-dependent protease ATPase subunit HslU OS=Bacillus cereus (strain ATCC 14579 / DSM 31 / CCUG 7414 / JCM 2152 / NBRC 15305 / NCIMB 9373 / NCTC 2599 / NRRL B-3711) OX=226900 GN=hslU PE=3 SV=1	5.2	52164	84	86	98	77	80	83	122	115	110	96	84	86	1.29151	0.369062	0.0103836	Orange	1.107	0.14665	0.130041	Red
Q81E55	Nitrite reductase [NAD(P)H] large subunit OS=Bacillus cereus (strain ATCC 14579 / DSM 31 / CCUG 7414 / JCM 2152 / NBRC 15305 / NCIMB 9373 / NCTC 2599 / NRRL B-3711) OX=226900 GN=BC_2136 PE=4 SV=1	5.1	88600	10	7	19	0	0	0	80	67	67	4	13	13	5.5641	2.47615	0.000544979	Blue	11	3.45943	0.0794254	Green
Q81IS3	GMP synthase [glutamine-hydrolyzing] OS=Bacillus cereus (strain ATCC 14579 / DSM 31 / CCUG 7414 / JCM 2152 / NBRC 15305 / NCIMB 9373 / NCTC 2599 / NRRL B-3711) OX=226900 GN=guaA PE=3 SV=1	5.1	57597	169	198	153	124	139	126	174	130	145	118	100	107	-1.15708	-0.210488	0.268784	Red	-1.19512	-0.257158	0.0393458	Orange
Q81IE1	Tellurite resistance protein OS=Bacillus cereus (strain ATCC 14579 / DSM 31 / CCUG 7414 / JCM 2152 / NBRC 15305 / NCIMB 9373 / NCTC 2599 / NRRL B-3711) OX=226900 GN=BC_0447 PE=3 SV=1	5.4	41657	73	58	65	76	58	75	71	60	64	62	55	60	-1.00505	-0.007268	0.953938	Red	-1.17778	-0.236067	0.201817	Red
Q814F7	tRNA uridine 5-carboxymethylaminomethyl modification enzyme MnmG OS=Bacillus cereus (strain ATCC 14579 / DSM 31 / CCUG 7414 / JCM 2152 / NBRC 15305 / NCIMB 9373 / NCTC 2599 / NRRL B-3711) OX=226900 GN=mnmG PE=3 SV=1	6	70261	71	71	72	58	43	63	84	61	68	56	51	42	-1.00463	-0.00666373	0.965416	Red	-1.09868	-0.135777	0.534254	Red
Q81A00	Ribonuclease J OS=Bacillus cereus (strain ATCC 14579 / DSM 31 / CCUG 7414 / JCM 2152 / NBRC 15305 / NCIMB 9373 / NCTC 2599 / NRRL B-3711) OX=226900 GN=rnj PE=3 SV=1	5.6	60951	47	34	39	66	42	55	40	37	48	44	34	50	1.04065	0.0574855	0.756458	Red	-1.26718	-0.341616	0.244793	Red
Q819Y4	Proline--tRNA ligase 1 OS=Bacillus cereus (strain ATCC 14579 / DSM 31 / CCUG 7414 / JCM 2152 / NBRC 15305 / NCIMB 9373 / NCTC 2599 / NRRL B-3711) OX=226900 GN=proS1 PE=3 SV=1	5	63150	53	73	59	46	44	37	75	63	67	47	42	44	1.10638	0.145851	0.399802	Red	1.04615	0.065095	0.563032	Red
Q81ID3	Tetratricopeptide repeat family protein OS=Bacillus cereus (strain ATCC 14579 / DSM 31 / CCUG 7414 / JCM 2152 / NBRC 15305 / NCIMB 9373 / NCTC 2599 / NRRL B-3711) OX=226900 GN=BC_0457 PE=4 SV=1	5	106447	32	22	37	49	28	44	47	42	45	53	44	41	1.45745	0.543443	0.0709663	Red	1.1371	0.185355	0.490671	Red
P0A392	Leucine dehydrogenase OS=Bacillus cereus (strain ATCC 14579 / DSM 31 / CCUG 7414 / JCM 2152 / NBRC 15305 / NCIMB 9373 / NCTC 2599 / NRRL B-3711) OX=226900 GN=ldh PE=3 SV=1	5.1	39842	145	141	122	133	93	113	140	133	163	133	120	121	1.06813	0.0950825	0.465305	Red	1.10234	0.140568	0.424174	Red
Q817M1	Succinate dehydrogenase flavoprotein subunit OS=Bacillus cereus (strain ATCC 14579 / DSM 31 / CCUG 7414 / JCM 2152 / NBRC 15305 / NCIMB 9373 / NCTC 2599 / NRRL B-3711) OX=226900 GN=BC_4517 PE=3 SV=1	5.7	65885	29	32	30	44	39	34	45	43	40	46	37	43	1.39362	0.478834	0.00390088	Orange	1.075	0.104337	0.486613	Red
Q81GP9	ATP-dependent helicase/nuclease subunit A OS=Bacillus cereus (strain ATCC 14579 / DSM 31 / CCUG 7414 / JCM 2152 / NBRC 15305 / NCIMB 9373 / NCTC 2599 / NRRL B-3711) OX=226900 GN=addA PE=3 SV=1	5.1	142628	15	13	14	22	13	20	16	14	14	15	15	9	1.04444	0.0627358	0.492572	Red	-1.38095	-0.465664	0.196384	Red
Q812X3	Elongation factor Ts OS=Bacillus cereus (strain ATCC 14579 / DSM 31 / CCUG 7414 / JCM 2152 / NBRC 15305 / NCIMB 9373 / NCTC 2599 / NRRL B-3711) OX=226900 GN=tsf PE=3 SV=1	5.3	32459	214	186	181	115	104	119	209	185	192	137	125	128	1.00856	0.0122993	0.901105	Red	1.15249	0.204758	0.0418175	Orange
Q814H1	Adenylosuccinate synthetase OS=Bacillus cereus (strain ATCC 14579 / DSM 31 / CCUG 7414 / JCM 2152 / NBRC 15305 / NCIMB 9373 / NCTC 2599 / NRRL B-3711) OX=226900 GN=purA PE=3 SV=1	5.4	47539	157	144	144	72	77	80	109	74	84	46	44	36	-1.65926	-0.730539	0.0177561	Blue	-1.79845	-0.846754	0.00117602	Blue
Q81GG7	Indole-3-glycerol phosphate synthase OS=Bacillus cereus (strain ATCC 14579 / DSM 31 / CCUG 7414 / JCM 2152 / NBRC 15305 / NCIMB 9373 / NCTC 2599 / NRRL B-3711) OX=226900 GN=trpC PE=3 SV=1	5.9	28272	54	45	63	233	122	220	99	143	167	254	181	198	2.49697	1.32018	0.0461166	Blue	1.10035	0.137957	0.669052	Red
Q81IN3	Glutamyl-tRNA(Gln) amidotransferase subunit A OS=Bacillus cereus (strain ATCC 14579 / DSM 31 / CCUG 7414 / JCM 2152 / NBRC 15305 / NCIMB 9373 / NCTC 2599 / NRRL B-3711) OX=226900 GN=gatA PE=3 SV=1	5.1	52270	86	85	74	70	63	80	93	88	86	63	66	60	1.08871	0.122619	0.189668	Red	-1.125	-0.169925	0.241435	Red
Q81E87	Formate--tetrahydrofolate ligase OS=Bacillus cereus (strain ATCC 14579 / DSM 31 / CCUG 7414 / JCM 2152 / NBRC 15305 / NCIMB 9373 / NCTC 2599 / NRRL B-3711) OX=226900 GN=fhs PE=3 SV=1	5.4	60469	80	39	80	73	35	77	94	83	79	91	73	85	1.28218	0.358597	0.297312	Red	1.34043	0.422691	0.247738	Red
Q814T2	CTP synthase OS=Bacillus cereus (strain ATCC 14579 / DSM 31 / CCUG 7414 / JCM 2152 / NBRC 15305 / NCIMB 9373 / NCTC 2599 / NRRL B-3711) OX=226900 GN=pyrG PE=3 SV=1	5.3	59771	67	62	67	35	34	38	86	70	69	47	48	44	1.14573	0.196265	0.215489	Red	1.29091	0.368387	0.0032911	Orange
Q81EI5	Putative murein endopeptidase OS=Bacillus cereus (strain ATCC 14579 / DSM 31 / CCUG 7414 / JCM 2152 / NBRC 15305 / NCIMB 9373 / NCTC 2599 / NRRL B-3711) OX=226900 GN=BC_1991 PE=4 SV=1	8.4	43776	58	29	44	52	41	56	23	31	49	108	106	118	-1.26415	-0.338169	0.458046	Red	2.20395	1.14009	0.00055932	Blue
Q81J03	Phosphoglucosamine mutase OS=Bacillus cereus (strain ATCC 14579 / DSM 31 / CCUG 7414 / JCM 2152 / NBRC 15305 / NCIMB 9373 / NCTC 2599 / NRRL B-3711) OX=226900 GN=glmM PE=3 SV=1	4.9	48402	133	128	118	149	133	154	113	86	101	112	81	91	-1.26073	-0.334255	0.0569953	Red	-1.52962	-0.61317	0.0135271	Blue
Q81IP8	Phosphoribosylamine--glycine ligase OS=Bacillus cereus (strain ATCC 14579 / DSM 31 / CCUG 7414 / JCM 2152 / NBRC 15305 / NCIMB 9373 / NCTC 2599 / NRRL B-3711) OX=226900 GN=purD PE=3 SV=1	4.8	45905	111	105	119	80	68	75	96	87	101	64	69	65	-1.1777	-0.235973	0.0419994	Orange	-1.12438	-0.169127	0.124325	Red
Q819H7	5-methyltetrahydropteroyltriglutamate--homocysteine methyltransferase OS=Bacillus cereus (strain ATCC 14579 / DSM 31 / CCUG 7414 / JCM 2152 / NBRC 15305 / NCIMB 9373 / NCTC 2599 / NRRL B-3711) OX=226900 GN=metE PE=3 SV=1	5.2	87131	10	17	9	71	33	45	15	22	27	66	31	39	1.71795	0.780687	0.102157	Green	-1.09353	-0.128986	0.792723	Red
Q816W3	Xaa-His dipeptidase OS=Bacillus cereus (strain ATCC 14579 / DSM 31 / CCUG 7414 / JCM 2152 / NBRC 15305 / NCIMB 9373 / NCTC 2599 / NRRL B-3711) OX=226900 GN=BC_4702 PE=4 SV=1	4.9	51297	44	33	33	60	78	91	41	52	59	64	66	77	1.37168	0.455945	0.101719	Red	-1.10476	-0.143735	0.514704	Red
Q81DV0	L-lysine 2,3-aminomutase OS=Bacillus cereus (strain ATCC 14579 / DSM 31 / CCUG 7414 / JCM 2152 / NBRC 15305 / NCIMB 9373 / NCTC 2599 / NRRL B-3711) OX=226900 GN=BC_2251 PE=3 SV=1	6.1	54376	24	4	42	10	2	14	52	38	47	40	17	23	1.91781	0.939458	0.168801	Green	2.86207	1.51706	0.103065	Green
Q815Z5	ABC transporter-associated protein OS=Bacillus cereus (strain ATCC 14579 / DSM 31 / CCUG 7414 / JCM 2152 / NBRC 15305 / NCIMB 9373 / NCTC 2599 / NRRL B-3711) OX=226900 GN=BC_4979 PE=3 SV=1	5.1	52456	57	64	46	94	84	94	80	57	54	88	82	98	1.14118	0.190522	0.465201	Red	-1.01476	-0.0211388	0.828699	Red
Q81E41	ABC transporter ATP-binding protein uup OS=Bacillus cereus (strain ATCC 14579 / DSM 31 / CCUG 7414 / JCM 2152 / NBRC 15305 / NCIMB 9373 / NCTC 2599 / NRRL B-3711) OX=226900 GN=BC_2151 PE=4 SV=1	5.2	71612	27	18	28	16	7	18	39	35	34	24	18	26	1.46053	0.546488	0.0483563	Orange	1.61364	0.690316	0.103339	Green
Q81IX9	Oligopeptide-binding protein oppA OS=Bacillus cereus (strain ATCC 14579 / DSM 31 / CCUG 7414 / JCM 2152 / NBRC 15305 / NCIMB 9373 / NCTC 2599 / NRRL B-3711) OX=226900 GN=BC_0215 PE=4 SV=1	6	61157	40	29	35	59	18	57	35	30	48	47	35	35	1.08411	0.116514	0.661007	Red	-1.14167	-0.191141	0.718236	Red
Q81GK2	Oligoendopeptidase F OS=Bacillus cereus (strain ATCC 14579 / DSM 31 / CCUG 7414 / JCM 2152 / NBRC 15305 / NCIMB 9373 / NCTC 2599 / NRRL B-3711) OX=226900 GN=BC_1193 PE=3 SV=1	4.9	70156	52	41	48	52	42	44	57	57	57	48	43	42	1.20833	0.273018	0.0896543	Red	-1.03676	-0.0520885	0.670114	Red
Q815L4	Ribonuclease R OS=Bacillus cereus (strain ATCC 14579 / DSM 31 / CCUG 7414 / JCM 2152 / NBRC 15305 / NCIMB 9373 / NCTC 2599 / NRRL B-3711) OX=226900 GN=rnr PE=3 SV=1	6	91989	39	29	35	53	22	48	33	25	28	38	35	30	-1.19101	-0.252187	0.206262	Red	-1.18868	-0.249359	0.5632	Red
Q819W2	Signal recognition particle protein OS=Bacillus cereus (strain ATCC 14579 / DSM 31 / CCUG 7414 / JCM 2152 / NBRC 15305 / NCIMB 9373 / NCTC 2599 / NRRL B-3711) OX=226900 GN=ffh PE=3 SV=1	9.1	49485	48	45	46	42	34	51	44	47	49	41	39	38	1.00704	0.0101242	0.855993	Red	-1.07438	-0.103505	0.605429	Red
Q817F8	Isocitrate dehydrogenase [NADP] OS=Bacillus cereus (strain ATCC 14579 / DSM 31 / CCUG 7414 / JCM 2152 / NBRC 15305 / NCIMB 9373 / NCTC 2599 / NRRL B-3711) OX=226900 GN=BC_4593 PE=4 SV=1	5.1	46943	17	31	19	46	51	38	21	27	28	44	33	28	1.12857	0.174498	0.583555	Red	-1.27778	-0.353637	0.177373	Red
Q81FL0	Putative GTPases (Dynamin-related) OS=Bacillus cereus (strain ATCC 14579 / DSM 31 / CCUG 7414 / JCM 2152 / NBRC 15305 / NCIMB 9373 / NCTC 2599 / NRRL B-3711) OX=226900 GN=BC_1572 PE=4 SV=1	5.2	140505	15	22	11	17	5	12	29	21	17	27	24	19	1.37255	0.456858	0.255747	Red	1.97297	0.980371	0.0536654	Green
Q814C4	Elongation factor Tu OS=Bacillus cereus (strain ATCC 14579 / DSM 31 / CCUG 7414 / JCM 2152 / NBRC 15305 / NCIMB 9373 / NCTC 2599 / NRRL B-3711) OX=226900 GN=tuf PE=3 SV=1	4.9	42912	1019	876	871	774	658	729	905	678	788	656	594	598	-1.16639	-0.222045	0.187703	Red	-1.1691	-0.225396	0.0702318	Red
Q81IT9	DEAD-box ATP-dependent RNA helicase CshA OS=Bacillus cereus (strain ATCC 14579 / DSM 31 / CCUG 7414 / JCM 2152 / NBRC 15305 / NCIMB 9373 / NCTC 2599 / NRRL B-3711) OX=226900 GN=cshA PE=2 SV=2	9.5	59421	81	82	86	58	61	54	60	44	47	39	38	36	-1.63636	-0.710493	0.0151945	Blue	-1.51724	-0.601451	0.00410648	Blue
Q81GY5	Foldase protein PrsA 1 OS=Bacillus cereus (strain ATCC 14579 / DSM 31 / CCUG 7414 / JCM 2152 / NBRC 15305 / NCIMB 9373 / NCTC 2599 / NRRL B-3711) OX=226900 GN=prsA1 PE=3 SV=1	7.6	32404	101	49	81	83	49	78	67	47	60	63	42	42	-1.32203	-0.402759	0.338442	Red	-1.42	-0.505891	0.184479	Red
Q815Z2	ABC transporter-associated protein OS=Bacillus cereus (strain ATCC 14579 / DSM 31 / CCUG 7414 / JCM 2152 / NBRC 15305 / NCIMB 9373 / NCTC 2599 / NRRL B-3711) OX=226900 GN=BC_4982 PE=3 SV=1	5.3	46841	52	52	51	84	62	81	69	62	70	85	69	78	1.29114	0.368645	0.0242444	Orange	1.02174	0.0310269	0.851965	Red
Q81FD3	Flagellin OS=Bacillus cereus (strain ATCC 14579 / DSM 31 / CCUG 7414 / JCM 2152 / NBRC 15305 / NCIMB 9373 / NCTC 2599 / NRRL B-3711) OX=226900 GN=BC_1659 PE=3 SV=1	5.2	26611	212	177	236	139	257	266	64	201	99	140	226	140	-1.71117	-0.774984	0.156761	Green	-1.30648	-0.385689	0.363026	Red
Q81FD5	Flagellin OS=Bacillus cereus (strain ATCC 14579 / DSM 31 / CCUG 7414 / JCM 2152 / NBRC 15305 / NCIMB 9373 / NCTC 2599 / NRRL B-3711) OX=226900 GN=BC_1657 PE=3 SV=1	5.2	29264	259	224	307	178	344	346	83	267	126	172	311	195	-1.65553	-0.727295	0.191532	Green	-1.279	-0.355018	0.421906	Red
Q814W0	ATP synthase subunit alpha OS=Bacillus cereus (strain ATCC 14579 / DSM 31 / CCUG 7414 / JCM 2152 / NBRC 15305 / NCIMB 9373 / NCTC 2599 / NRRL B-3711) OX=226900 GN=atpA PE=3 SV=1	5.4	55006	141	128	140	94	86	99	145	116	117	98	92	88	-1.08136	-0.112853	0.399045	Red	-1.00356	-0.00512503	0.947883	Red
Q81ES0	Phage protein OS=Bacillus cereus (strain ATCC 14579 / DSM 31 / CCUG 7414 / JCM 2152 / NBRC 15305 / NCIMB 9373 / NCTC 2599 / NRRL B-3711) OX=226900 GN=BC_1894 PE=4 SV=1	5.5	41000	1	0	65	131	54	88	5	24	6	47	40	60	-1.81579	-0.860597	0.683783	Green	-1.84	-0.879706	0.1943	Green
Q814M4	Homoserine dehydrogenase OS=Bacillus cereus (strain ATCC 14579 / DSM 31 / CCUG 7414 / JCM 2152 / NBRC 15305 / NCIMB 9373 / NCTC 2599 / NRRL B-3711) OX=226900 GN=BC_5404 PE=3 SV=1	5	46741	9	116	7	54	149	46	9	15	16	43	20	21	-3.13953	-1.65055	0.484204	Green	-2.89655	-1.53434	0.234807	Green
Q819K6	Dihydrolipoyl dehydrogenase OS=Bacillus cereus (strain ATCC 14579 / DSM 31 / CCUG 7414 / JCM 2152 / NBRC 15305 / NCIMB 9373 / NCTC 2599 / NRRL B-3711) OX=226900 GN=BC_3970 PE=3 SV=1	5.3	49409	70	60	76	47	55	46	100	83	79	59	51	58	1.26794	0.342489	0.0850388	Red	1.13245	0.179448	0.155358	Red
Q81DC9	Aminoacyl-histidine dipeptidase OS=Bacillus cereus (strain ATCC 14579 / DSM 31 / CCUG 7414 / JCM 2152 / NBRC 15305 / NCIMB 9373 / NCTC 2599 / NRRL B-3711) OX=226900 GN=BC_2439 PE=4 SV=1	4.8	54545	72	50	75	80	52	81	96	93	98	89	94	79	1.45	0.536053	0.0582409	Red	1.22685	0.294961	0.222481	Red
Q81EY3	Xaa-Pro aminopeptidase OS=Bacillus cereus (strain ATCC 14579 / DSM 31 / CCUG 7414 / JCM 2152 / NBRC 15305 / NCIMB 9373 / NCTC 2599 / NRRL B-3711) OX=226900 GN=BC_1828 PE=4 SV=1	5.2	48489	23	28	20	46	35	37	28	22	31	46	30	28	1.13514	0.182864	0.398986	Red	-1.13084	-0.177396	0.528261	Red
Q81AG5	Anaerobic ribonucleoside-triphosphate reductase OS=Bacillus cereus (strain ATCC 14579 / DSM 31 / CCUG 7414 / JCM 2152 / NBRC 15305 / NCIMB 9373 / NCTC 2599 / NRRL B-3711) OX=226900 GN=BC_3603 PE=4 SV=1	6.2	69483	47	45	60	36	19	36	75	56	61	40	37	37	1.25806	0.331206	0.147571	Red	1.24468	0.315776	0.307661	Red
Q81HW5	Immune inhibitor A OS=Bacillus cereus (strain ATCC 14579 / DSM 31 / CCUG 7414 / JCM 2152 / NBRC 15305 / NCIMB 9373 / NCTC 2599 / NRRL B-3711) OX=226900 GN=BC_0666 PE=4 SV=1	5.5	87818	33	2	7	46	13	33	0	5	0	10	8	4	-5.625	-2.49185	0.327223	Green	-3.8	-1.926	0.131316	Green
Q818M5	Probable glycine dehydrogenase (decarboxylating) subunit 2 OS=Bacillus cereus (strain ATCC 14579 / DSM 31 / CCUG 7414 / JCM 2152 / NBRC 15305 / NCIMB 9373 / NCTC 2599 / NRRL B-3711) OX=226900 GN=gcvPB PE=3 SV=1	5.4	59370	86	110	75	79	74	68	92	70	77	70	44	44	-1.13223	-0.179169	0.439946	Red	-1.3913	-0.476438	0.123813	Red
Q817T4	Cell shape-determining protein MreB OS=Bacillus cereus (strain ATCC 14579 / DSM 31 / CCUG 7414 / JCM 2152 / NBRC 15305 / NCIMB 9373 / NCTC 2599 / NRRL B-3711) OX=226900 GN=mreB PE=3 SV=1	4.8	36038	85	101	89	67	75	71	99	86	82	63	71	71	-1.02963	-0.0421255	0.723863	Red	-1.03846	-0.0544478	0.492572	Red
Q81CL9	Neutral metalloproteinase OS=Bacillus cereus (strain ATCC 14579 / DSM 31 / CCUG 7414 / JCM 2152 / NBRC 15305 / NCIMB 9373 / NCTC 2599 / NRRL B-3711) OX=226900 GN=BC_2735 PE=3 SV=1	5.7	62481	34	0	11	66	21	55	3	13	10	36	21	25	-1.65517	-0.726982	0.597805	Green	-1.70588	-0.770518	0.274925	Green
Q819X9	30S ribosomal protein S2 OS=Bacillus cereus (strain ATCC 14579 / DSM 31 / CCUG 7414 / JCM 2152 / NBRC 15305 / NCIMB 9373 / NCTC 2599 / NRRL B-3711) OX=226900 GN=rpsB PE=3 SV=1	9.1	26546	132	138	148	77	92	85	119	98	105	68	71	74	-1.29538	-0.373381	0.0167182	Orange	-1.18981	-0.250737	0.0719542	Red
Q818M3	Aminomethyltransferase OS=Bacillus cereus (strain ATCC 14579 / DSM 31 / CCUG 7414 / JCM 2152 / NBRC 15305 / NCIMB 9373 / NCTC 2599 / NRRL B-3711) OX=226900 GN=gcvT PE=3 SV=1	5.1	40200	78	82	70	51	74	51	74	71	63	53	44	50	-1.10427	-0.143087	0.203078	Red	-1.19333	-0.254997	0.335182	Red
Q812R5	Multifunctional fusion protein OS=Bacillus cereus (strain ATCC 14579 / DSM 31 / CCUG 7414 / JCM 2152 / NBRC 15305 / NCIMB 9373 / NCTC 2599 / NRRL B-3711) OX=226900 GN=secF PE=3 SV=1	9.5	82593	56	41	52	49	29	38	55	46	57	42	36	32	1.05921	0.0829894	0.623615	Red	-1.0531	-0.0746388	0.777849	Red
Q815K7	2,3-bisphosphoglycerate-independent phosphoglycerate mutase OS=Bacillus cereus (strain ATCC 14579 / DSM 31 / CCUG 7414 / JCM 2152 / NBRC 15305 / NCIMB 9373 / NCTC 2599 / NRRL B-3711) OX=226900 GN=gpmI PE=3 SV=1	4.9	56317	142	99	120	151	167	161	152	172	165	178	210	195	1.35165	0.43472	0.056736	Red	1.21577	0.281868	0.0450746	Orange
Q81EL6	Enterotoxin OS=Bacillus cereus (strain ATCC 14579 / DSM 31 / CCUG 7414 / JCM 2152 / NBRC 15305 / NCIMB 9373 / NCTC 2599 / NRRL B-3711) OX=226900 GN=BC_1953 PE=3 SV=1	9.6	44980	99	96	124	129	120	127	92	101	105	127	137	139	-1.06977	-0.0972972	0.526369	Red	1.07124	0.0992819	0.128737	Red
Q81DX6	Alcohol dehydrogenase OS=Bacillus cereus (strain ATCC 14579 / DSM 31 / CCUG 7414 / JCM 2152 / NBRC 15305 / NCIMB 9373 / NCTC 2599 / NRRL B-3711) OX=226900 GN=BC_2220 PE=3 SV=1	5.4	36780	303	250	256	304	209	268	344	351	419	446	352	409	1.37562	0.460078	0.0302357	Orange	1.54337	0.626081	0.0217937	Blue
Q81A05	Nucleoside-binding protein OS=Bacillus cereus (strain ATCC 14579 / DSM 31 / CCUG 7414 / JCM 2152 / NBRC 15305 / NCIMB 9373 / NCTC 2599 / NRRL B-3711) OX=226900 GN=BC_3791 PE=3 SV=1	8.5	39127	69	49	88	90	59	96	68	64	77	83	67	62	1.01435	0.0205613	0.939373	Red	-1.15349	-0.206003	0.460549	Red
Q815P0	Thiol-activated cytolysin OS=Bacillus cereus (strain ATCC 14579 / DSM 31 / CCUG 7414 / JCM 2152 / NBRC 15305 / NCIMB 9373 / NCTC 2599 / NRRL B-3711) OX=226900 GN=BC_5101 PE=3 SV=1	6.7	56561	12	2	10	21	8	18	6	11	21	67	68	59	1.51852	0.602665	0.439046	Green	3.94	1.9782	0.000853924	Blue
Q815K6	Glyceraldehyde-3-phosphate dehydrogenase OS=Bacillus cereus (strain ATCC 14579 / DSM 31 / CCUG 7414 / JCM 2152 / NBRC 15305 / NCIMB 9373 / NCTC 2599 / NRRL B-3711) OX=226900 GN=BC_5140 PE=3 SV=1	5	35176	687	677	635	604	648	650	778	656	696	742	627	662	1.06543	0.091442	0.353731	Red	1.06772	0.0945287	0.338183	Red
Q817E9	NAD-dependent malic enzyme OS=Bacillus cereus (strain ATCC 14579 / DSM 31 / CCUG 7414 / JCM 2152 / NBRC 15305 / NCIMB 9373 / NCTC 2599 / NRRL B-3711) OX=226900 GN=BC_4604 PE=3 SV=1	5.1	44082	77	70	57	69	56	64	80	62	81	79	51	53	1.09179	0.126692	0.498259	Red	-1.03226	-0.0458037	0.852486	Red
Q819X0	Succinate--CoA ligase [ADP-forming] subunit beta OS=Bacillus cereus (strain ATCC 14579 / DSM 31 / CCUG 7414 / JCM 2152 / NBRC 15305 / NCIMB 9373 / NCTC 2599 / NRRL B-3711) OX=226900 GN=sucC PE=3 SV=1	5	41669	54	58	57	57	65	56	64	64	65	82	66	63	1.13953	0.188445	0.0162488	Orange	1.18232	0.241621	0.195241	Red
Q81J61	Glutamate--tRNA ligase OS=Bacillus cereus (strain ATCC 14579 / DSM 31 / CCUG 7414 / JCM 2152 / NBRC 15305 / NCIMB 9373 / NCTC 2599 / NRRL B-3711) OX=226900 GN=gltX PE=3 SV=2	5.2	55669	87	60	67	61	53	63	72	57	75	66	46	51	-1.04831	-0.0680643	0.753417	Red	-1.08434	-0.116814	0.539022	Red
Q816X6	UDP-N-acetylmuramate--L-alanine ligase OS=Bacillus cereus (strain ATCC 14579 / DSM 31 / CCUG 7414 / JCM 2152 / NBRC 15305 / NCIMB 9373 / NCTC 2599 / NRRL B-3711) OX=226900 GN=murC PE=3 SV=1	5.5	49169	36	31	33	31	19	30	39	31	34	27	19	23	1.03883	0.0549665	0.657616	Red	-1.15278	-0.205114	0.468807	Red
Q819A1	Pyrimidine-nucleoside phosphorylase OS=Bacillus cereus (strain ATCC 14579 / DSM 31 / CCUG 7414 / JCM 2152 / NBRC 15305 / NCIMB 9373 / NCTC 2599 / NRRL B-3711) OX=226900 GN=BC_4085 PE=3 SV=1	4.8	46241	20	14	26	66	36	52	24	29	32	35	28	27	1.39683	0.482152	0.126666	Red	-1.68817	-0.755462	0.123636	Green
Q819X3	DNA topoisomerase 1 OS=Bacillus cereus (strain ATCC 14579 / DSM 31 / CCUG 7414 / JCM 2152 / NBRC 15305 / NCIMB 9373 / NCTC 2599 / NRRL B-3711) OX=226900 GN=topA PE=3 SV=1	8	75753	28	31	27	26	11	16	39	25	34	25	14	15	1.13483	0.182478	0.434986	Red	1.01786	0.0255351	0.955819	Red
Q817X4	GTP pyrophosphokinase OS=Bacillus cereus (strain ATCC 14579 / DSM 31 / CCUG 7414 / JCM 2152 / NBRC 15305 / NCIMB 9373 / NCTC 2599 / NRRL B-3711) OX=226900 GN=BC_4401 PE=3 SV=1	7.3	83940	18	19	18	29	14	21	22	20	25	25	16	20	1.2069	0.271302	0.103818	Red	-1.04688	-0.0660892	0.854834	Red
Q81GF2	2-oxoglutarate dehydrogenase E1 component OS=Bacillus cereus (strain ATCC 14579 / DSM 31 / CCUG 7414 / JCM 2152 / NBRC 15305 / NCIMB 9373 / NCTC 2599 / NRRL B-3711) OX=226900 GN=odhA PE=3 SV=1	5.7	106346	10	15	18	21	27	10	18	18	11	12	7	6	1.08696	0.120294	0.706839	Red	-2.17857	-1.12338	0.146242	Green
Q81J94	Transcription-repair-coupling factor OS=Bacillus cereus (strain ATCC 14579 / DSM 31 / CCUG 7414 / JCM 2152 / NBRC 15305 / NCIMB 9373 / NCTC 2599 / NRRL B-3711) OX=226900 GN=mfd PE=3 SV=1	5.4	133906	7	22	6	11	5	8	12	9	8	5	3	3	-1.1875	-0.247928	0.739606	Red	-1.92857	-0.947533	0.115874	Green
Q81J36	30S ribosomal protein S3 OS=Bacillus cereus (strain ATCC 14579 / DSM 31 / CCUG 7414 / JCM 2152 / NBRC 15305 / NCIMB 9373 / NCTC 2599 / NRRL B-3711) OX=226900 GN=rpsC PE=3 SV=1	10	24279	113	123	120	75	93	83	97	82	94	73	65	59	-1.30072	-0.379316	0.0106832	Orange	-1.27	-0.344828	0.0560279	Red
Q819Z7	Aspartate-semialdehyde dehydrogenase OS=Bacillus cereus (strain ATCC 14579 / DSM 31 / CCUG 7414 / JCM 2152 / NBRC 15305 / NCIMB 9373 / NCTC 2599 / NRRL B-3711) OX=226900 GN=asd PE=3 SV=1	5.4	38081	62	51	52	68	46	60	73	66	62	66	63	62	1.21429	0.280108	0.0658022	Red	1.09605	0.132307	0.472418	Red
Q81GG4	Tryptophan synthase alpha chain OS=Bacillus cereus (strain ATCC 14579 / DSM 31 / CCUG 7414 / JCM 2152 / NBRC 15305 / NCIMB 9373 / NCTC 2599 / NRRL B-3711) OX=226900 GN=trpA PE=3 SV=1	5	28314	47	29	77	450	150	406	100	176	238	480	349	368	3.3141	1.72862	0.0814646	Green	1.1893	0.250108	0.580887	Red
Q815J1	Thioredoxin reductase OS=Bacillus cereus (strain ATCC 14579 / DSM 31 / CCUG 7414 / JCM 2152 / NBRC 15305 / NCIMB 9373 / NCTC 2599 / NRRL B-3711) OX=226900 GN=BC_5159 PE=1 SV=1	5.2	34935	43	39	44	43	69	62	32	26	41	41	35	36	-1.26471	-0.338802	0.165273	Red	-1.53913	-0.622115	0.109903	Green
Q814Z4	UDP-4-keto-6-deoxy-sugar C-4-aminotransferase OS=Bacillus cereus (strain ATCC 14579 / DSM 31 / CCUG 7414 / JCM 2152 / NBRC 15305 / NCIMB 9373 / NCTC 2599 / NRRL B-3711) OX=226900 GN=BC_5273 PE=3 SV=1	5.4	45752	24	8	24	10	2	13	40	38	43	19	17	15	2.10169	1.07155	0.0472517	Blue	1.92857	0.947533	0.105867	Green
Q817Q2	ATP-dependent Clp protease ATP-binding subunit ClpX OS=Bacillus cereus (strain ATCC 14579 / DSM 31 / CCUG 7414 / JCM 2152 / NBRC 15305 / NCIMB 9373 / NCTC 2599 / NRRL B-3711) OX=226900 GN=clpX PE=3 SV=1	4.9	46213	61	66	66	72	57	68	72	56	58	50	45	40	-1.03704	-0.0524674	0.69595	Red	-1.44928	-0.535332	0.0240574	Orange
Q81DH7	Tellurite resistance protein OS=Bacillus cereus (strain ATCC 14579 / DSM 31 / CCUG 7414 / JCM 2152 / NBRC 15305 / NCIMB 9373 / NCTC 2599 / NRRL B-3711) OX=226900 GN=BC_2389 PE=3 SV=1	6.2	43877	16	5	14	31	17	27	31	30	30	48	34	34	2.47368	1.30666	0.0302835	Blue	1.52564	0.609416	0.0950633	Green
Q818R5	Bifunctional protein FolD OS=Bacillus cereus (strain ATCC 14579 / DSM 31 / CCUG 7414 / JCM 2152 / NBRC 15305 / NCIMB 9373 / NCTC 2599 / NRRL B-3711) OX=226900 GN=folD PE=3 SV=1	5.6	31071	38	38	42	55	35	53	80	57	64	75	59	55	1.68595	0.753562	0.0508228	Green	1.31507	0.395138	0.157203	Red
Q815Y9	Lipoprotein OS=Bacillus cereus (strain ATCC 14579 / DSM 31 / CCUG 7414 / JCM 2152 / NBRC 15305 / NCIMB 9373 / NCTC 2599 / NRRL B-3711) OX=226900 GN=BC_4985 PE=3 SV=1	7.7	29871	25	23	27	69	41	69	14	21	22	49	30	30	-1.3	-0.378512	0.124981	Red	-1.625	-0.70044	0.116873	Green
Q812I4	Peptide chain release factor 1 OS=Bacillus cereus (strain ATCC 14579 / DSM 31 / CCUG 7414 / JCM 2152 / NBRC 15305 / NCIMB 9373 / NCTC 2599 / NRRL B-3711) OX=226900 GN=prfA PE=3 SV=2	5.1	40289	42	35	36	31	30	35	49	35	41	28	20	29	1.10345	0.142019	0.447761	Red	-1.2375	-0.307429	0.143012	Red
Q814J5	Acriflavin resistance plasma membrane protein OS=Bacillus cereus (strain ATCC 14579 / DSM 31 / CCUG 7414 / JCM 2152 / NBRC 15305 / NCIMB 9373 / NCTC 2599 / NRRL B-3711) OX=226900 GN=BC_5435 PE=4 SV=1	5.8	112398	7	45	12	0	13	2	14	7	4	1	0	0	-2.39286	-1.25873	0.390303	Green	-4.5	-2.16993	0.367471	Green
Q814G4	Ribosome-binding ATPase YchF OS=Bacillus cereus (strain ATCC 14579 / DSM 31 / CCUG 7414 / JCM 2152 / NBRC 15305 / NCIMB 9373 / NCTC 2599 / NRRL B-3711) OX=226900 GN=ychF PE=3 SV=1	4.8	40671	48	46	45	36	32	35	48	37	44	30	25	21	-1.07576	-0.105353	0.410682	Red	-1.34177	-0.42414	0.0563497	Red
Q815D2	Phosphoglycerol transferase OS=Bacillus cereus (strain ATCC 14579 / DSM 31 / CCUG 7414 / JCM 2152 / NBRC 15305 / NCIMB 9373 / NCTC 2599 / NRRL B-3711) OX=226900 GN=BC_5232 PE=3 SV=1	6.2	72036	27	9	23	27	27	42	17	17	13	26	32	22	-1.24	-0.31034	0.543343	Red	-1.19277	-0.254317	0.420313	Red
Q81GL9	3-oxoacyl-[acyl-carrier-protein] synthase 2 OS=Bacillus cereus (strain ATCC 14579 / DSM 31 / CCUG 7414 / JCM 2152 / NBRC 15305 / NCIMB 9373 / NCTC 2599 / NRRL B-3711) OX=226900 GN=BC_1174 PE=3 SV=1	5.1	43689	79	60	57	36	41	43	55	45	42	36	28	25	-1.37241	-0.456716	0.103003	Red	-1.33696	-0.418953	0.0673014	Red
Q81AN6	Collagen adhesion protein OS=Bacillus cereus (strain ATCC 14579 / DSM 31 / CCUG 7414 / JCM 2152 / NBRC 15305 / NCIMB 9373 / NCTC 2599 / NRRL B-3711) OX=226900 GN=BC_3526 PE=4 SV=1	6.5	120476	4	1	1	26	15	20	6	18	12	71	49	51	4.33333	2.11548	0.0921351	Green	2.71875	1.44294	0.0208111	Blue
Q81J39	50S ribosomal protein L2 OS=Bacillus cereus (strain ATCC 14579 / DSM 31 / CCUG 7414 / JCM 2152 / NBRC 15305 / NCIMB 9373 / NCTC 2599 / NRRL B-3711) OX=226900 GN=rplB PE=3 SV=1	10.7	30260	163	142	148	87	112	103	126	102	102	77	67	69	-1.36937	-0.453512	0.0174858	Orange	-1.41204	-0.497778	0.0403036	Orange
Q818T2	Dihydrolipoyl dehydrogenase OS=Bacillus cereus (strain ATCC 14579 / DSM 31 / CCUG 7414 / JCM 2152 / NBRC 15305 / NCIMB 9373 / NCTC 2599 / NRRL B-3711) OX=226900 GN=BC_4160 PE=3 SV=1	5.5	50742	78	74	61	52	38	47	70	59	70	52	38	45	-1.06931	-0.096676	0.504442	Red	-1.01449	-0.0207586	0.91335	Red
Q814T5	Fructose-bisphosphate aldolase OS=Bacillus cereus (strain ATCC 14579 / DSM 31 / CCUG 7414 / JCM 2152 / NBRC 15305 / NCIMB 9373 / NCTC 2599 / NRRL B-3711) OX=226900 GN=BC_5335 PE=4 SV=1	5	30653	218	237	220	147	177	150	213	197	217	159	142	162	-1.07619	-0.105933	0.135758	Red	-1.02361	-0.0336593	0.766131	Red
Q818P9	Xaa-Pro dipeptidase OS=Bacillus cereus (strain ATCC 14579 / DSM 31 / CCUG 7414 / JCM 2152 / NBRC 15305 / NCIMB 9373 / NCTC 2599 / NRRL B-3711) OX=226900 GN=BC_4198 PE=4 SV=1	4.9	38603	68	43	58	95	101	110	55	80	72	74	87	77	1.22093	0.287981	0.288164	Red	-1.28216	-0.358574	0.0184778	Orange
Q81A16	Protein RecA OS=Bacillus cereus (strain ATCC 14579 / DSM 31 / CCUG 7414 / JCM 2152 / NBRC 15305 / NCIMB 9373 / NCTC 2599 / NRRL B-3711) OX=226900 GN=recA PE=3 SV=1	5.2	37218	55	50	78	75	65	65	60	61	66	57	45	58	1.02151	0.0306968	0.89265	Red	-1.27607	-0.351712	0.0511998	Red
Q81A17	Ribonuclease Y OS=Bacillus cereus (strain ATCC 14579 / DSM 31 / CCUG 7414 / JCM 2152 / NBRC 15305 / NCIMB 9373 / NCTC 2599 / NRRL B-3711) OX=226900 GN=rny PE=3 SV=2	5.5	58552	46	36	47	41	20	39	57	44	44	38	30	34	1.12121	0.165059	0.395284	Red	1.01942	0.027745	0.932071	Red
Q81JC6	Pyridoxal 5'-phosphate synthase subunit PdxS OS=Bacillus cereus (strain ATCC 14579 / DSM 31 / CCUG 7414 / JCM 2152 / NBRC 15305 / NCIMB 9373 / NCTC 2599 / NRRL B-3711) OX=226900 GN=pdxS PE=3 SV=2	5.2	31799	89	108	100	87	77	79	105	124	115	122	103	103	1.15667	0.209973	0.114133	Red	1.34553	0.428173	0.0295965	Orange
Q816Q8	S-adenosylmethionine synthase OS=Bacillus cereus (strain ATCC 14579 / DSM 31 / CCUG 7414 / JCM 2152 / NBRC 15305 / NCIMB 9373 / NCTC 2599 / NRRL B-3711) OX=226900 GN=metK PE=3 SV=1	5.1	43255	67	73	67	65	61	66	57	50	51	47	47	44	-1.30435	-0.383329	0.00540518	Orange	-1.38298	-0.467779	0.00120397	Orange
Q81J18	DNA-directed RNA polymerase subunit alpha OS=Bacillus cereus (strain ATCC 14579 / DSM 31 / CCUG 7414 / JCM 2152 / NBRC 15305 / NCIMB 9373 / NCTC 2599 / NRRL B-3711) OX=226900 GN=rpoA PE=3 SV=1	4.9	34914	55	48	52	33	36	35	61	52	53	37	40	32	1.06962	0.0970987	0.359292	Red	1.04673	0.0658879	0.559278	Red
Q81HC7	Autolysin OS=Bacillus cereus (strain ATCC 14579 / DSM 31 / CCUG 7414 / JCM 2152 / NBRC 15305 / NCIMB 9373 / NCTC 2599 / NRRL B-3711) OX=226900 GN=BC_0888 PE=4 SV=1	6.8	38057	31	23	24	37	54	45	18	29	29	35	40	40	-1.02532	-0.0360693	0.888979	Red	-1.17797	-0.236298	0.288009	Red
Q81FE1	Flagellar hook protein FlgE OS=Bacillus cereus (strain ATCC 14579 / DSM 31 / CCUG 7414 / JCM 2152 / NBRC 15305 / NCIMB 9373 / NCTC 2599 / NRRL B-3711) OX=226900 GN=BC_1651 PE=3 SV=1	5.9	46203	38	23	44	23	18	34	17	28	22	15	27	18	-1.54286	-0.625604	0.169289	Green	-1.2381	-0.308122	0.45068	Red
Q816G9	Alpha-1,4 glucan phosphorylase OS=Bacillus cereus (strain ATCC 14579 / DSM 31 / CCUG 7414 / JCM 2152 / NBRC 15305 / NCIMB 9373 / NCTC 2599 / NRRL B-3711) OX=226900 GN=BC_4863 PE=3 SV=1	5.7	92992	3	6	5	28	16	18	11	7	10	39	12	17	1.82353	0.866733	0.0395679	Blue	1.09231	0.127379	0.840988	Red
Q81JC7	Serine-type D-Ala-D-Ala carboxypeptidase OS=Bacillus cereus (strain ATCC 14579 / DSM 31 / CCUG 7414 / JCM 2152 / NBRC 15305 / NCIMB 9373 / NCTC 2599 / NRRL B-3711) OX=226900 GN=BC_0014 PE=3 SV=1	8.6	48041	57	48	55	38	40	29	65	42	57	37	34	34	1.02454	0.0349761	0.867697	Red	-1.01852	-0.0264722	0.865219	Red
Q814X9	UDP-N-acetylglucosamine 1-carboxyvinyltransferase 1 OS=Bacillus cereus (strain ATCC 14579 / DSM 31 / CCUG 7414 / JCM 2152 / NBRC 15305 / NCIMB 9373 / NCTC 2599 / NRRL B-3711) OX=226900 GN=murA1 PE=3 SV=1	5.6	46772	52	50	55	27	36	31	62	43	48	23	27	21	-1.02564	-0.0365259	0.839206	Red	-1.31081	-0.390459	0.0801186	Red
Q815G3	N-acetylmuramoyl-L-alanine amidase OS=Bacillus cereus (strain ATCC 14579 / DSM 31 / CCUG 7414 / JCM 2152 / NBRC 15305 / NCIMB 9373 / NCTC 2599 / NRRL B-3711) OX=226900 GN=BC_5196 PE=3 SV=1	6.3	47551	16	15	15	17	8	13	5	12	5	37	33	19	-1.96	-0.970854	0.072743	Green	2.2439	1.16601	0.0708468	Green
Q819Y6	Transcription termination/antitermination protein NusA OS=Bacillus cereus (strain ATCC 14579 / DSM 31 / CCUG 7414 / JCM 2152 / NBRC 15305 / NCIMB 9373 / NCTC 2599 / NRRL B-3711) OX=226900 GN=nusA PE=3 SV=1	4.9	41109	50	47	44	35	33	32	47	44	39	39	31	31	-1.08271	-0.114643	0.280876	Red	1.00971	0.0139392	0.914628	Red
Q819G0	Acetyl-CoA acetyltransferase OS=Bacillus cereus (strain ATCC 14579 / DSM 31 / CCUG 7414 / JCM 2152 / NBRC 15305 / NCIMB 9373 / NCTC 2599 / NRRL B-3711) OX=226900 GN=BC_4023 PE=3 SV=1	5.6	41843	11	5	16	68	27	53	23	31	31	61	32	31	2.51429	1.33015	0.0139465	Blue	-1.18898	-0.24972	0.633935	Red
Q81EV1	MCM domain family protein OS=Bacillus cereus (strain ATCC 14579 / DSM 31 / CCUG 7414 / JCM 2152 / NBRC 15305 / NCIMB 9373 / NCTC 2599 / NRRL B-3711) OX=226900 GN=BC_1863 PE=4 SV=1	6	117063	0	0	10	38	3	16	0	0	0	6	0	7	-4.33333	-2.11548	0.42265	Green	-3.75	-1.90689	0.285661	Green
Q814V2	Serine hydroxymethyltransferase OS=Bacillus cereus (strain ATCC 14579 / DSM 31 / CCUG 7414 / JCM 2152 / NBRC 15305 / NCIMB 9373 / NCTC 2599 / NRRL B-3711) OX=226900 GN=glyA PE=3 SV=1	5.7	45230	132	148	119	67	79	71	159	144	133	81	73	60	1.09204	0.127025	0.336091	Red	-1.01382	-0.0198085	0.895868	Red
Q815S0	Tyrosine--tRNA ligase 2 OS=Bacillus cereus (strain ATCC 14579 / DSM 31 / CCUG 7414 / JCM 2152 / NBRC 15305 / NCIMB 9373 / NCTC 2599 / NRRL B-3711) OX=226900 GN=tyrS2 PE=3 SV=1	5.3	47527	62	33	63	65	42	60	51	46	48	47	39	38	-1.08784	-0.121464	0.703956	Red	-1.33858	-0.420706	0.165711	Red
Q81AK8	Aldehyde dehydrogenase OS=Bacillus cereus (strain ATCC 14579 / DSM 31 / CCUG 7414 / JCM 2152 / NBRC 15305 / NCIMB 9373 / NCTC 2599 / NRRL B-3711) OX=226900 GN=BC_3555 PE=3 SV=1	5.5	53711	2	0	7	41	25	36	37	46	39	75	37	47	10.4167	3.38082	0.000558332	Blue	1.54286	0.625604	0.231395	Green
Q818M4	Probable glycine dehydrogenase (decarboxylating) subunit 1 OS=Bacillus cereus (strain ATCC 14579 / DSM 31 / CCUG 7414 / JCM 2152 / NBRC 15305 / NCIMB 9373 / NCTC 2599 / NRRL B-3711) OX=226900 GN=gcvPA PE=3 SV=1	5.7	49367	62	73	52	43	49	38	54	48	50	43	37	33	-1.22581	-0.293731	0.18742	Red	-1.14655	-0.197301	0.259203	Red
Q81HQ7	Glycine oxidase OS=Bacillus cereus (strain ATCC 14579 / DSM 31 / CCUG 7414 / JCM 2152 / NBRC 15305 / NCIMB 9373 / NCTC 2599 / NRRL B-3711) OX=226900 GN=BC_0747 PE=1 SV=1	6	41165	67	48	57	63	63	71	67	68	66	68	65	69	1.16571	0.221214	0.219158	Red	1.025	0.0356239	0.611574	Red
Q81A06	Nucleoside transport ATP-binding protein OS=Bacillus cereus (strain ATCC 14579 / DSM 31 / CCUG 7414 / JCM 2152 / NBRC 15305 / NCIMB 9373 / NCTC 2599 / NRRL B-3711) OX=226900 GN=BC_3790 PE=4 SV=1	6.2	56235	35	19	32	56	32	59	31	29	37	52	40	40	1.1236	0.168123	0.551854	Red	-1.11111	-0.152003	0.634779	Red
Q817V6	L-aspartate oxidase OS=Bacillus cereus (strain ATCC 14579 / DSM 31 / CCUG 7414 / JCM 2152 / NBRC 15305 / NCIMB 9373 / NCTC 2599 / NRRL B-3711) OX=226900 GN=BC_4423 PE=3 SV=1	6.5	56336	17	36	13	3	12	5	35	10	13	10	2	4	-1.13115	-0.177787	0.813965	Red	-1.21053	-0.275634	0.732711	Red
Q81J52	50S ribosomal protein L1 OS=Bacillus cereus (strain ATCC 14579 / DSM 31 / CCUG 7414 / JCM 2152 / NBRC 15305 / NCIMB 9373 / NCTC 2599 / NRRL B-3711) OX=226900 GN=rplA PE=3 SV=1	9.6	24727	122	125	135	67	80	83	104	112	113	66	69	71	-1.15964	-0.213675	0.0257401	Orange	-1.11483	-0.156827	0.240309	Red
Q816M6	Phage shock protein A OS=Bacillus cereus (strain ATCC 14579 / DSM 31 / CCUG 7414 / JCM 2152 / NBRC 15305 / NCIMB 9373 / NCTC 2599 / NRRL B-3711) OX=226900 GN=BC_4801 PE=3 SV=1	5.8	25313	51	40	45	50	41	53	50	45	60	56	47	51	1.13669	0.18484	0.314705	Red	1.06803	0.0949484	0.499059	Red
Q812W3	Serine-type D-Ala-D-Ala carboxypeptidase OS=Bacillus cereus (strain ATCC 14579 / DSM 31 / CCUG 7414 / JCM 2152 / NBRC 15305 / NCIMB 9373 / NCTC 2599 / NRRL B-3711) OX=226900 GN=BC_3916 PE=3 SV=1	8.8	78053	20	12	20	20	4	22	33	12	19	27	14	10	1.21818	0.284729	0.597762	Red	1.10204	0.140178	0.838651	Red
Q819K5	Dihydrolipoamide acetyltransferase component of pyruvate dehydrogenase complex OS=Bacillus cereus (strain ATCC 14579 / DSM 31 / CCUG 7414 / JCM 2152 / NBRC 15305 / NCIMB 9373 / NCTC 2599 / NRRL B-3711) OX=226900 GN=BC_3971 PE=3 SV=1	5.4	45914	44	40	53	29	35	27	57	47	51	30	27	34	1.12857	0.174498	0.285715	Red	1	0	1	Red
Q81IT3	Transcription accessory protein (S1 RNA binding domain) OS=Bacillus cereus (strain ATCC 14579 / DSM 31 / CCUG 7414 / JCM 2152 / NBRC 15305 / NCIMB 9373 / NCTC 2599 / NRRL B-3711) OX=226900 GN=BC_0267 PE=4 SV=1	5.7	82386	22	30	22	23	24	23	15	16	18	12	11	7	-1.48077	-0.566347	0.0768026	Red	-2.21212	-1.14543	0.010163	Blue
Q81A25	DNA mismatch repair protein MutS OS=Bacillus cereus (strain ATCC 14579 / DSM 31 / CCUG 7414 / JCM 2152 / NBRC 15305 / NCIMB 9373 / NCTC 2599 / NRRL B-3711) OX=226900 GN=mutS PE=3 SV=1	5.2	100117	27	23	22	28	13	22	30	20	24	14	18	15	1.02667	0.0379679	0.851967	Red	-1.32	-0.400538	0.345662	Red
Q81A83	Antigen OS=Bacillus cereus (strain ATCC 14579 / DSM 31 / CCUG 7414 / JCM 2152 / NBRC 15305 / NCIMB 9373 / NCTC 2599 / NRRL B-3711) OX=226900 GN=BC_3699 PE=4 SV=1	7.7	36228	31	25	199	58	51	63	45	68	45	17	34	38	-1.60248	-0.68031	0.628996	Green	-1.90217	-0.927649	0.0310332	Blue
Q817A4	30S ribosomal protein S4 OS=Bacillus cereus (strain ATCC 14579 / DSM 31 / CCUG 7414 / JCM 2152 / NBRC 15305 / NCIMB 9373 / NCTC 2599 / NRRL B-3711) OX=226900 GN=rpsD PE=3 SV=1	9.9	22971	164	159	171	94	96	104	132	111	140	91	79	81	-1.28756	-0.364645	0.0362502	Orange	-1.16929	-0.225634	0.0425892	Orange
Q81J30	50S ribosomal protein L5 OS=Bacillus cereus (strain ATCC 14579 / DSM 31 / CCUG 7414 / JCM 2152 / NBRC 15305 / NCIMB 9373 / NCTC 2599 / NRRL B-3711) OX=226900 GN=rplE PE=3 SV=1	9.7	20153	115	114	127	66	84	74	79	93	91	53	68	62	-1.34962	-0.432558	0.00688996	Orange	-1.22043	-0.28739	0.116633	Red
Q81BP9	Hemolysin BL binding component OS=Bacillus cereus (strain ATCC 14579 / DSM 31 / CCUG 7414 / JCM 2152 / NBRC 15305 / NCIMB 9373 / NCTC 2599 / NRRL B-3711) OX=226900 GN=BC_3102 PE=4 SV=1	5.6	41667	57	41	50	28	34	35	21	26	34	46	52	69	-1.79762	-0.846087	0.0216785	Blue	1.7	0.765535	0.0658423	Green
Q7BYC6	Hemolysin BL lytic component L1 OS=Bacillus cereus (strain ATCC 14579 / DSM 31 / CCUG 7414 / JCM 2152 / NBRC 15305 / NCIMB 9373 / NCTC 2599 / NRRL B-3711) OX=226900 GN=BC_3103 PE=4 SV=1	5.6	43804	58	34	46	60	49	62	26	30	39	61	76	94	-1.43878	-0.524842	0.164469	Red	1.34483	0.427421	0.159392	Red
Q81F90	Low-affinity zinc transport protein OS=Bacillus cereus (strain ATCC 14579 / DSM 31 / CCUG 7414 / JCM 2152 / NBRC 15305 / NCIMB 9373 / NCTC 2599 / NRRL B-3711) OX=226900 GN=BC_1705 PE=3 SV=1	4.6	45112	0	2	0	59	60	84	0	0	0	0	71	48	-1.66667	-0.736966	0.42265	Green	-1.68852	-0.755763	0.313068	Green
Q818H8	4-hydroxy-3-methylbut-2-en-1-yl diphosphate synthase (flavodoxin) OS=Bacillus cereus (strain ATCC 14579 / DSM 31 / CCUG 7414 / JCM 2152 / NBRC 15305 / NCIMB 9373 / NCTC 2599 / NRRL B-3711) OX=226900 GN=ispG PE=3 SV=1	5.6	39991	30	30	37	23	26	27	50	41	45	38	35	36	1.39	0.475085	0.0209367	Orange	1.41772	0.503574	0.00250157	Orange
Q819Q6	Cell division protein FtsA OS=Bacillus cereus (strain ATCC 14579 / DSM 31 / CCUG 7414 / JCM 2152 / NBRC 15305 / NCIMB 9373 / NCTC 2599 / NRRL B-3711) OX=226900 GN=ftsA PE=3 SV=1	5	47726	41	21	34	32	23	32	51	39	41	35	40	33	1.35354	0.436733	0.18075	Red	1.23333	0.302563	0.136383	Red
Q818T5	Dihydrolipoamide acetyltransferase component of pyruvate dehydrogenase complex OS=Bacillus cereus (strain ATCC 14579 / DSM 31 / CCUG 7414 / JCM 2152 / NBRC 15305 / NCIMB 9373 / NCTC 2599 / NRRL B-3711) OX=226900 GN=BC_4157 PE=3 SV=1	5.5	47349	86	81	80	79	49	65	102	85	95	90	73	74	1.14	0.189034	0.129158	Red	1.22449	0.292181	0.238507	Red
Q81IQ6	Phosphoribosylaminoimidazole-succinocarboxamide synthase OS=Bacillus cereus (strain ATCC 14579 / DSM 31 / CCUG 7414 / JCM 2152 / NBRC 15305 / NCIMB 9373 / NCTC 2599 / NRRL B-3711) OX=226900 GN=purC PE=3 SV=2	5	27233	46	48	45	27	33	31	56	41	45	31	30	33	1.02113	0.030162	0.845805	Red	1.03191	0.045324	0.64766	Red
Q815I3	UvrABC system protein B OS=Bacillus cereus (strain ATCC 14579 / DSM 31 / CCUG 7414 / JCM 2152 / NBRC 15305 / NCIMB 9373 / NCTC 2599 / NRRL B-3711) OX=226900 GN=uvrB PE=3 SV=1	5.1	75133	9	6	18	28	5	19	17	14	13	17	11	15	1.30556	0.384664	0.420313	Red	-1.19565	-0.257798	0.702314	Red
Q81IE9	Proline--tRNA ligase 2 OS=Bacillus cereus (strain ATCC 14579 / DSM 31 / CCUG 7414 / JCM 2152 / NBRC 15305 / NCIMB 9373 / NCTC 2599 / NRRL B-3711) OX=226900 GN=proS2 PE=3 SV=1	5.7	54711	45	37	42	48	39	46	26	23	28	33	26	30	-1.5875	-0.666757	0.00789319	Blue	-1.47826	-0.563901	0.0148582	Orange
Q819I5	Polyphosphate kinase OS=Bacillus cereus (strain ATCC 14579 / DSM 31 / CCUG 7414 / JCM 2152 / NBRC 15305 / NCIMB 9373 / NCTC 2599 / NRRL B-3711) OX=226900 GN=ppk PE=3 SV=1	5.8	80741	10	1	11	10	2	10	31	23	21	15	18	15	3.12	1.64155	0.0160949	Blue	2.04	1.02857	0.06865	Green
Q819V9	Chromosome partition protein Smc OS=Bacillus cereus (strain ATCC 14579 / DSM 31 / CCUG 7414 / JCM 2152 / NBRC 15305 / NCIMB 9373 / NCTC 2599 / NRRL B-3711) OX=226900 GN=smc PE=3 SV=1	5.3	136028	18	22	11	5	4	4	24	17	12	10	9	5	1.03704	0.0524674	0.894934	Red	1.6875	0.754888	0.132659	Green
Q81HV2	Cell wall-binding protein OS=Bacillus cereus (strain ATCC 14579 / DSM 31 / CCUG 7414 / JCM 2152 / NBRC 15305 / NCIMB 9373 / NCTC 2599 / NRRL B-3711) OX=226900 GN=BC_0679 PE=4 SV=1	6.4	47290	25	11	23	15	8	15	32	22	21	22	23	17	1.25806	0.331206	0.397733	Red	1.58537	0.664816	0.057995	Green
Q816G3	L-lactate dehydrogenase 2 OS=Bacillus cereus (strain ATCC 14579 / DSM 31 / CCUG 7414 / JCM 2152 / NBRC 15305 / NCIMB 9373 / NCTC 2599 / NRRL B-3711) OX=226900 GN=ldh2 PE=3 SV=1	5	34562	169	106	142	109	74	129	153	140	125	136	116	127	1.00238	0.00343091	0.987811	Red	1.2127	0.278221	0.297959	Red
Q81IH1	DNA topoisomerase 3 OS=Bacillus cereus (strain ATCC 14579 / DSM 31 / CCUG 7414 / JCM 2152 / NBRC 15305 / NCIMB 9373 / NCTC 2599 / NRRL B-3711) OX=226900 GN=topB PE=3 SV=1	9.4	82840	21	20	19	19	8	15	18	14	16	15	13	12	-1.23529	-0.304855	0.0547868	Red	-1.04651	-0.0655883	0.857803	Red
P60180	Triosephosphate isomerase OS=Bacillus cereus (strain ATCC 14579 / DSM 31 / CCUG 7414 / JCM 2152 / NBRC 15305 / NCIMB 9373 / NCTC 2599 / NRRL B-3711) OX=226900 GN=tpiA PE=5 SV=1	4.9	26451	229	238	214	275	413	365	231	329	320	323	403	371	1.29094	0.368417	0.162626	Red	1.04167	0.0588937	0.772673	Red
Q81J42	50S ribosomal protein L3 OS=Bacillus cereus (strain ATCC 14579 / DSM 31 / CCUG 7414 / JCM 2152 / NBRC 15305 / NCIMB 9373 / NCTC 2599 / NRRL B-3711) OX=226900 GN=rplC PE=3 SV=1	10	22692	93	93	107	50	54	53	76	93	82	44	47	47	-1.16535	-0.220769	0.109752	Red	-1.13475	-0.182377	0.016504	Orange
Q81BC1	D-3-phosphoglycerate dehydrogenase OS=Bacillus cereus (strain ATCC 14579 / DSM 31 / CCUG 7414 / JCM 2152 / NBRC 15305 / NCIMB 9373 / NCTC 2599 / NRRL B-3711) OX=226900 GN=BC_3248 PE=3 SV=1	5.8	43229	19	16	12	53	34	46	22	21	27	46	33	36	1.46	0.545968	0.0497887	Orange	-1.15254	-0.20482	0.432421	Red
Q817X7	Histidine--tRNA ligase 2 OS=Bacillus cereus (strain ATCC 14579 / DSM 31 / CCUG 7414 / JCM 2152 / NBRC 15305 / NCIMB 9373 / NCTC 2599 / NRRL B-3711) OX=226900 GN=hisS-2 PE=3 SV=1	5.2	47732	45	39	42	25	28	36	46	47	40	30	25	26	1.05426	0.0762356	0.452147	Red	-1.09524	-0.131245	0.517783	Red
Q818U8	Peptidase T OS=Bacillus cereus (strain ATCC 14579 / DSM 31 / CCUG 7414 / JCM 2152 / NBRC 15305 / NCIMB 9373 / NCTC 2599 / NRRL B-3711) OX=226900 GN=BC_4143 PE=3 SV=1	5.2	39579	95	92	77	84	85	90	93	87	106	78	72	73	1.0824	0.11423	0.405931	Red	-1.15929	-0.213244	0.0102452	Orange
Q81DQ2	2,3-dihydroxybenzoate-AMP ligase OS=Bacillus cereus (strain ATCC 14579 / DSM 31 / CCUG 7414 / JCM 2152 / NBRC 15305 / NCIMB 9373 / NCTC 2599 / NRRL B-3711) OX=226900 GN=BC_2304 PE=4 SV=1	5.2	59773	0	0	0	53	18	43	0	0	1	22	32	33	1.33333	0.415037	0.42265	Red	-1.3	-0.378512	0.484675	Red
Q816D9	Ferredoxin--NADP reductase OS=Bacillus cereus (strain ATCC 14579 / DSM 31 / CCUG 7414 / JCM 2152 / NBRC 15305 / NCIMB 9373 / NCTC 2599 / NRRL B-3711) OX=226900 GN=BC_4926 PE=1 SV=1	6	36725	38	40	29	45	42	47	38	39	47	50	34	32	1.15455	0.207325	0.271146	Red	-1.15126	-0.203214	0.404058	Red
Q81JD4	Beta sliding clamp OS=Bacillus cereus (strain ATCC 14579 / DSM 31 / CCUG 7414 / JCM 2152 / NBRC 15305 / NCIMB 9373 / NCTC 2599 / NRRL B-3711) OX=226900 GN=BC_0002 PE=3 SV=1	5.3	42803	33	28	30	25	21	29	36	32	36	25	25	23	1.1383	0.186878	0.0934203	Red	-1.02632	-0.0374747	0.804215	Red
Q81EW1	Exonuclease SbcC OS=Bacillus cereus (strain ATCC 14579 / DSM 31 / CCUG 7414 / JCM 2152 / NBRC 15305 / NCIMB 9373 / NCTC 2599 / NRRL B-3711) OX=226900 GN=BC_1852 PE=4 SV=1	5.3	58834	0	0	11	41	4	22	0	1	0	9	1	12	-3.5	-1.80735	0.459498	Green	-2.8	-1.48543	0.293421	Green
Q81EV0	DNA polymerase I OS=Bacillus cereus (strain ATCC 14579 / DSM 31 / CCUG 7414 / JCM 2152 / NBRC 15305 / NCIMB 9373 / NCTC 2599 / NRRL B-3711) OX=226900 GN=BC_1864 PE=3 SV=1	7.2	91430	0	0	12	33	2	17	0	1	0	5	1	4	-3.75	-1.90689	0.456273	Green	-4.23077	-2.08092	0.257004	Green
Q81BC0	Phosphoserine aminotransferase OS=Bacillus cereus (strain ATCC 14579 / DSM 31 / CCUG 7414 / JCM 2152 / NBRC 15305 / NCIMB 9373 / NCTC 2599 / NRRL B-3711) OX=226900 GN=serC PE=3 SV=1	5.4	40474	14	9	13	41	27	37	14	21	25	37	24	27	1.61538	0.691878	0.11452	Green	-1.18681	-0.247093	0.378485	Red
Q819Q0	UDP-N-acetylmuramoyl-L-alanyl-D-glutamate--2,6-diaminopimelate ligase OS=Bacillus cereus (strain ATCC 14579 / DSM 31 / CCUG 7414 / JCM 2152 / NBRC 15305 / NCIMB 9373 / NCTC 2599 / NRRL B-3711) OX=226900 GN=murE PE=1 SV=1	5.8	53679	42	30	32	22	18	20	42	35	41	25	25	21	1.13084	0.177396	0.352648	Red	1.1746	0.232173	0.107586	Red
Q81G72	Oligoendopeptidase F OS=Bacillus cereus (strain ATCC 14579 / DSM 31 / CCUG 7414 / JCM 2152 / NBRC 15305 / NCIMB 9373 / NCTC 2599 / NRRL B-3711) OX=226900 GN=BC_1338 PE=4 SV=1	4.9	66101	29	28	24	42	39	42	39	33	37	33	36	38	1.33333	0.415037	0.0167839	Orange	-1.14545	-0.19592	0.0455799	Orange
Q81A26	DNA mismatch repair protein MutL OS=Bacillus cereus (strain ATCC 14579 / DSM 31 / CCUG 7414 / JCM 2152 / NBRC 15305 / NCIMB 9373 / NCTC 2599 / NRRL B-3711) OX=226900 GN=mutL PE=3 SV=1	5.4	73994	26	15	17	34	11	31	29	26	28	19	26	27	1.40984	0.495527	0.1249	Red	-1.05333	-0.0749621	0.874783	Red
Q81J79	Cysteine synthase OS=Bacillus cereus (strain ATCC 14579 / DSM 31 / CCUG 7414 / JCM 2152 / NBRC 15305 / NCIMB 9373 / NCTC 2599 / NRRL B-3711) OX=226900 GN=BC_0075 PE=3 SV=1	5.4	32912	32	37	30	57	55	48	41	36	41	60	41	40	1.18627	0.246438	0.0795025	Red	-1.13194	-0.178803	0.442551	Red
Q81IS7	ABC transporter ATP-binding protein uup OS=Bacillus cereus (strain ATCC 14579 / DSM 31 / CCUG 7414 / JCM 2152 / NBRC 15305 / NCIMB 9373 / NCTC 2599 / NRRL B-3711) OX=226900 GN=BC_0290 PE=4 SV=1	5.1	73340	17	16	19	21	16	16	23	24	19	19	21	18	1.25455	0.327165	0.0722075	Red	1.08929	0.123382	0.4411	Red
Q81C41	Chorismate mutase OS=Bacillus cereus (strain ATCC 14579 / DSM 31 / CCUG 7414 / JCM 2152 / NBRC 15305 / NCIMB 9373 / NCTC 2599 / NRRL B-3711) OX=226900 GN=BC_2942 PE=4 SV=1	5.7	40024	43	65	38	48	41	37	34	27	32	32	18	24	-1.55208	-0.634206	0.160392	Green	-1.67532	-0.744441	0.0308716	Blue
Q81EZ8	Non-hemolytic enterotoxin lytic component L2 OS=Bacillus cereus (strain ATCC 14579 / DSM 31 / CCUG 7414 / JCM 2152 / NBRC 15305 / NCIMB 9373 / NCTC 2599 / NRRL B-3711) OX=226900 GN=BC_1809 PE=4 SV=1	5.2	43663	21	20	30	31	41	39	13	16	18	60	65	66	-1.48	-0.565597	0.112397	Red	1.70175	0.767023	0.00356914	Blue
Q81HQ5	Thiazole synthase OS=Bacillus cereus (strain ATCC 14579 / DSM 31 / CCUG 7414 / JCM 2152 / NBRC 15305 / NCIMB 9373 / NCTC 2599 / NRRL B-3711) OX=226900 GN=thiG PE=3 SV=1	5	27456	91	72	88	86	86	94	107	90	98	108	93	88	1.17323	0.230484	0.130896	Red	1.0855	0.118362	0.334422	Red
Q81FQ1	Histidinol-phosphate aminotransferase 1 OS=Bacillus cereus (strain ATCC 14579 / DSM 31 / CCUG 7414 / JCM 2152 / NBRC 15305 / NCIMB 9373 / NCTC 2599 / NRRL B-3711) OX=226900 GN=hisC1 PE=3 SV=1	5	41593	37	29	32	50	41	42	48	45	50	50	43	40	1.44554	0.531613	0.00902532	Orange	1	0	1	Red
Q819Q2	UDP-N-acetylmuramoylalanine--D-glutamate ligase OS=Bacillus cereus (strain ATCC 14579 / DSM 31 / CCUG 7414 / JCM 2152 / NBRC 15305 / NCIMB 9373 / NCTC 2599 / NRRL B-3711) OX=226900 GN=murD PE=3 SV=1	5.5	48924	23	17	20	14	10	12	39	25	29	23	17	16	1.52381	0.607683	0.103029	Green	1.51282	0.597241	0.0730461	Green
Q81GG8	Anthranilate phosphoribosyltransferase OS=Bacillus cereus (strain ATCC 14579 / DSM 31 / CCUG 7414 / JCM 2152 / NBRC 15305 / NCIMB 9373 / NCTC 2599 / NRRL B-3711) OX=226900 GN=trpD PE=3 SV=1	5.9	37000	30	19	29	207	52	176	42	81	103	207	148	169	2.82716	1.49935	0.104509	Green	1.2032	0.266872	0.604615	Red
Q81GP2	Ornithine aminotransferase OS=Bacillus cereus (strain ATCC 14579 / DSM 31 / CCUG 7414 / JCM 2152 / NBRC 15305 / NCIMB 9373 / NCTC 2599 / NRRL B-3711) OX=226900 GN=rocD PE=3 SV=1	5.1	43382	43	62	50	89	110	90	53	57	63	89	70	84	1.11392	0.155651	0.40828	Red	-1.18699	-0.24731	0.162197	Red
Q81CE5	Probable manganese-dependent inorganic pyrophosphatase OS=Bacillus cereus (strain ATCC 14579 / DSM 31 / CCUG 7414 / JCM 2152 / NBRC 15305 / NCIMB 9373 / NCTC 2599 / NRRL B-3711) OX=226900 GN=ppaC PE=3 SV=1	4.7	33671	45	43	53	39	30	38	60	56	63	53	43	48	1.26389	0.33787	0.0324252	Orange	1.33636	0.418313	0.0383595	Orange
Q818X3	Biotin synthase OS=Bacillus cereus (strain ATCC 14579 / DSM 31 / CCUG 7414 / JCM 2152 / NBRC 15305 / NCIMB 9373 / NCTC 2599 / NRRL B-3711) OX=226900 GN=bioB PE=3 SV=1	5.3	36875	65	62	51	23	41	26	47	34	49	26	24	23	-1.3609	-0.444563	0.0657704	Red	-1.22368	-0.291231	0.416289	Red
Q81J59	Cysteine--tRNA ligase OS=Bacillus cereus (strain ATCC 14579 / DSM 31 / CCUG 7414 / JCM 2152 / NBRC 15305 / NCIMB 9373 / NCTC 2599 / NRRL B-3711) OX=226900 GN=cysS PE=3 SV=1	5.2	54002	42	30	47	37	23	39	54	41	50	35	37	41	1.21311	0.278716	0.248207	Red	1.13725	0.185556	0.457903	Red
Q817V7	Nicotinate-nucleotide diphosphorylase (carboxylating) OS=Bacillus cereus (strain ATCC 14579 / DSM 31 / CCUG 7414 / JCM 2152 / NBRC 15305 / NCIMB 9373 / NCTC 2599 / NRRL B-3711) OX=226900 GN=BC_4422 PE=3 SV=1	5.9	30331	45	57	52	27	37	28	64	48	51	42	29	27	1.05732	0.0804187	0.647021	Red	1.06316	0.0883559	0.744692	Red
Q81FN2	Aminotransferase OS=Bacillus cereus (strain ATCC 14579 / DSM 31 / CCUG 7414 / JCM 2152 / NBRC 15305 / NCIMB 9373 / NCTC 2599 / NRRL B-3711) OX=226900 GN=BC_1546 PE=3 SV=1	5.6	43243	56	52	52	42	50	45	61	55	61	47	46	46	1.10429	0.143125	0.0875201	Red	1.01429	0.0204641	0.802957	Red
Q816A0	Lipoyl synthase OS=Bacillus cereus (strain ATCC 14579 / DSM 31 / CCUG 7414 / JCM 2152 / NBRC 15305 / NCIMB 9373 / NCTC 2599 / NRRL B-3711) OX=226900 GN=lipA PE=3 SV=1	9	33510	36	32	41	22	19	21	49	40	47	34	27	30	1.24107	0.311586	0.075597	Red	1.44615	0.532221	0.0268121	Orange
Q81EF8	High-affinity zinc uptake system protein znuA OS=Bacillus cereus (strain ATCC 14579 / DSM 31 / CCUG 7414 / JCM 2152 / NBRC 15305 / NCIMB 9373 / NCTC 2599 / NRRL B-3711) OX=226900 GN=BC_2021 PE=3 SV=1	6.1	35584	7	6	13	39	40	37	18	8	7	15	44	40	1.24138	0.311944	0.608312	Red	-1.16667	-0.222392	0.596595	Red
Q817C0	Acetate kinase OS=Bacillus cereus (strain ATCC 14579 / DSM 31 / CCUG 7414 / JCM 2152 / NBRC 15305 / NCIMB 9373 / NCTC 2599 / NRRL B-3711) OX=226900 GN=ackA PE=3 SV=1	5.2	43178	35	32	36	16	22	15	38	39	39	17	20	23	1.12264	0.166897	0.060003	Red	1.125	0.169925	0.452147	Red
Q818X6	Riboflavin biosynthesis protein RibBA OS=Bacillus cereus (strain ATCC 14579 / DSM 31 / CCUG 7414 / JCM 2152 / NBRC 15305 / NCIMB 9373 / NCTC 2599 / NRRL B-3711) OX=226900 GN=ribBA PE=3 SV=1	5.5	43858	34	28	15	30	24	29	25	17	24	26	20	21	-1.15942	-0.213404	0.595949	Red	-1.22857	-0.296982	0.111957	Red
Q816Y2	Aminopeptidase OS=Bacillus cereus (strain ATCC 14579 / DSM 31 / CCUG 7414 / JCM 2152 / NBRC 15305 / NCIMB 9373 / NCTC 2599 / NRRL B-3711) OX=226900 GN=BC_4678 PE=3 SV=1	5	41753	47	51	37	41	49	40	45	41	48	35	32	33	-1.0073	-0.0104924	0.947294	Red	-1.29126	-0.368782	0.0615675	Red
Q81C25	Probable malate:quinone oxidoreductase OS=Bacillus cereus (strain ATCC 14579 / DSM 31 / CCUG 7414 / JCM 2152 / NBRC 15305 / NCIMB 9373 / NCTC 2599 / NRRL B-3711) OX=226900 GN=mqo PE=3 SV=1	8.6	54768	13	10	12	21	14	19	20	17	26	34	22	24	1.73684	0.796467	0.0597265	Green	1.45614	0.542149	0.130288	Red
Q81G39	D-alanine--D-alanyl carrier protein ligase OS=Bacillus cereus (strain ATCC 14579 / DSM 31 / CCUG 7414 / JCM 2152 / NBRC 15305 / NCIMB 9373 / NCTC 2599 / NRRL B-3711) OX=226900 GN=dltA PE=1 SV=1	5.2	56457	53	43	42	33	26	32	50	35	38	29	30	28	-1.11905	-0.162271	0.438402	Red	-1.04444	-0.0627358	0.608606	Red
Q814J7	ABC transporter ATP-binding protein uup OS=Bacillus cereus (strain ATCC 14579 / DSM 31 / CCUG 7414 / JCM 2152 / NBRC 15305 / NCIMB 9373 / NCTC 2599 / NRRL B-3711) OX=226900 GN=BC_5433 PE=4 SV=1	5.5	60876	24	13	25	12	12	9	22	16	20	10	6	9	-1.06557	-0.0916305	0.774548	Red	-1.28571	-0.36257	0.165639	Red
Q818E4	Elongation factor 4 OS=Bacillus cereus (strain ATCC 14579 / DSM 31 / CCUG 7414 / JCM 2152 / NBRC 15305 / NCIMB 9373 / NCTC 2599 / NRRL B-3711) OX=226900 GN=lepA PE=3 SV=1	5.1	67905	22	19	22	25	14	20	31	20	30	23	23	18	1.27273	0.347923	0.224615	Red	1.08065	0.111893	0.67388	Red
Q81FZ7	Glyoxylate reductase (NADP+) OS=Bacillus cereus (strain ATCC 14579 / DSM 31 / CCUG 7414 / JCM 2152 / NBRC 15305 / NCIMB 9373 / NCTC 2599 / NRRL B-3711) OX=226900 GN=BC_1415 PE=3 SV=1	5.3	35343	51	57	58	42	45	47	73	66	74	62	50	52	1.27811	0.354008	0.00975658	Orange	1.21898	0.285672	0.10003	Red
Q81GL3	Oligopeptide transport ATP-binding protein oppD OS=Bacillus cereus (strain ATCC 14579 / DSM 31 / CCUG 7414 / JCM 2152 / NBRC 15305 / NCIMB 9373 / NCTC 2599 / NRRL B-3711) OX=226900 GN=BC_1182 PE=3 SV=1	5.4	38038	30	37	27	87	49	86	32	50	55	105	68	67	1.4433	0.52937	0.165497	Red	1.08	0.111031	0.751435	Red
Q81JC4	Serine--tRNA ligase OS=Bacillus cereus (strain ATCC 14579 / DSM 31 / CCUG 7414 / JCM 2152 / NBRC 15305 / NCIMB 9373 / NCTC 2599 / NRRL B-3711) OX=226900 GN=serS PE=3 SV=1	5.2	48760	58	57	50	43	40	39	59	49	54	45	43	42	-1.01818	-0.0259952	0.807123	Red	1.064	0.0894982	0.154567	Red
Q816E3	Probable cytosol aminopeptidase OS=Bacillus cereus (strain ATCC 14579 / DSM 31 / CCUG 7414 / JCM 2152 / NBRC 15305 / NCIMB 9373 / NCTC 2599 / NRRL B-3711) OX=226900 GN=pepA PE=3 SV=1	4.8	53583	51	52	43	81	67	68	52	43	53	69	56	56	1.01342	0.0192362	0.883548	Red	-1.19022	-0.251225	0.135647	Red
Q81IQ2	Amidophosphoribosyltransferase OS=Bacillus cereus (strain ATCC 14579 / DSM 31 / CCUG 7414 / JCM 2152 / NBRC 15305 / NCIMB 9373 / NCTC 2599 / NRRL B-3711) OX=226900 GN=purF PE=3 SV=1	5.5	51358	54	59	50	27	29	30	62	45	42	29	33	29	-1.09211	-0.127112	0.544425	Red	1.05618	0.0788554	0.364283	Red
Q81IK3	Ferrichrome-binding protein OS=Bacillus cereus (strain ATCC 14579 / DSM 31 / CCUG 7414 / JCM 2152 / NBRC 15305 / NCIMB 9373 / NCTC 2599 / NRRL B-3711) OX=226900 GN=BC_0383 PE=4 SV=1	7.6	34612	17	11	19	59	38	56	9	14	12	30	29	34	-1.31579	-0.395929	0.241961	Red	-1.625	-0.70044	0.0858266	Green
Q819Z8	Aspartokinase OS=Bacillus cereus (strain ATCC 14579 / DSM 31 / CCUG 7414 / JCM 2152 / NBRC 15305 / NCIMB 9373 / NCTC 2599 / NRRL B-3711) OX=226900 GN=BC_3798 PE=3 SV=1	5.7	44189	37	36	38	31	30	31	46	27	32	37	27	32	-1.05556	-0.0780025	0.759209	Red	1.04211	0.059501	0.690359	Red
Q81HB4	S-layer protein / N-acetylmuramoyl-L-alanine amidase OS=Bacillus cereus (strain ATCC 14579 / DSM 31 / CCUG 7414 / JCM 2152 / NBRC 15305 / NCIMB 9373 / NCTC 2599 / NRRL B-3711) OX=226900 GN=BC_0902 PE=4 SV=1	6.4	58798	16	14	9	21	22	21	16	22	21	26	27	34	1.47619	0.561879	0.0759716	Red	1.34328	0.425764	0.0904924	Red
Q817T8	Septum site-determining protein MinD OS=Bacillus cereus (strain ATCC 14579 / DSM 31 / CCUG 7414 / JCM 2152 / NBRC 15305 / NCIMB 9373 / NCTC 2599 / NRRL B-3711) OX=226900 GN=BC_4442 PE=3 SV=1	4.8	28996	26	30	34	34	22	27	37	31	43	29	29	28	1.22581	0.293731	0.178456	Red	1.03488	0.0494687	0.801324	Red
Q81F85	Fumarate hydratase class II OS=Bacillus cereus (strain ATCC 14579 / DSM 31 / CCUG 7414 / JCM 2152 / NBRC 15305 / NCIMB 9373 / NCTC 2599 / NRRL B-3711) OX=226900 GN=fumC PE=3 SV=1	5.4	50316	12	8	27	61	40	54	19	20	17	40	35	36	1.18	0.238787	0.657095	Red	-1.38596	-0.470891	0.133671	Red
Q814V8	ATP synthase subunit b OS=Bacillus cereus (strain ATCC 14579 / DSM 31 / CCUG 7414 / JCM 2152 / NBRC 15305 / NCIMB 9373 / NCTC 2599 / NRRL B-3711) OX=226900 GN=atpF PE=3 SV=1	5.2	18961	44	39	44	30	24	36	40	42	40	32	24	23	-1.04	-0.0565835	0.430421	Red	-1.13415	-0.181607	0.461079	Red
Q814N8	Phosphate acetyltransferase OS=Bacillus cereus (strain ATCC 14579 / DSM 31 / CCUG 7414 / JCM 2152 / NBRC 15305 / NCIMB 9373 / NCTC 2599 / NRRL B-3711) OX=226900 GN=BC_5387 PE=3 SV=1	5.1	34705	39	41	39	20	32	21	40	42	44	19	25	16	1.05738	0.0804899	0.172665	Red	-1.20635	-0.270648	0.411862	Red
Q814F6	tRNA modification GTPase MnmE OS=Bacillus cereus (strain ATCC 14579 / DSM 31 / CCUG 7414 / JCM 2152 / NBRC 15305 / NCIMB 9373 / NCTC 2599 / NRRL B-3711) OX=226900 GN=mnmE PE=3 SV=1	4.7	50551	28	28	24	16	16	26	33	24	30	26	20	24	1.08434	0.116814	0.489255	Red	1.19672	0.259087	0.365779	Red
Q816Y7	Catabolite control protein A OS=Bacillus cereus (strain ATCC 14579 / DSM 31 / CCUG 7414 / JCM 2152 / NBRC 15305 / NCIMB 9373 / NCTC 2599 / NRRL B-3711) OX=226900 GN=BC_4672 PE=4 SV=1	5.4	36907	48	36	40	54	41	45	42	37	47	46	40	40	1.01575	0.0225426	0.891058	Red	-1.10853	-0.148644	0.360193	Red
Q815F8	UDP-N-acetylglucosamine 2-epimerase OS=Bacillus cereus (strain ATCC 14579 / DSM 31 / CCUG 7414 / JCM 2152 / NBRC 15305 / NCIMB 9373 / NCTC 2599 / NRRL B-3711) OX=226900 GN=BC_5201 PE=3 SV=1	5.5	41604	22	43	26	23	34	25	30	20	28	19	12	17	-1.16049	-0.214739	0.588027	Red	-1.66667	-0.736966	0.0575132	Green
Q81IM4	Aminopeptidase OS=Bacillus cereus (strain ATCC 14579 / DSM 31 / CCUG 7414 / JCM 2152 / NBRC 15305 / NCIMB 9373 / NCTC 2599 / NRRL B-3711) OX=226900 GN=BC_0360 PE=3 SV=1	5	45223	29	29	23	38	40	42	28	31	33	23	27	31	1.13095	0.177538	0.218722	Red	-1.46429	-0.550197	0.0158354	Orange
Q81I33	Formate dehydrogenase alpha chain OS=Bacillus cereus (strain ATCC 14579 / DSM 31 / CCUG 7414 / JCM 2152 / NBRC 15305 / NCIMB 9373 / NCTC 2599 / NRRL B-3711) OX=226900 GN=BC_0589 PE=3 SV=1	5.3	108990	14	17	15	15	7	9	27	20	18	22	17	14	1.38776	0.472753	0.135733	Red	1.64706	0.719892	0.0938482	Green
Q81FD4	Flagellin OS=Bacillus cereus (strain ATCC 14579 / DSM 31 / CCUG 7414 / JCM 2152 / NBRC 15305 / NCIMB 9373 / NCTC 2599 / NRRL B-3711) OX=226900 GN=BC_1658 PE=1 SV=1	5.2	29353	217	197	252	148	279	277	67	213	106	140	261	170	-1.71979	-0.782236	0.155094	Green	-1.23171	-0.300659	0.478346	Red
Q81GL2	Oligopeptide transport ATP-binding protein oppF OS=Bacillus cereus (strain ATCC 14579 / DSM 31 / CCUG 7414 / JCM 2152 / NBRC 15305 / NCIMB 9373 / NCTC 2599 / NRRL B-3711) OX=226900 GN=BC_1183 PE=3 SV=1	8.8	35236	22	26	19	71	43	63	22	31	36	76	49	48	1.31429	0.394279	0.209257	Red	-1.02273	-0.0324215	0.919512	Red
Q81ED6	CBS domain containing protein OS=Bacillus cereus (strain ATCC 14579 / DSM 31 / CCUG 7414 / JCM 2152 / NBRC 15305 / NCIMB 9373 / NCTC 2599 / NRRL B-3711) OX=226900 GN=BC_2046 PE=4 SV=1	5.4	24706	9	16	10	43	25	37	19	31	27	55	42	43	2.10526	1.074	0.0368536	Blue	1.32407	0.404984	0.162416	Red
Q81EZ7	Non-hemolytic enterotoxin lytic component L1 OS=Bacillus cereus (strain ATCC 14579 / DSM 31 / CCUG 7414 / JCM 2152 / NBRC 15305 / NCIMB 9373 / NCTC 2599 / NRRL B-3711) OX=226900 GN=BC_1810 PE=4 SV=1	6.9	43062	27	19	20	39	45	43	12	23	25	73	66	75	-1.09524	-0.131245	0.699947	Red	1.66923	0.739183	0.00173136	Blue
Q817D3	Alanine dehydrogenase OS=Bacillus cereus (strain ATCC 14579 / DSM 31 / CCUG 7414 / JCM 2152 / NBRC 15305 / NCIMB 9373 / NCTC 2599 / NRRL B-3711) OX=226900 GN=BC_4623 PE=3 SV=1	5.3	40069	24	29	33	19	33	27	31	37	39	33	31	27	1.23596	0.305626	0.119862	Red	1.14634	0.197037	0.438305	Red
Q819Q7	Cell division protein FtsZ OS=Bacillus cereus (strain ATCC 14579 / DSM 31 / CCUG 7414 / JCM 2152 / NBRC 15305 / NCIMB 9373 / NCTC 2599 / NRRL B-3711) OX=226900 GN=ftsZ PE=3 SV=1	5.2	40654	89	86	90	78	71	74	99	99	121	83	90	91	1.20149	0.264828	0.130028	Red	1.18142	0.240517	0.0146955	Orange
Q81HQ9	Hydroxymethylpyrimidine-binding protein OS=Bacillus cereus (strain ATCC 14579 / DSM 31 / CCUG 7414 / JCM 2152 / NBRC 15305 / NCIMB 9373 / NCTC 2599 / NRRL B-3711) OX=226900 GN=BC_0745 PE=4 SV=1	6.2	37800	50	49	42	41	38	34	47	43	48	38	48	47	-1.02128	-0.0303736	0.754596	Red	1.17241	0.229482	0.164461	Red
Q81GA4	Lactate utilization protein B OS=Bacillus cereus (strain ATCC 14579 / DSM 31 / CCUG 7414 / JCM 2152 / NBRC 15305 / NCIMB 9373 / NCTC 2599 / NRRL B-3711) OX=226900 GN=lutB PE=3 SV=1	6.5	52593	31	23	19	29	25	20	31	32	31	36	26	32	1.27632	0.351985	0.184637	Red	1.25974	0.333126	0.163543	Red
Q813C2	Hypothetical Membrane Spanning Protein OS=Bacillus cereus (strain ATCC 14579 / DSM 31 / CCUG 7414 / JCM 2152 / NBRC 15305 / NCIMB 9373 / NCTC 2599 / NRRL B-3711) OX=226900 GN=BC_3304 PE=4 SV=1	8.3	67040	21	4	12	30	12	33	25	19	26	32	23	22	1.825	0.867896	0.140995	Green	1.02564	0.0365259	0.93308	Red
Q81AI4	Oligopeptide-binding protein oppA OS=Bacillus cereus (strain ATCC 14579 / DSM 31 / CCUG 7414 / JCM 2152 / NBRC 15305 / NCIMB 9373 / NCTC 2599 / NRRL B-3711) OX=226900 GN=BC_3584 PE=4 SV=1	6.6	62385	1	1	4	30	1	14	4	5	10	26	3	7	2.44444	1.28951	0.129958	Green	-1.23077	-0.29956	0.798646	Red
Q818T0	Phosphate butyryltransferase OS=Bacillus cereus (strain ATCC 14579 / DSM 31 / CCUG 7414 / JCM 2152 / NBRC 15305 / NCIMB 9373 / NCTC 2599 / NRRL B-3711) OX=226900 GN=BC_4163 PE=3 SV=1	5.8	31579	45	43	39	42	31	39	47	50	51	45	51	49	1.16154	0.216037	0.0366931	Orange	1.28696	0.363963	0.0583527	Red
Q81FR5	GTPase Der OS=Bacillus cereus (strain ATCC 14579 / DSM 31 / CCUG 7414 / JCM 2152 / NBRC 15305 / NCIMB 9373 / NCTC 2599 / NRRL B-3711) OX=226900 GN=der PE=3 SV=1	5.5	48588	30	18	30	23	11	20	32	30	34	24	20	22	1.22222	0.289507	0.269295	Red	1.21053	0.275634	0.385121	Red
Q815N5	Ferric anguibactin-binding protein OS=Bacillus cereus (strain ATCC 14579 / DSM 31 / CCUG 7414 / JCM 2152 / NBRC 15305 / NCIMB 9373 / NCTC 2599 / NRRL B-3711) OX=226900 GN=BC_5106 PE=4 SV=1	6.6	36602	14	8	15	54	30	53	17	27	29	51	45	44	1.9	0.925999	0.0629383	Green	1.02143	0.0305883	0.912077	Red
Q818G8	RNA polymerase sigma factor SigA OS=Bacillus cereus (strain ATCC 14579 / DSM 31 / CCUG 7414 / JCM 2152 / NBRC 15305 / NCIMB 9373 / NCTC 2599 / NRRL B-3711) OX=226900 GN=sigA PE=3 SV=1	4.8	43259	42	31	37	41	28	30	37	34	37	36	32	31	-1.01802	-0.0257631	0.857231	Red	1	0	1	Red
Q81B24	6-phosphogluconolactonase OS=Bacillus cereus (strain ATCC 14579 / DSM 31 / CCUG 7414 / JCM 2152 / NBRC 15305 / NCIMB 9373 / NCTC 2599 / NRRL B-3711) OX=226900 GN=BC_3368 PE=3 SV=1	5.2	39184	9	7	6	15	28	29	10	19	19	25	30	26	2.04	1.02857	0.091725	Green	1.12	0.163499	0.582333	Red
Q817A9	Septation ring formation regulator EzrA OS=Bacillus cereus (strain ATCC 14579 / DSM 31 / CCUG 7414 / JCM 2152 / NBRC 15305 / NCIMB 9373 / NCTC 2599 / NRRL B-3711) OX=226900 GN=ezrA PE=3 SV=1	4.7	66401	19	16	25	19	10	17	27	23	27	19	18	19	1.26984	0.344648	0.15315	Red	1.20408	0.267933	0.345995	Red
Q81AG8	Protease HhoA OS=Bacillus cereus (strain ATCC 14579 / DSM 31 / CCUG 7414 / JCM 2152 / NBRC 15305 / NCIMB 9373 / NCTC 2599 / NRRL B-3711) OX=226900 GN=BC_3600 PE=3 SV=1	5.6	43880	19	25	22	14	21	21	20	24	20	24	26	24	-1.02985	-0.0424353	0.776522	Red	1.30508	0.384143	0.114475	Red
M4PUS7	Elongation factor Tu (Fragment) OS=Bacillus cereus (strain ATCC 14579 / DSM 31 / CCUG 7414 / JCM 2152 / NBRC 15305 / NCIMB 9373 / NCTC 2599 / NRRL B-3711) OX=226900 GN=tuf PE=3 SV=1	4.7	28696	766	609	636	574	486	530	694	529	592	486	467	463	-1.10781	-0.147711	0.392725	Red	-1.12262	-0.166872	0.141643	Red
Q81A53	Iron(III) dicitrate-binding protein OS=Bacillus cereus (strain ATCC 14579 / DSM 31 / CCUG 7414 / JCM 2152 / NBRC 15305 / NCIMB 9373 / NCTC 2599 / NRRL B-3711) OX=226900 GN=BC_3738 PE=4 SV=1	9.1	35578	0	1	5	59	32	57	1	6	7	36	37	33	1.88889	0.917538	0.331587	Green	-1.38532	-0.47022	0.24691	Red
Q819Z9	4-hydroxy-tetrahydrodipicolinate synthase OS=Bacillus cereus (strain ATCC 14579 / DSM 31 / CCUG 7414 / JCM 2152 / NBRC 15305 / NCIMB 9373 / NCTC 2599 / NRRL B-3711) OX=226900 GN=dapA PE=3 SV=1	5.1	31243	65	51	52	56	53	58	63	69	64	62	65	60	1.16374	0.218772	0.163213	Red	1.11765	0.160465	0.0315415	Orange
Q819S1	Dihydroorotase OS=Bacillus cereus (strain ATCC 14579 / DSM 31 / CCUG 7414 / JCM 2152 / NBRC 15305 / NCIMB 9373 / NCTC 2599 / NRRL B-3711) OX=226900 GN=pyrC PE=3 SV=1	5.4	46541	44	42	43	9	15	16	41	37	32	13	15	9	-1.16814	-0.224215	0.129503	Red	-1.075	-0.104337	0.740559	Red
Q81DQ1	Isochorismatase OS=Bacillus cereus (strain ATCC 14579 / DSM 31 / CCUG 7414 / JCM 2152 / NBRC 15305 / NCIMB 9373 / NCTC 2599 / NRRL B-3711) OX=226900 GN=BC_2305 PE=4 SV=1	4.8	33448	0	0	2	40	24	48	0	2	3	17	25	21	1.6	0.678072	0.420396	Green	-1.74242	-0.801096	0.136208	Green
Q81J97	Ribose-phosphate pyrophosphokinase OS=Bacillus cereus (strain ATCC 14579 / DSM 31 / CCUG 7414 / JCM 2152 / NBRC 15305 / NCIMB 9373 / NCTC 2599 / NRRL B-3711) OX=226900 GN=prs PE=3 SV=1	5.7	34814	63	61	63	56	62	61	87	83	79	69	62	63	1.32632	0.407424	0.0081468	Orange	1.08242	0.114257	0.15804	Red
Q81G91	Acetoacetyl-CoA reductase OS=Bacillus cereus (strain ATCC 14579 / DSM 31 / CCUG 7414 / JCM 2152 / NBRC 15305 / NCIMB 9373 / NCTC 2599 / NRRL B-3711) OX=226900 GN=BC_1317 PE=3 SV=1	5.8	26461	14	11	11	67	50	61	16	27	22	69	39	42	1.74359	0.802061	0.0820312	Green	-1.18301	-0.242458	0.449265	Red
Q818T1	Probable butyrate kinase OS=Bacillus cereus (strain ATCC 14579 / DSM 31 / CCUG 7414 / JCM 2152 / NBRC 15305 / NCIMB 9373 / NCTC 2599 / NRRL B-3711) OX=226900 GN=buk PE=3 SV=2	5.5	39928	51	45	40	43	24	35	48	53	49	43	42	35	1.10072	0.138447	0.281211	Red	1.17143	0.228269	0.399476	Red
Q815S1	NADH dehydrogenase OS=Bacillus cereus (strain ATCC 14579 / DSM 31 / CCUG 7414 / JCM 2152 / NBRC 15305 / NCIMB 9373 / NCTC 2599 / NRRL B-3711) OX=226900 GN=BC_5061 PE=3 SV=1	6.7	41581	69	60	64	51	53	51	71	72	72	46	57	59	1.11224	0.153474	0.104003	Red	1.0443	0.0625415	0.62375	Red
Q818W8	Adenosylmethionine-8-amino-7-oxononanoate aminotransferase OS=Bacillus cereus (strain ATCC 14579 / DSM 31 / CCUG 7414 / JCM 2152 / NBRC 15305 / NCIMB 9373 / NCTC 2599 / NRRL B-3711) OX=226900 GN=bioA PE=3 SV=1	5.3	52070	54	39	48	32	35	35	46	43	44	32	34	30	-1.05882	-0.0824622	0.605568	Red	-1.06061	-0.0848889	0.261899	Red
Q818R3	Biotin carboxylase OS=Bacillus cereus (strain ATCC 14579 / DSM 31 / CCUG 7414 / JCM 2152 / NBRC 15305 / NCIMB 9373 / NCTC 2599 / NRRL B-3711) OX=226900 GN=BC_4183 PE=4 SV=1	5.1	48710	29	30	30	32	20	26	45	28	34	35	27	28	1.19565	0.257798	0.351236	Red	1.14815	0.199309	0.407764	Red
Q817A2	Tyrosine--tRNA ligase 1 OS=Bacillus cereus (strain ATCC 14579 / DSM 31 / CCUG 7414 / JCM 2152 / NBRC 15305 / NCIMB 9373 / NCTC 2599 / NRRL B-3711) OX=226900 GN=tyrS1 PE=3 SV=1	5.1	47136	40	41	39	24	24	18	34	29	30	19	22	18	-1.28125	-0.357552	0.0176221	Orange	-1.1129	-0.154328	0.385302	Red
Q818F3	Fe-S oxidoreductase OS=Bacillus cereus (strain ATCC 14579 / DSM 31 / CCUG 7414 / JCM 2152 / NBRC 15305 / NCIMB 9373 / NCTC 2599 / NRRL B-3711) OX=226900 GN=BC_4308 PE=4 SV=1	5.5	51324	28	30	27	7	9	5	34	20	30	16	12	15	-1.01149	-0.0164881	0.944175	Red	1.91667	0.938599	0.011733	Blue
Q817S2	Site-specific DNA-methyltransferase (adenine-specific) OS=Bacillus cereus (strain ATCC 14579 / DSM 31 / CCUG 7414 / JCM 2152 / NBRC 15305 / NCIMB 9373 / NCTC 2599 / NRRL B-3711) OX=226900 GN=BC_4459 PE=4 SV=1	5.1	53276	22	3	19	16	3	15	24	21	25	12	12	9	1.55319	0.635236	0.277488	Green	-1.02778	-0.0395284	0.94455	Red
Q815Z3	Cysteine desulfurase OS=Bacillus cereus (strain ATCC 14579 / DSM 31 / CCUG 7414 / JCM 2152 / NBRC 15305 / NCIMB 9373 / NCTC 2599 / NRRL B-3711) OX=226900 GN=BC_4981 PE=3 SV=1	5.5	45219	19	19	21	44	34	40	32	20	33	42	39	37	1.41935	0.505235	0.170772	Red	1	0	1	Red
Q81DK9	Coproporphyrinogen III oxidase OS=Bacillus cereus (strain ATCC 14579 / DSM 31 / CCUG 7414 / JCM 2152 / NBRC 15305 / NCIMB 9373 / NCTC 2599 / NRRL B-3711) OX=226900 GN=BC_2354 PE=3 SV=1	5.3	51975	23	8	20	23	15	20	29	29	25	27	31	25	1.59259	0.671377	0.136472	Green	1.40984	0.495527	0.0505217	Red
Q814B9	Hypothetical Membrane Associated Protein OS=Bacillus cereus (strain ATCC 14579 / DSM 31 / CCUG 7414 / JCM 2152 / NBRC 15305 / NCIMB 9373 / NCTC 2599 / NRRL B-3711) OX=226900 GN=BC_0187 PE=4 SV=1	6.3	53426	24	12	20	23	17	23	17	16	21	23	18	19	-1.03509	-0.049753	0.874391	Red	-1.04762	-0.0671142	0.712722	Red
Q81E30	Isoleucine--tRNA ligase 2 OS=Bacillus cereus (strain ATCC 14579 / DSM 31 / CCUG 7414 / JCM 2152 / NBRC 15305 / NCIMB 9373 / NCTC 2599 / NRRL B-3711) OX=226900 GN=ileS2 PE=3 SV=2	5.4	118233	8	18	5	7	6	5	8	7	5	10	4	3	-1.47826	-0.563901	0.451082	Red	-1.05	-0.0703893	0.894821	Red
Q818R9	1-deoxy-D-xylulose-5-phosphate synthase OS=Bacillus cereus (strain ATCC 14579 / DSM 31 / CCUG 7414 / JCM 2152 / NBRC 15305 / NCIMB 9373 / NCTC 2599 / NRRL B-3711) OX=226900 GN=dxs PE=3 SV=1	5.9	69367	16	7	16	17	12	18	16	10	16	22	10	9	1.07143	0.0995357	0.797171	Red	-1.13636	-0.184425	0.693634	Red
Q815Z1	ABC transporter ATP-binding protein OS=Bacillus cereus (strain ATCC 14579 / DSM 31 / CCUG 7414 / JCM 2152 / NBRC 15305 / NCIMB 9373 / NCTC 2599 / NRRL B-3711) OX=226900 GN=BC_4983 PE=3 SV=1	4.6	29013	38	45	38	48	52	54	49	45	50	49	60	59	1.18548	0.245476	0.060617	Red	1.08917	0.123232	0.321835	Red
Q819X1	Succinate--CoA ligase [ADP-forming] subunit alpha OS=Bacillus cereus (strain ATCC 14579 / DSM 31 / CCUG 7414 / JCM 2152 / NBRC 15305 / NCIMB 9373 / NCTC 2599 / NRRL B-3711) OX=226900 GN=sucD PE=3 SV=1	5.2	31206	35	51	44	47	65	48	52	46	43	57	35	38	1.08271	0.114643	0.538572	Red	-1.22556	-0.293446	0.331795	Red
Q818J9	Methylenetetrahydrofolate reductase (NAD(P)H) OS=Bacillus cereus (strain ATCC 14579 / DSM 31 / CCUG 7414 / JCM 2152 / NBRC 15305 / NCIMB 9373 / NCTC 2599 / NRRL B-3711) OX=226900 GN=BC_4251 PE=4 SV=1	5.9	67165	1	1	0	45	7	30	0	2	3	16	4	7	1.6	0.678072	0.378531	Green	-2.83333	-1.5025	0.23377	Green
Q814I1	GMP reductase OS=Bacillus cereus (strain ATCC 14579 / DSM 31 / CCUG 7414 / JCM 2152 / NBRC 15305 / NCIMB 9373 / NCTC 2599 / NRRL B-3711) OX=226900 GN=guaC PE=3 SV=1	6	36282	39	38	54	14	11	18	41	43	32	11	11	12	-1.12605	-0.171271	0.470777	Red	-1.24324	-0.314109	0.275653	Red
Q812Y0	tRNA-2-methylthio-N(6)-dimethylallyladenosine synthase OS=Bacillus cereus (strain ATCC 14579 / DSM 31 / CCUG 7414 / JCM 2152 / NBRC 15305 / NCIMB 9373 / NCTC 2599 / NRRL B-3711) OX=226900 GN=miaB PE=3 SV=1	6.1	58292	34	25	27	31	19	24	42	32	54	38	29	30	1.47191	0.55769	0.145886	Red	1.2987	0.37707	0.166211	Red
Q81J22	Adenylate kinase OS=Bacillus cereus (strain ATCC 14579 / DSM 31 / CCUG 7414 / JCM 2152 / NBRC 15305 / NCIMB 9373 / NCTC 2599 / NRRL B-3711) OX=226900 GN=adk PE=3 SV=1	4.9	23740	53	54	58	40	48	45	51	56	58	36	38	37	1	0	1	Red	-1.19298	-0.254573	0.0803699	Red
Q816E5	UTP--glucose-1-phosphate uridylyltransferase OS=Bacillus cereus (strain ATCC 14579 / DSM 31 / CCUG 7414 / JCM 2152 / NBRC 15305 / NCIMB 9373 / NCTC 2599 / NRRL B-3711) OX=226900 GN=BC_4918 PE=3 SV=1	5.5	33633	43	41	35	39	40	38	45	40	43	40	34	34	1.07377	0.102686	0.357513	Red	-1.08108	-0.112475	0.269295	Red
Q817M7	Acid phosphatase OS=Bacillus cereus (strain ATCC 14579 / DSM 31 / CCUG 7414 / JCM 2152 / NBRC 15305 / NCIMB 9373 / NCTC 2599 / NRRL B-3711) OX=226900 GN=BC_4511 PE=4 SV=1	6.9	31035	41	19	42	12	7	18	31	26	30	17	15	11	-1.16667	-0.222392	0.576383	Red	1.15	0.201634	0.619196	Red
Q814N7	Coproheme decarboxylase OS=Bacillus cereus (strain ATCC 14579 / DSM 31 / CCUG 7414 / JCM 2152 / NBRC 15305 / NCIMB 9373 / NCTC 2599 / NRRL B-3711) OX=226900 GN=chdC PE=3 SV=1	5	28677	29	25	30	19	21	19	39	28	41	32	19	22	1.27586	0.351472	0.176758	Red	1.22581	0.293731	0.356695	Red
Q81GB8	Spermidine/putrescine-binding protein OS=Bacillus cereus (strain ATCC 14579 / DSM 31 / CCUG 7414 / JCM 2152 / NBRC 15305 / NCIMB 9373 / NCTC 2599 / NRRL B-3711) OX=226900 GN=BC_1289 PE=4 SV=1	6.2	39821	33	25	30	21	18	21	34	35	33	26	21	22	1.15385	0.206451	0.177681	Red	1.14286	0.192645	0.186962	Red
Q81IQ8	N5-carboxyaminoimidazole ribonucleotide synthase OS=Bacillus cereus (strain ATCC 14579 / DSM 31 / CCUG 7414 / JCM 2152 / NBRC 15305 / NCIMB 9373 / NCTC 2599 / NRRL B-3711) OX=226900 GN=purK PE=3 SV=1	5.6	42534	39	42	41	22	24	27	38	31	38	23	23	22	-1.13636	-0.184425	0.154277	Red	-1.07042	-0.0981804	0.370284	Red
Q817E1	Xaa-Pro dipeptidase OS=Bacillus cereus (strain ATCC 14579 / DSM 31 / CCUG 7414 / JCM 2152 / NBRC 15305 / NCIMB 9373 / NCTC 2599 / NRRL B-3711) OX=226900 GN=BC_4614 PE=4 SV=1	5.2	40669	30	38	29	21	30	18	39	28	29	21	16	19	-1.0101	-0.0144996	0.944915	Red	-1.22034	-0.287282	0.356286	Red
Q81I05	Putative pyridoxal phosphate-dependent acyltransferase OS=Bacillus cereus (strain ATCC 14579 / DSM 31 / CCUG 7414 / JCM 2152 / NBRC 15305 / NCIMB 9373 / NCTC 2599 / NRRL B-3711) OX=226900 GN=BC_0621 PE=3 SV=1	5.5	43036	18	7	22	27	17	22	23	18	19	30	18	20	1.26	0.333424	0.441016	Red	1.02899	0.0412227	0.894505	Red
Q81IP1	Sex pheromone staph-cAM373 OS=Bacillus cereus (strain ATCC 14579 / DSM 31 / CCUG 7414 / JCM 2152 / NBRC 15305 / NCIMB 9373 / NCTC 2599 / NRRL B-3711) OX=226900 GN=BC_0342 PE=4 SV=1	5.9	44700	20	18	22	15	10	15	20	17	17	17	9	10	-1.10526	-0.14439	0.261899	Red	-1.10256	-0.140863	0.684784	Red
Q81FL5	Metal-dependent carboxypeptidase OS=Bacillus cereus (strain ATCC 14579 / DSM 31 / CCUG 7414 / JCM 2152 / NBRC 15305 / NCIMB 9373 / NCTC 2599 / NRRL B-3711) OX=226900 GN=BC_1566 PE=3 SV=1	5	58924	21	17	18	20	17	18	21	20	20	21	17	15	1.08475	0.117357	0.298015	Red	-1.03571	-0.0506261	0.758005	Red
Q819J5	2,3,4,5-tetrahydropyridine-2,6-dicarboxylate N-acetyltransferase OS=Bacillus cereus (strain ATCC 14579 / DSM 31 / CCUG 7414 / JCM 2152 / NBRC 15305 / NCIMB 9373 / NCTC 2599 / NRRL B-3711) OX=226900 GN=dapH PE=3 SV=1	5.6	25689	48	61	51	40	43	47	57	54	58	54	44	47	1.05521	0.0775366	0.530759	Red	1.11278	0.154171	0.244855	Red
Q816A7	Fructose-1,6-bisphosphatase OS=Bacillus cereus (strain ATCC 14579 / DSM 31 / CCUG 7414 / JCM 2152 / NBRC 15305 / NCIMB 9373 / NCTC 2599 / NRRL B-3711) OX=226900 GN=BC_4962 PE=3 SV=1	4.7	34601	34	30	31	28	26	26	45	41	38	27	33	32	1.29592	0.373975	0.0224524	Orange	1.14458	0.194816	0.153267	Red
Q819K4	Pyruvate dehydrogenase E1 component beta subunit OS=Bacillus cereus (strain ATCC 14579 / DSM 31 / CCUG 7414 / JCM 2152 / NBRC 15305 / NCIMB 9373 / NCTC 2599 / NRRL B-3711) OX=226900 GN=BC_3972 PE=4 SV=1	4.7	35207	31	31	37	19	25	21	39	40	37	23	18	23	1.16667	0.222392	0.088425	Red	-1.01493	-0.0213737	0.897403	Red
Q81DQ3	Isochorismate synthase OS=Bacillus cereus (strain ATCC 14579 / DSM 31 / CCUG 7414 / JCM 2152 / NBRC 15305 / NCIMB 9373 / NCTC 2599 / NRRL B-3711) OX=226900 GN=BC_2303 PE=3 SV=1	5.4	44566	0	0	5	68	37	63	0	1	5	24	37	37	1.125	0.169925	0.889968	Red	-1.69307	-0.759641	0.120724	Green
Q814Q1	Polyamine aminopropyltransferase 1 OS=Bacillus cereus (strain ATCC 14579 / DSM 31 / CCUG 7414 / JCM 2152 / NBRC 15305 / NCIMB 9373 / NCTC 2599 / NRRL B-3711) OX=226900 GN=speE1 PE=3 SV=1	5.1	31164	49	50	51	31	44	39	51	68	56	23	37	34	1.1634	0.218346	0.23927	Red	-1.20619	-0.270452	0.307624	Red
Q81IU1	D-alanine--D-alanine ligase B OS=Bacillus cereus (strain ATCC 14579 / DSM 31 / CCUG 7414 / JCM 2152 / NBRC 15305 / NCIMB 9373 / NCTC 2599 / NRRL B-3711) OX=226900 GN=ddlB PE=3 SV=1	4.8	40048	34	38	29	34	26	31	32	29	37	24	22	20	-1.0297	-0.0422282	0.789211	Red	-1.36232	-0.446064	0.0510851	Red
Q81GI3	Enoyl-[acyl-carrier-protein] reductase [NADH] FabI OS=Bacillus cereus (strain ATCC 14579 / DSM 31 / CCUG 7414 / JCM 2152 / NBRC 15305 / NCIMB 9373 / NCTC 2599 / NRRL B-3711) OX=226900 GN=fabI PE=1 SV=1	5.4	27723	83	69	94	41	52	43	57	50	53	45	31	37	-1.52761	-0.611274	0.0493374	Blue	-1.19828	-0.26096	0.222406	Red
Q814W1	ATP synthase gamma chain OS=Bacillus cereus (strain ATCC 14579 / DSM 31 / CCUG 7414 / JCM 2152 / NBRC 15305 / NCIMB 9373 / NCTC 2599 / NRRL B-3711) OX=226900 GN=atpG PE=3 SV=1	6.6	31586	46	51	54	37	35	46	56	48	47	37	39	40	1	0	1	Red	-1.01681	-0.0240455	0.864482	Red
Q81C45	3-phosphoshikimate 1-carboxyvinyltransferase OS=Bacillus cereus (strain ATCC 14579 / DSM 31 / CCUG 7414 / JCM 2152 / NBRC 15305 / NCIMB 9373 / NCTC 2599 / NRRL B-3711) OX=226900 GN=aroA PE=3 SV=1	5.4	45287	24	31	27	22	20	21	28	24	27	22	20	14	-1.03659	-0.0518389	0.6979	Red	-1.11864	-0.161751	0.435911	Red
Q819K3	Pyruvate dehydrogenase E1 component subunit alpha OS=Bacillus cereus (strain ATCC 14579 / DSM 31 / CCUG 7414 / JCM 2152 / NBRC 15305 / NCIMB 9373 / NCTC 2599 / NRRL B-3711) OX=226900 GN=pdhA PE=4 SV=1	5.4	41388	28	28	39	15	18	10	39	33	32	13	14	15	1.09184	0.126757	0.529058	Red	-1.02222	-0.0317089	0.901169	Red
Q814K9	Glycosyltransferase OS=Bacillus cereus (strain ATCC 14579 / DSM 31 / CCUG 7414 / JCM 2152 / NBRC 15305 / NCIMB 9373 / NCTC 2599 / NRRL B-3711) OX=226900 GN=BC_5420 PE=3 SV=1	6.9	41663	24	12	18	16	10	12	25	20	22	17	11	11	1.22807	0.296393	0.341036	Red	1.02439	0.0347654	0.906643	Red
Q818H2	DEAD-box ATP-dependent RNA helicase CshB OS=Bacillus cereus (strain ATCC 14579 / DSM 31 / CCUG 7414 / JCM 2152 / NBRC 15305 / NCIMB 9373 / NCTC 2599 / NRRL B-3711) OX=226900 GN=cshB PE=2 SV=1	9.8	50034	26	33	29	15	17	16	23	16	18	11	13	7	-1.51667	-0.600904	0.0236993	Blue	-1.5	-0.584963	0.0727929	Green
Q81IC5	Fumarate hydratase class I OS=Bacillus cereus (strain ATCC 14579 / DSM 31 / CCUG 7414 / JCM 2152 / NBRC 15305 / NCIMB 9373 / NCTC 2599 / NRRL B-3711) OX=226900 GN=BC_0466 PE=3 SV=1	5.4	55916	26	29	25	13	23	8	27	22	22	12	11	12	-1.12162	-0.165586	0.224874	Red	-1.23684	-0.306661	0.566797	Red
Q812X1	Rqc2 homolog RqcH OS=Bacillus cereus (strain ATCC 14579 / DSM 31 / CCUG 7414 / JCM 2152 / NBRC 15305 / NCIMB 9373 / NCTC 2599 / NRRL B-3711) OX=226900 GN=rqcH PE=3 SV=1	8.4	64834	19	14	20	24	9	18	23	19	19	18	14	11	1.14286	0.192645	0.314133	Red	-1.17391	-0.231326	0.619949	Red
Q81IQ1	Phosphoribosylformylglycinamidine cyclo-ligase OS=Bacillus cereus (strain ATCC 14579 / DSM 31 / CCUG 7414 / JCM 2152 / NBRC 15305 / NCIMB 9373 / NCTC 2599 / NRRL B-3711) OX=226900 GN=purM PE=3 SV=1	4.9	37264	67	55	57	44	37	52	68	52	55	45	41	40	-1.02247	-0.0320612	0.839856	Red	-1.05426	-0.0762356	0.653071	Red
Q817L7	Electron transfer flavoprotein beta-subunit OS=Bacillus cereus (strain ATCC 14579 / DSM 31 / CCUG 7414 / JCM 2152 / NBRC 15305 / NCIMB 9373 / NCTC 2599 / NRRL B-3711) OX=226900 GN=BC_4523 PE=3 SV=1	4.3	28129	7	14	4	44	32	31	10	19	16	43	22	22	1.71429	0.777608	0.169484	Green	-1.22222	-0.289507	0.468898	Red
Q81CY0	Cytochrome P450 OS=Bacillus cereus (strain ATCC 14579 / DSM 31 / CCUG 7414 / JCM 2152 / NBRC 15305 / NCIMB 9373 / NCTC 2599 / NRRL B-3711) OX=226900 GN=BC_2609 PE=3 SV=1	5.5	46873	20	18	8	19	16	17	20	12	20	29	24	25	1.12245	0.16665	0.686439	Red	1.47273	0.55849	0.0138556	Orange
Q81IU0	UDP-N-acetylmuramoyl-tripeptide--D-alanyl-D-alanine ligase OS=Bacillus cereus (strain ATCC 14579 / DSM 31 / CCUG 7414 / JCM 2152 / NBRC 15305 / NCIMB 9373 / NCTC 2599 / NRRL B-3711) OX=226900 GN=murF PE=3 SV=1	5.1	49886	25	17	26	15	21	14	25	21	21	14	16	12	-1.01429	-0.0204641	0.92263	Red	-1.17778	-0.236067	0.358878	Red
Q81FL8	Methyltransferase OS=Bacillus cereus (strain ATCC 14579 / DSM 31 / CCUG 7414 / JCM 2152 / NBRC 15305 / NCIMB 9373 / NCTC 2599 / NRRL B-3711) OX=226900 GN=BC_1563 PE=4 SV=1	6.3	43416	21	24	22	8	9	14	20	18	17	15	12	15	-1.2069	-0.271302	0.0326779	Orange	1.32353	0.40439	0.178249	Red
Q819U2	16S rRNA (cytosine(967)-C(5))-methyltransferase OS=Bacillus cereus (strain ATCC 14579 / DSM 31 / CCUG 7414 / JCM 2152 / NBRC 15305 / NCIMB 9373 / NCTC 2599 / NRRL B-3711) OX=226900 GN=BC_3863 PE=3 SV=1	5.9	49909	15	14	16	12	8	11	21	15	17	13	10	10	1.16667	0.222392	0.266347	Red	1.05882	0.0824622	0.692448	Red
Q81G06	Histidinol dehydrogenase OS=Bacillus cereus (strain ATCC 14579 / DSM 31 / CCUG 7414 / JCM 2152 / NBRC 15305 / NCIMB 9373 / NCTC 2599 / NRRL B-3711) OX=226900 GN=hisD PE=3 SV=1	5.5	47482	5	10	3	21	22	20	4	4	5	23	3	8	-1.3125	-0.392317	0.508528	Red	-1.78378	-0.834941	0.248255	Green
Q817J3	DNA-directed DNA polymerase OS=Bacillus cereus (strain ATCC 14579 / DSM 31 / CCUG 7414 / JCM 2152 / NBRC 15305 / NCIMB 9373 / NCTC 2599 / NRRL B-3711) OX=226900 GN=BC_4553 PE=4 SV=1	5.2	64687	21	17	19	13	7	13	20	15	15	15	11	13	-1.13208	-0.17897	0.321194	Red	1.16667	0.222392	0.446539	Red
Q81IE0	Calcium-transporting ATPase OS=Bacillus cereus (strain ATCC 14579 / DSM 31 / CCUG 7414 / JCM 2152 / NBRC 15305 / NCIMB 9373 / NCTC 2599 / NRRL B-3711) OX=226900 GN=BC_0448 PE=4 SV=1	5.4	97639	10	7	17	20	8	23	26	25	24	24	24	22	2.10811	1.07595	0.0396127	Blue	1.35185	0.434937	0.300189	Red
Q81IH2	Phage infection protein OS=Bacillus cereus (strain ATCC 14579 / DSM 31 / CCUG 7414 / JCM 2152 / NBRC 15305 / NCIMB 9373 / NCTC 2599 / NRRL B-3711) OX=226900 GN=BC_0416 PE=4 SV=1	5.6	104600	10	9	10	3	2	6	12	12	9	6	6	4	1.125	0.169925	0.313273	Red	1.35714	0.440573	0.308914	Red
Q819V6	3-oxoacyl-[acyl-carrier-protein] reductase OS=Bacillus cereus (strain ATCC 14579 / DSM 31 / CCUG 7414 / JCM 2152 / NBRC 15305 / NCIMB 9373 / NCTC 2599 / NRRL B-3711) OX=226900 GN=BC_3849 PE=3 SV=1	7.7	26116	51	45	58	37	39	41	34	43	50	37	37	40	-1.20769	-0.272253	0.208668	Red	-1.02564	-0.0365259	0.54911	Red
Q81FK6	Thiosulfate sulfurtransferase OS=Bacillus cereus (strain ATCC 14579 / DSM 31 / CCUG 7414 / JCM 2152 / NBRC 15305 / NCIMB 9373 / NCTC 2599 / NRRL B-3711) OX=226900 GN=BC_1576 PE=4 SV=1	5.2	31299	19	8	19	25	26	37	22	29	28	37	52	53	1.67347	0.742842	0.0753701	Green	1.59341	0.672114	0.0538792	Green
Q817F3	ATP-dependent 6-phosphofructokinase OS=Bacillus cereus (strain ATCC 14579 / DSM 31 / CCUG 7414 / JCM 2152 / NBRC 15305 / NCIMB 9373 / NCTC 2599 / NRRL B-3711) OX=226900 GN=pfkA PE=3 SV=1	5.8	34249	136	114	108	104	82	97	133	123	130	113	92	92	1.07756	0.107771	0.390724	Red	1.04895	0.0689474	0.650645	Red
Q81J27	50S ribosomal protein L6 OS=Bacillus cereus (strain ATCC 14579 / DSM 31 / CCUG 7414 / JCM 2152 / NBRC 15305 / NCIMB 9373 / NCTC 2599 / NRRL B-3711) OX=226900 GN=rplF PE=3 SV=1	9.4	19503	62	43	75	33	29	33	53	53	60	29	28	25	-1.08284	-0.11482	0.669526	Red	-1.15294	-0.205319	0.0739179	Red
Q819X8	GTP-sensing transcriptional pleiotropic repressor CodY OS=Bacillus cereus (strain ATCC 14579 / DSM 31 / CCUG 7414 / JCM 2152 / NBRC 15305 / NCIMB 9373 / NCTC 2599 / NRRL B-3711) OX=226900 GN=codY PE=1 SV=1	5	28775	67	62	63	48	47	49	63	64	72	53	42	45	1.0359	0.0508812	0.521504	Red	-1.02797	-0.039801	0.725831	Red
Q816W9	Deblocking aminopeptidase OS=Bacillus cereus (strain ATCC 14579 / DSM 31 / CCUG 7414 / JCM 2152 / NBRC 15305 / NCIMB 9373 / NCTC 2599 / NRRL B-3711) OX=226900 GN=BC_4693 PE=3 SV=1	6.1	39118	28	38	30	32	39	32	36	38	42	37	34	37	1.20202	0.265461	0.149406	Red	1.04717	0.0664954	0.562901	Red
Q818Z9	Phosphopentomutase OS=Bacillus cereus (strain ATCC 14579 / DSM 31 / CCUG 7414 / JCM 2152 / NBRC 15305 / NCIMB 9373 / NCTC 2599 / NRRL B-3711) OX=226900 GN=deoB PE=1 SV=1	4.8	43992	5	4	11	33	44	32	6	11	9	16	17	15	1.26087	0.334419	0.494422	Red	-2.19608	-1.13493	0.0315437	Blue
Q81EL7	Nitroreductase family protein OS=Bacillus cereus (strain ATCC 14579 / DSM 31 / CCUG 7414 / JCM 2152 / NBRC 15305 / NCIMB 9373 / NCTC 2599 / NRRL B-3711) OX=226900 GN=BC_1952 PE=4 SV=1	5.2	23058	16	15	13	31	47	37	21	48	44	50	66	62	2.46809	1.30339	0.110239	Green	1.5339	0.617203	0.0350798	Blue
Q818T4	2-oxoisovalerate dehydrogenase beta subunit OS=Bacillus cereus (strain ATCC 14579 / DSM 31 / CCUG 7414 / JCM 2152 / NBRC 15305 / NCIMB 9373 / NCTC 2599 / NRRL B-3711) OX=226900 GN=BC_4158 PE=4 SV=1	4.9	35738	55	57	50	58	41	51	53	64	70	62	50	51	1.15152	0.203533	0.230715	Red	1.08497	0.117652	0.528632	Red
Q818T3	2-oxoisovalerate dehydrogenase subunit alpha OS=Bacillus cereus (strain ATCC 14579 / DSM 31 / CCUG 7414 / JCM 2152 / NBRC 15305 / NCIMB 9373 / NCTC 2599 / NRRL B-3711) OX=226900 GN=BC_4159 PE=3 SV=1	5.4	36760	38	37	33	34	24	34	43	35	41	35	31	25	1.0991	0.136321	0.278818	Red	-1.01064	-0.0152668	0.943597	Red
Q81A15	Putative competence-damage inducible protein OS=Bacillus cereus (strain ATCC 14579 / DSM 31 / CCUG 7414 / JCM 2152 / NBRC 15305 / NCIMB 9373 / NCTC 2599 / NRRL B-3711) OX=226900 GN=cinA PE=3 SV=1	5.5	45565	22	15	21	19	14	15	27	19	25	27	23	22	1.21311	0.278716	0.253747	Red	1.47059	0.556393	0.0207757	Orange
Q81GN2	UPF0234 protein BC_1159 OS=Bacillus cereus (strain ATCC 14579 / DSM 31 / CCUG 7414 / JCM 2152 / NBRC 15305 / NCIMB 9373 / NCTC 2599 / NRRL B-3711) OX=226900 GN=BC_1159 PE=3 SV=2	9.2	18418	26	27	29	25	24	27	24	31	31	21	25	22	1.04706	0.0663425	0.635857	Red	-1.11268	-0.154034	0.154567	Red
Q81ID7	DUF4075 domain-containing protein OS=Bacillus cereus (strain ATCC 14579 / DSM 31 / CCUG 7414 / JCM 2152 / NBRC 15305 / NCIMB 9373 / NCTC 2599 / NRRL B-3711) OX=226900 GN=BC_0451 PE=4 SV=1	8.8	19127	15	7	13	32	18	37	25	24	32	31	30	27	2.21053	1.14439	0.0116916	Blue	1.01111	0.0159415	0.959096	Red
Q81E71	Respiratory nitrate reductase beta chain OS=Bacillus cereus (strain ATCC 14579 / DSM 31 / CCUG 7414 / JCM 2152 / NBRC 15305 / NCIMB 9373 / NCTC 2599 / NRRL B-3711) OX=226900 GN=BC_2119 PE=4 SV=1	6	56164	12	8	15	2	0	3	30	32	32	12	9	7	2.55263	1.35199	0.00603256	Blue	3.875	1.9542	0.0165871	Blue
Q817F2	Acetyl-coenzyme A carboxylase carboxyl transferase subunit alpha OS=Bacillus cereus (strain ATCC 14579 / DSM 31 / CCUG 7414 / JCM 2152 / NBRC 15305 / NCIMB 9373 / NCTC 2599 / NRRL B-3711) OX=226900 GN=accA PE=3 SV=1	5.8	36428	24	22	22	26	22	24	24	19	25	26	22	28	1	0	1	Red	1.05333	0.0749621	0.566567	Red
Q81FR4	Glycerol-3-phosphate dehydrogenase [NAD(P)+] OS=Bacillus cereus (strain ATCC 14579 / DSM 31 / CCUG 7414 / JCM 2152 / NBRC 15305 / NCIMB 9373 / NCTC 2599 / NRRL B-3711) OX=226900 GN=gpsA PE=3 SV=1	5.2	36669	14	23	14	10	22	15	33	24	25	24	25	20	1.57407	0.654503	0.0670735	Green	1.44	0.526069	0.157785	Red
Q819S2	Carbamoyl-phosphate synthase small chain OS=Bacillus cereus (strain ATCC 14579 / DSM 31 / CCUG 7414 / JCM 2152 / NBRC 15305 / NCIMB 9373 / NCTC 2599 / NRRL B-3711) OX=226900 GN=carA PE=3 SV=2	5.5	40336	37	30	33	14	9	9	34	23	25	11	9	7	-1.21176	-0.27711	0.218098	Red	-1.16667	-0.222392	0.462541	Red
Q81J98	Bifunctional protein GlmU OS=Bacillus cereus (strain ATCC 14579 / DSM 31 / CCUG 7414 / JCM 2152 / NBRC 15305 / NCIMB 9373 / NCTC 2599 / NRRL B-3711) OX=226900 GN=glmU PE=3 SV=1	5.4	49399	28	21	27	21	11	12	35	25	28	17	12	17	1.1519	0.204014	0.34328	Red	1.04255	0.060121	0.86445	Red
Q812T2	Putative pyruvate, phosphate dikinase regulatory protein OS=Bacillus cereus (strain ATCC 14579 / DSM 31 / CCUG 7414 / JCM 2152 / NBRC 15305 / NCIMB 9373 / NCTC 2599 / NRRL B-3711) OX=226900 GN=BC_4293 PE=3 SV=1	5.2	30344	18	17	14	16	15	14	16	18	21	19	19	17	1.11538	0.157541	0.350587	Red	1.20833	0.273018	0.0201689	Orange
Q814T8	Transcription termination factor Rho OS=Bacillus cereus (strain ATCC 14579 / DSM 31 / CCUG 7414 / JCM 2152 / NBRC 15305 / NCIMB 9373 / NCTC 2599 / NRRL B-3711) OX=226900 GN=rho PE=3 SV=1	7.8	48053	17	18	18	23	17	19	18	13	20	20	16	13	-1.03704	-0.0524674	0.780482	Red	-1.19231	-0.253757	0.283833	Red
Q81J78	Aminodeoxychorismate synthase OS=Bacillus cereus (strain ATCC 14579 / DSM 31 / CCUG 7414 / JCM 2152 / NBRC 15305 / NCIMB 9373 / NCTC 2599 / NRRL B-3711) OX=226900 GN=BC_0076 PE=4 SV=1	4.9	53063	14	9	12	7	2	8	21	11	18	10	7	8	1.39474	0.479993	0.229704	Red	1.4	0.485427	0.289137	Red
Q81AH2	DNA topoisomerase 4 subunit A OS=Bacillus cereus (strain ATCC 14579 / DSM 31 / CCUG 7414 / JCM 2152 / NBRC 15305 / NCIMB 9373 / NCTC 2599 / NRRL B-3711) OX=226900 GN=parC PE=3 SV=1	6.2	91427	13	14	17	16	6	10	19	10	13	11	6	7	-1.04444	-0.0627358	0.834314	Red	-1.2963	-0.374396	0.47562	Red
Q81FS8	Glutamate dehydrogenase OS=Bacillus cereus (strain ATCC 14579 / DSM 31 / CCUG 7414 / JCM 2152 / NBRC 15305 / NCIMB 9373 / NCTC 2599 / NRRL B-3711) OX=226900 GN=BC_1491 PE=3 SV=1	7	41417	23	22	27	13	18	14	33	25	28	24	22	20	1.18667	0.246915	0.180883	Red	1.4375	0.523562	0.0245225	Orange
Q814T7	Fructose-1,6-bisphosphatase OS=Bacillus cereus (strain ATCC 14579 / DSM 31 / CCUG 7414 / JCM 2152 / NBRC 15305 / NCIMB 9373 / NCTC 2599 / NRRL B-3711) OX=226900 GN=BC_5333 PE=3 SV=1	5.5	33993	17	27	22	18	25	22	20	19	24	26	19	16	-1.04545	-0.0641303	0.779246	Red	-1.0625	-0.0874628	0.731508	Red
Q81J51	50S ribosomal protein L10 OS=Bacillus cereus (strain ATCC 14579 / DSM 31 / CCUG 7414 / JCM 2152 / NBRC 15305 / NCIMB 9373 / NCTC 2599 / NRRL B-3711) OX=226900 GN=rplJ PE=3 SV=1	5.4	18044	52	54	55	40	42	42	43	54	43	33	37	25	-1.14685	-0.197681	0.191291	Red	-1.29592	-0.373975	0.106621	Red
Q815H1	Tail-specific protease OS=Bacillus cereus (strain ATCC 14579 / DSM 31 / CCUG 7414 / JCM 2152 / NBRC 15305 / NCIMB 9373 / NCTC 2599 / NRRL B-3711) OX=226900 GN=BC_5184 PE=3 SV=1	8.5	52395	13	15	15	16	9	18	26	18	27	18	20	19	1.6087	0.685891	0.0748671	Green	1.30435	0.383329	0.225954	Red
Q7BYD5	Chemotaxis protein CheA OS=Bacillus cereus (strain ATCC 14579 / DSM 31 / CCUG 7414 / JCM 2152 / NBRC 15305 / NCIMB 9373 / NCTC 2599 / NRRL B-3711) OX=226900 GN=BC_1628 PE=4 SV=1	4.9	74796	25	11	31	12	2	13	14	17	16	9	12	6	-1.4	-0.485427	0.3774	Red	1	0	1	Red
Q814H0	50S ribosomal protein L9 OS=Bacillus cereus (strain ATCC 14579 / DSM 31 / CCUG 7414 / JCM 2152 / NBRC 15305 / NCIMB 9373 / NCTC 2599 / NRRL B-3711) OX=226900 GN=rplI PE=3 SV=1	9.5	16374	56	47	55	71	64	70	28	37	46	49	42	43	-1.41228	-0.498027	0.0747183	Red	-1.51825	-0.602408	0.00156411	Blue
Q817H8	Deblocking aminopeptidase OS=Bacillus cereus (strain ATCC 14579 / DSM 31 / CCUG 7414 / JCM 2152 / NBRC 15305 / NCIMB 9373 / NCTC 2599 / NRRL B-3711) OX=226900 GN=BC_4571 PE=3 SV=1	5.4	39657	36	28	30	28	31	29	30	26	34	24	20	22	-1.04301	-0.060754	0.709628	Red	-1.31884	-0.39927	0.00863446	Orange
Q819U3	Probable dual-specificity RNA methyltransferase RlmN OS=Bacillus cereus (strain ATCC 14579 / DSM 31 / CCUG 7414 / JCM 2152 / NBRC 15305 / NCIMB 9373 / NCTC 2599 / NRRL B-3711) OX=226900 GN=rlmN PE=3 SV=1	8.6	41540	19	14	18	9	10	13	18	20	23	10	9	9	1.18519	0.245112	0.18918	Red	-1.12903	-0.175087	0.384053	Red
Q815J4	Nucleotide-binding protein BC_5156 OS=Bacillus cereus (strain ATCC 14579 / DSM 31 / CCUG 7414 / JCM 2152 / NBRC 15305 / NCIMB 9373 / NCTC 2599 / NRRL B-3711) OX=226900 GN=BC_5156 PE=3 SV=1	7.2	33424	20	14	16	25	22	27	20	21	23	28	18	28	1.26415	0.338169	0.100559	Red	1	0	1	Red
Q817T5	Cell shape-determining protein MreC OS=Bacillus cereus (strain ATCC 14579 / DSM 31 / CCUG 7414 / JCM 2152 / NBRC 15305 / NCIMB 9373 / NCTC 2599 / NRRL B-3711) OX=226900 GN=BC_4445 PE=3 SV=1	8.7	31223	21	13	20	12	11	14	13	16	17	14	14	14	-1.16327	-0.21818	0.412468	Red	1.125	0.169925	0.199359	Red
Q81HS2	Phosphate-binding protein OS=Bacillus cereus (strain ATCC 14579 / DSM 31 / CCUG 7414 / JCM 2152 / NBRC 15305 / NCIMB 9373 / NCTC 2599 / NRRL B-3711) OX=226900 GN=BC_0710 PE=3 SV=1	8.3	32725	2	1	1	1	0	1	20	21	19	11	2	5	9	3.16993	6.17994e-05	Blue	4.2	2.07039	0.179568	Green
Q813E4	Hypothetical Exported Protein OS=Bacillus cereus (strain ATCC 14579 / DSM 31 / CCUG 7414 / JCM 2152 / NBRC 15305 / NCIMB 9373 / NCTC 2599 / NRRL B-3711) OX=226900 GN=BC_3203 PE=4 SV=1	9	55707	3	8	7	4	1	2	15	11	11	8	6	6	1.90476	0.929611	0.0362882	Blue	2.3	1.20163	0.0197794	Blue
Q81FQ3	Chorismate synthase 1 OS=Bacillus cereus (strain ATCC 14579 / DSM 31 / CCUG 7414 / JCM 2152 / NBRC 15305 / NCIMB 9373 / NCTC 2599 / NRRL B-3711) OX=226900 GN=aroC1 PE=3 SV=1	5.6	42387	19	11	11	20	13	25	15	15	21	23	17	16	1.22727	0.295456	0.378002	Red	-1.0339	-0.0480943	0.880392	Red
Q81IK9	Alkyl hydroperoxide reductase C OS=Bacillus cereus (strain ATCC 14579 / DSM 31 / CCUG 7414 / JCM 2152 / NBRC 15305 / NCIMB 9373 / NCTC 2599 / NRRL B-3711) OX=226900 GN=BC_0377 PE=3 SV=1	4.8	20693	138	128	112	202	252	214	102	114	123	162	166	167	-1.11404	-0.155795	0.254803	Red	-1.34739	-0.430167	0.0606131	Red
Q817R3	Glutamate-1-semialdehyde 2,1-aminomutase 2 OS=Bacillus cereus (strain ATCC 14579 / DSM 31 / CCUG 7414 / JCM 2152 / NBRC 15305 / NCIMB 9373 / NCTC 2599 / NRRL B-3711) OX=226900 GN=hemL2 PE=3 SV=1	5.2	45991	62	48	57	63	64	60	71	56	68	66	64	66	1.16471	0.219966	0.204371	Red	1.04737	0.066769	0.113464	Red
Q819R8	Bifunctional protein PyrR OS=Bacillus cereus (strain ATCC 14579 / DSM 31 / CCUG 7414 / JCM 2152 / NBRC 15305 / NCIMB 9373 / NCTC 2599 / NRRL B-3711) OX=226900 GN=pyrR PE=3 SV=1	5.4	20397	23	21	30	19	25	22	39	24	36	32	23	21	1.32468	0.405639	0.208929	Red	1.14493	0.195256	0.445392	Red
Q817V8	Quinolinate synthase OS=Bacillus cereus (strain ATCC 14579 / DSM 31 / CCUG 7414 / JCM 2152 / NBRC 15305 / NCIMB 9373 / NCTC 2599 / NRRL B-3711) OX=226900 GN=nadA PE=3 SV=1	5	41541	41	54	46	14	29	21	57	48	48	19	23	26	1.08333	0.115477	0.456439	Red	1.0597	0.0836579	0.799557	Red
Q81GM0	Beta-ketoacyl-[acyl-carrier-protein] synthase III 1 OS=Bacillus cereus (strain ATCC 14579 / DSM 31 / CCUG 7414 / JCM 2152 / NBRC 15305 / NCIMB 9373 / NCTC 2599 / NRRL B-3711) OX=226900 GN=fabH1 PE=3 SV=1	4.9	33432	29	16	30	14	11	17	23	19	20	20	11	9	-1.2	-0.263034	0.440519	Red	-1.04651	-0.0655883	0.871993	Red
Q81A28	Tetratricopeptide repeat family protein OS=Bacillus cereus (strain ATCC 14579 / DSM 31 / CCUG 7414 / JCM 2152 / NBRC 15305 / NCIMB 9373 / NCTC 2599 / NRRL B-3711) OX=226900 GN=BC_3766 PE=4 SV=1	5	108631	10	7	0	2	1	1	22	7	9	2	1	1	2.05	1.03562	0.28798	Green	1	0	1	Red
Q814Y6	Cell shape-determining protein MreB OS=Bacillus cereus (strain ATCC 14579 / DSM 31 / CCUG 7414 / JCM 2152 / NBRC 15305 / NCIMB 9373 / NCTC 2599 / NRRL B-3711) OX=226900 GN=mreB PE=3 SV=1	5.5	36828	32	35	35	24	25	19	42	35	35	28	21	23	1.09524	0.131245	0.289254	Red	1.05634	0.0790716	0.657849	Red
Q819Y0	Uridylate kinase OS=Bacillus cereus (strain ATCC 14579 / DSM 31 / CCUG 7414 / JCM 2152 / NBRC 15305 / NCIMB 9373 / NCTC 2599 / NRRL B-3711) OX=226900 GN=pyrH PE=3 SV=1	5.4	25883	16	15	15	13	10	15	31	19	22	14	14	16	1.53061	0.614109	0.136947	Green	1.14634	0.197037	0.305052	Red
Q81EQ5	Autolysin OS=Bacillus cereus (strain ATCC 14579 / DSM 31 / CCUG 7414 / JCM 2152 / NBRC 15305 / NCIMB 9373 / NCTC 2599 / NRRL B-3711) OX=226900 GN=BC_1911 PE=4 SV=1	9	39683	0	0	17	44	11	36	6	8	5	15	13	17	1.1	0.137504	0.91764	Red	-1.95833	-0.969626	0.261937	Green
Q81HK5	Transcriptional regulator, LytR family OS=Bacillus cereus (strain ATCC 14579 / DSM 31 / CCUG 7414 / JCM 2152 / NBRC 15305 / NCIMB 9373 / NCTC 2599 / NRRL B-3711) OX=226900 GN=BC_0801 PE=3 SV=1	5.9	45535	22	17	22	12	9	12	14	6	15	7	2	4	-1.68421	-0.752072	0.0728585	Green	-2.25	-1.16993	0.0241464	Blue
Q81AD9	UPF0337 protein BC_3635 OS=Bacillus cereus (strain ATCC 14579 / DSM 31 / CCUG 7414 / JCM 2152 / NBRC 15305 / NCIMB 9373 / NCTC 2599 / NRRL B-3711) OX=226900 GN=BC_3635 PE=3 SV=1	9.4	7949	24	20	26	38	30	30	23	24	24	45	30	26	1.0137	0.0196288	0.868792	Red	1.0297	0.0422282	0.885807	Red
Q81GG6	N-(5'-phosphoribosyl)anthranilate isomerase OS=Bacillus cereus (strain ATCC 14579 / DSM 31 / CCUG 7414 / JCM 2152 / NBRC 15305 / NCIMB 9373 / NCTC 2599 / NRRL B-3711) OX=226900 GN=trpF PE=3 SV=1	5.6	22542	10	5	3	38	13	39	21	19	26	41	29	31	3.28571	1.71621	0.00556167	Blue	1.11828	0.161281	0.721518	Red
Q814V3	Uracil phosphoribosyltransferase OS=Bacillus cereus (strain ATCC 14579 / DSM 31 / CCUG 7414 / JCM 2152 / NBRC 15305 / NCIMB 9373 / NCTC 2599 / NRRL B-3711) OX=226900 GN=upp PE=3 SV=1	6.2	22886	26	16	26	19	15	19	29	25	30	16	20	18	1.22535	0.293196	0.247797	Red	1.01786	0.0255351	0.859487	Red
Q818F0	Chaperone protein DnaJ OS=Bacillus cereus (strain ATCC 14579 / DSM 31 / CCUG 7414 / JCM 2152 / NBRC 15305 / NCIMB 9373 / NCTC 2599 / NRRL B-3711) OX=226900 GN=dnaJ PE=3 SV=1	8.4	40440	31	36	37	28	28	30	30	28	27	25	21	17	-1.21591	-0.282035	0.0575729	Red	-1.34848	-0.431339	0.0701546	Red
Q81EI2	NH(3)-dependent NAD(+) synthetase OS=Bacillus cereus (strain ATCC 14579 / DSM 31 / CCUG 7414 / JCM 2152 / NBRC 15305 / NCIMB 9373 / NCTC 2599 / NRRL B-3711) OX=226900 GN=nadE PE=3 SV=1	5	30051	17	17	21	13	9	10	24	17	22	14	11	11	1.13793	0.186413	0.351137	Red	1.11429	0.156119	0.443305	Red
Q81GF3	Dihydrolipoyllysine-residue succinyltransferase component of 2-oxoglutarate dehydrogenase complex OS=Bacillus cereus (strain ATCC 14579 / DSM 31 / CCUG 7414 / JCM 2152 / NBRC 15305 / NCIMB 9373 / NCTC 2599 / NRRL B-3711) OX=226900 GN=BC_1251 PE=3 SV	5.5	45329	10	9	17	16	25	16	15	21	17	19	15	10	1.4359	0.521953	0.147248	Red	-1.2766	-0.352302	0.337738	Red
Q817A0	Acetyl-coenzyme A synthetase OS=Bacillus cereus (strain ATCC 14579 / DSM 31 / CCUG 7414 / JCM 2152 / NBRC 15305 / NCIMB 9373 / NCTC 2599 / NRRL B-3711) OX=226900 GN=BC_4659 PE=4 SV=1	5.3	64326	1	7	2	16	14	5	4	2	5	18	2	3	1.07692	0.106915	0.881912	Red	-1.46154	-0.547488	0.558181	Red
Q816H9	1,4-dihydroxy-2-naphthoyl-CoA synthase OS=Bacillus cereus (strain ATCC 14579 / DSM 31 / CCUG 7414 / JCM 2152 / NBRC 15305 / NCIMB 9373 / NCTC 2599 / NRRL B-3711) OX=226900 GN=menB PE=3 SV=1	5.3	29637	33	32	35	24	34	29	30	36	33	24	29	26	-1.0098	-0.0140752	0.874844	Red	-1.09756	-0.134301	0.470677	Red
Q819P8	Ribosomal RNA small subunit methyltransferase H OS=Bacillus cereus (strain ATCC 14579 / DSM 31 / CCUG 7414 / JCM 2152 / NBRC 15305 / NCIMB 9373 / NCTC 2599 / NRRL B-3711) OX=226900 GN=rsmH PE=3 SV=1	5.8	34907	23	18	12	14	9	14	24	18	21	21	14	15	1.17857	0.237039	0.423349	Red	1.325	0.405992	0.194963	Red
Q81JC0	DNA polymerase III subunit gamma/tau OS=Bacillus cereus (strain ATCC 14579 / DSM 31 / CCUG 7414 / JCM 2152 / NBRC 15305 / NCIMB 9373 / NCTC 2599 / NRRL B-3711) OX=226900 GN=dnaX PE=3 SV=1	5.2	63740	11	14	8	4	3	2	16	5	9	3	2	1	-1.09091	-0.125531	0.801582	Red	-1.33333	-0.415037	0.287864	Red
Q81HQ4	Molybdopterin biosynthesis MoeB protein OS=Bacillus cereus (strain ATCC 14579 / DSM 31 / CCUG 7414 / JCM 2152 / NBRC 15305 / NCIMB 9373 / NCTC 2599 / NRRL B-3711) OX=226900 GN=BC_0750 PE=4 SV=1	5.3	38056	28	16	21	21	20	23	22	18	20	27	19	20	-1.07937	-0.110183	0.686814	Red	1.02985	0.0424353	0.821793	Red
Q81A08	Zinc protease OS=Bacillus cereus (strain ATCC 14579 / DSM 31 / CCUG 7414 / JCM 2152 / NBRC 15305 / NCIMB 9373 / NCTC 2599 / NRRL B-3711) OX=226900 GN=BC_3787 PE=4 SV=1	5.3	48915	15	13	17	13	10	16	18	15	16	14	13	13	1.08333	0.115477	0.414056	Red	1.02381	0.0339473	0.866473	Red
Q81BJ6	Collagenase ColA OS=Bacillus cereus (strain ATCC 14579 / DSM 31 / CCUG 7414 / JCM 2152 / NBRC 15305 / NCIMB 9373 / NCTC 2599 / NRRL B-3711) OX=226900 GN=colA PE=1 SV=1	5.4	110013	5	0	0	7	2	4	0	3	2	7	17	12	1	0	1	Red	2.4375	1.2854	0.0997055	Green
Q81A84	Cell wall endopeptidase, family M23/M37 OS=Bacillus cereus (strain ATCC 14579 / DSM 31 / CCUG 7414 / JCM 2152 / NBRC 15305 / NCIMB 9373 / NCTC 2599 / NRRL B-3711) OX=226900 GN=BC_3698 PE=4 SV=1	6.5	30452	16	14	103	38	26	40	22	31	26	10	15	15	-1.65854	-0.729911	0.602481	Green	-2.48837	-1.3152	0.0274245	Blue
Q817R2	Delta-aminolevulinic acid dehydratase OS=Bacillus cereus (strain ATCC 14579 / DSM 31 / CCUG 7414 / JCM 2152 / NBRC 15305 / NCIMB 9373 / NCTC 2599 / NRRL B-3711) OX=226900 GN=BC_4469 PE=3 SV=1	5.2	36316	32	27	24	34	32	35	28	34	37	36	36	31	1.18605	0.246161	0.206194	Red	1.01923	0.0274807	0.746784	Red
Q81J44	30S ribosomal protein S7 OS=Bacillus cereus (strain ATCC 14579 / DSM 31 / CCUG 7414 / JCM 2152 / NBRC 15305 / NCIMB 9373 / NCTC 2599 / NRRL B-3711) OX=226900 GN=rpsG PE=3 SV=1	10	17899	96	65	85	49	50	65	63	75	70	43	52	50	-1.18009	-0.238903	0.296708	Red	-1.12838	-0.174251	0.357466	Red
P62175	30S ribosomal protein S13 OS=Bacillus cereus (strain ATCC 14579 / DSM 31 / CCUG 7414 / JCM 2152 / NBRC 15305 / NCIMB 9373 / NCTC 2599 / NRRL B-3711) OX=226900 GN=rpsM PE=3 SV=1	11.2	13811	66	54	67	40	43	42	33	33	37	31	29	34	-1.79245	-0.841935	0.0146751	Blue	-1.31959	-0.400087	0.00676296	Orange
Q812X4	Ribosome-recycling factor OS=Bacillus cereus (strain ATCC 14579 / DSM 31 / CCUG 7414 / JCM 2152 / NBRC 15305 / NCIMB 9373 / NCTC 2599 / NRRL B-3711) OX=226900 GN=frr PE=3 SV=1	5.8	20634	35	27	35	23	24	25	38	31	33	27	24	25	1.05	0.0703893	0.649503	Red	1.05333	0.0749621	0.284627	Red
Q81IN1	DAGKc domain-containing protein OS=Bacillus cereus (strain ATCC 14579 / DSM 31 / CCUG 7414 / JCM 2152 / NBRC 15305 / NCIMB 9373 / NCTC 2599 / NRRL B-3711) OX=226900 GN=BC_0353 PE=3 SV=1	5.4	33007	23	22	23	26	23	27	27	26	26	26	24	26	1.15493	0.207805	0.00147312	Orange	1	0	1	Red
Q81HS4	Ferrous iron transport protein B OS=Bacillus cereus (strain ATCC 14579 / DSM 31 / CCUG 7414 / JCM 2152 / NBRC 15305 / NCIMB 9373 / NCTC 2599 / NRRL B-3711) OX=226900 GN=BC_0708 PE=4 SV=1	7.8	26733	34	27	25	33	39	28	21	24	33	35	33	28	-1.09877	-0.135883	0.58925	Red	-1.0404	-0.0571439	0.746082	Red
Q814F9	Nucleoid occlusion protein OS=Bacillus cereus (strain ATCC 14579 / DSM 31 / CCUG 7414 / JCM 2152 / NBRC 15305 / NCIMB 9373 / NCTC 2599 / NRRL B-3711) OX=226900 GN=noc PE=3 SV=1	5.8	33597	24	28	24	23	17	21	22	22	25	20	17	15	-1.09722	-0.133856	0.239356	Red	-1.16364	-0.21864	0.261888	Red
Q81IG9	Hydroxyethylthiazole kinase OS=Bacillus cereus (strain ATCC 14579 / DSM 31 / CCUG 7414 / JCM 2152 / NBRC 15305 / NCIMB 9373 / NCTC 2599 / NRRL B-3711) OX=226900 GN=thiM PE=3 SV=1	4.9	28289	17	20	12	20	26	25	12	11	10	16	15	15	-1.44444	-0.530515	0.142784	Red	-1.5102	-0.594744	0.042404	Blue
Q81DU4	Sporulation-control protein OS=Bacillus cereus (strain ATCC 14579 / DSM 31 / CCUG 7414 / JCM 2152 / NBRC 15305 / NCIMB 9373 / NCTC 2599 / NRRL B-3711) OX=226900 GN=BC_2259 PE=4 SV=1	4.9	28613	10	7	11	9	5	10	31	24	29	24	18	20	2.80645	1.48875	0.00351984	Blue	2.40741	1.26748	0.00591791	Blue
Q815K5	Central glycolytic genes regulator OS=Bacillus cereus (strain ATCC 14579 / DSM 31 / CCUG 7414 / JCM 2152 / NBRC 15305 / NCIMB 9373 / NCTC 2599 / NRRL B-3711) OX=226900 GN=BC_5141 PE=3 SV=1	5.9	38061	18	12	24	22	17	20	22	25	21	28	18	25	1.24561	0.316857	0.309551	Red	1.19355	0.255257	0.314624	Red
Q81FU0	Histidine kinase OS=Bacillus cereus (strain ATCC 14579 / DSM 31 / CCUG 7414 / JCM 2152 / NBRC 15305 / NCIMB 9373 / NCTC 2599 / NRRL B-3711) OX=226900 GN=BC_1478 PE=4 SV=1	5.2	66398	10	7	9	9	2	11	17	9	15	12	8	12	1.51724	0.601451	0.162746	Green	1.4	0.485427	0.354955	Red
Q819M5	PhoH protein OS=Bacillus cereus (strain ATCC 14579 / DSM 31 / CCUG 7414 / JCM 2152 / NBRC 15305 / NCIMB 9373 / NCTC 2599 / NRRL B-3711) OX=226900 GN=BC_3951 PE=4 SV=1	5.4	49941	2	1	1	15	4	13	4	6	8	19	4	10	3	1.58496	0.0469438	Blue	1.02857	0.040642	0.954894	Red
Q81I38	Acetyltransferase OS=Bacillus cereus (strain ATCC 14579 / DSM 31 / CCUG 7414 / JCM 2152 / NBRC 15305 / NCIMB 9373 / NCTC 2599 / NRRL B-3711) OX=226900 GN=BC_0584 PE=4 SV=1	5.2	19143	21	19	17	19	23	21	16	18	23	19	20	16	1	0	1	Red	-1.13793	-0.186413	0.184962	Red
Q81D32	Aminopyrimidine aminohydrolase OS=Bacillus cereus (strain ATCC 14579 / DSM 31 / CCUG 7414 / JCM 2152 / NBRC 15305 / NCIMB 9373 / NCTC 2599 / NRRL B-3711) OX=226900 GN=BC_2551 PE=3 SV=1	5.2	26759	23	24	19	16	20	19	18	14	23	17	14	16	-1.18966	-0.250543	0.305714	Red	-1.16	-0.214125	0.154567	Red
Q81IG2	Hydroxymethylpyrimidine-binding protein OS=Bacillus cereus (strain ATCC 14579 / DSM 31 / CCUG 7414 / JCM 2152 / NBRC 15305 / NCIMB 9373 / NCTC 2599 / NRRL B-3711) OX=226900 GN=BC_0426 PE=4 SV=1	6.2	37235	30	29	22	23	19	27	28	21	27	22	19	17	-1.06329	-0.0885367	0.643817	Red	-1.18033	-0.239188	0.262343	Red
Q817I6	Phenylalanine--tRNA ligase alpha subunit OS=Bacillus cereus (strain ATCC 14579 / DSM 31 / CCUG 7414 / JCM 2152 / NBRC 15305 / NCIMB 9373 / NCTC 2599 / NRRL B-3711) OX=226900 GN=pheS PE=3 SV=1	5.6	38951	28	23	26	25	18	21	16	16	24	19	15	14	-1.35593	-0.439285	0.101906	Red	-1.31373	-0.393664	0.108814	Red
Q812R6	tRNA-specific 2-thiouridylase MnmA OS=Bacillus cereus (strain ATCC 14579 / DSM 31 / CCUG 7414 / JCM 2152 / NBRC 15305 / NCIMB 9373 / NCTC 2599 / NRRL B-3711) OX=226900 GN=mnmA PE=3 SV=2	5	41722	16	11	12	15	14	9	16	9	17	20	16	18	1.07143	0.0995357	0.754596	Red	1.39024	0.475338	0.083654	Red
Q814L5	Phosphomethylpyramidine kinase OS=Bacillus cereus (strain ATCC 14579 / DSM 31 / CCUG 7414 / JCM 2152 / NBRC 15305 / NCIMB 9373 / NCTC 2599 / NRRL B-3711) OX=226900 GN=BC_5413 PE=3 SV=1	5.7	29433	31	36	31	33	33	29	36	22	31	28	24	27	-1.09783	-0.13465	0.552091	Red	-1.19512	-0.257158	0.0416519	Orange
Q816X5	Nicotinate phosphoribosyltransferase OS=Bacillus cereus (strain ATCC 14579 / DSM 31 / CCUG 7414 / JCM 2152 / NBRC 15305 / NCIMB 9373 / NCTC 2599 / NRRL B-3711) OX=226900 GN=BC_4685 PE=4 SV=1	5.4	42007	22	21	16	16	17	19	17	14	19	12	16	10	-1.16981	-0.226276	0.275702	Red	-1.34146	-0.423808	0.100559	Red
Q81G03	1-(5-phosphoribosyl)-5-[(5-phosphoribosylamino)methylideneamino] imidazole-4-carboxamide isomerase OS=Bacillus cereus (strain ATCC 14579 / DSM 31 / CCUG 7414 / JCM 2152 / NBRC 15305 / NCIMB 9373 / NCTC 2599 / NRRL B-3711) OX=226900 GN=hisA PE=3 SV=1	5.1	25951	2	3	2	11	15	12	2	2	2	9	3	6	-1.11111	-0.152003	0.42265	Red	-1.95238	-0.965235	0.0400487	Blue
Q81AS2	Oligoendopeptidase F OS=Bacillus cereus (strain ATCC 14579 / DSM 31 / CCUG 7414 / JCM 2152 / NBRC 15305 / NCIMB 9373 / NCTC 2599 / NRRL B-3711) OX=226900 GN=BC_3484 PE=3 SV=1	5.4	68390	8	5	11	11	4	9	11	17	8	10	8	9	1.44444	0.530515	0.284627	Red	1.11111	0.152003	0.683501	Red
Q81IE5	Tellurium resistance protein terD OS=Bacillus cereus (strain ATCC 14579 / DSM 31 / CCUG 7414 / JCM 2152 / NBRC 15305 / NCIMB 9373 / NCTC 2599 / NRRL B-3711) OX=226900 GN=BC_0443 PE=3 SV=1	4.6	21353	51	40	32	37	54	42	24	28	38	32	26	31	-1.35484	-0.438121	0.191558	Red	-1.47826	-0.563901	0.086815	Red
Q81G55	Ribonucleoside-diphosphate reductase subunit beta OS=Bacillus cereus (strain ATCC 14579 / DSM 31 / CCUG 7414 / JCM 2152 / NBRC 15305 / NCIMB 9373 / NCTC 2599 / NRRL B-3711) OX=226900 GN=BC_1355 PE=1 SV=1	4.7	36994	17	20	23	10	16	11	23	19	20	9	6	7	1.03175	0.0450879	0.769471	Red	-1.6	-0.678072	0.0972622	Green
Q81IX7	2,5-diketo-D-gluconic acid reductase OS=Bacillus cereus (strain ATCC 14579 / DSM 31 / CCUG 7414 / JCM 2152 / NBRC 15305 / NCIMB 9373 / NCTC 2599 / NRRL B-3711) OX=226900 GN=BC_0217 PE=4 SV=1	5.1	31807	11	10	11	11	19	11	10	13	11	11	8	7	1.05714	0.0801703	0.538386	Red	-1.51724	-0.601451	0.193074	Green
Q819X4	Methylenetetrahydrofolate--tRNA-(uracil-5-)-methyltransferase TrmFO OS=Bacillus cereus (strain ATCC 14579 / DSM 31 / CCUG 7414 / JCM 2152 / NBRC 15305 / NCIMB 9373 / NCTC 2599 / NRRL B-3711) OX=226900 GN=trmFO PE=3 SV=1	5.5	47991	15	16	15	6	5	7	17	12	12	5	4	7	-1.11364	-0.155278	0.423577	Red	-1.10526	-0.14439	0.566567	Red
Q815X1	3-ketoacyl-CoA thiolase OS=Bacillus cereus (strain ATCC 14579 / DSM 31 / CCUG 7414 / JCM 2152 / NBRC 15305 / NCIMB 9373 / NCTC 2599 / NRRL B-3711) OX=226900 GN=BC_5003 PE=3 SV=1	5.8	41099	11	13	3	18	25	18	5	3	6	19	11	11	-1.76471	-0.819428	0.289648	Green	-1.45455	-0.540568	0.134317	Red
Q81J50	50S ribosomal protein L7/L12 OS=Bacillus cereus (strain ATCC 14579 / DSM 31 / CCUG 7414 / JCM 2152 / NBRC 15305 / NCIMB 9373 / NCTC 2599 / NRRL B-3711) OX=226900 GN=rplL PE=3 SV=1	4.7	12510	86	73	114	51	46	48	60	59	74	41	48	45	-1.40816	-0.493815	0.146123	Red	-1.08029	-0.111421	0.222589	Red
Q81A22	Pyruvate synthase subunit porB OS=Bacillus cereus (strain ATCC 14579 / DSM 31 / CCUG 7414 / JCM 2152 / NBRC 15305 / NCIMB 9373 / NCTC 2599 / NRRL B-3711) OX=226900 GN=BC_3773 PE=4 SV=1	5.8	31403	35	33	37	28	34	31	45	44	46	42	35	38	1.27778	0.353637	0.004798	Orange	1.22917	0.297681	0.05276	Red
Q815W8	Proline dehydrogenase OS=Bacillus cereus (strain ATCC 14579 / DSM 31 / CCUG 7414 / JCM 2152 / NBRC 15305 / NCIMB 9373 / NCTC 2599 / NRRL B-3711) OX=226900 GN=BC_5006 PE=4 SV=1	6.1	35110	2	4	2	28	8	21	5	5	7	27	21	23	1.81818	0.862496	0.0334717	Blue	1.23333	0.302563	0.51459	Red
Q817D1	Universal stress protein OS=Bacillus cereus (strain ATCC 14579 / DSM 31 / CCUG 7414 / JCM 2152 / NBRC 15305 / NCIMB 9373 / NCTC 2599 / NRRL B-3711) OX=226900 GN=BC_4625 PE=3 SV=1	5.7	16700	43	56	58	50	71	59	58	62	62	64	52	60	1.15625	0.209453	0.212815	Red	-1.02235	-0.0318841	0.860977	Red
Q81FW1	Putative pit accessory protein OS=Bacillus cereus (strain ATCC 14579 / DSM 31 / CCUG 7414 / JCM 2152 / NBRC 15305 / NCIMB 9373 / NCTC 2599 / NRRL B-3711) OX=226900 GN=BC_1454 PE=3 SV=1	4.8	23896	21	16	18	15	15	13	34	37	35	22	27	20	1.87931	0.910203	0.00140628	Blue	1.56522	0.646363	0.0425413	Blue
Q81ES1	Scaffold protein OS=Bacillus cereus (strain ATCC 14579 / DSM 31 / CCUG 7414 / JCM 2152 / NBRC 15305 / NCIMB 9373 / NCTC 2599 / NRRL B-3711) OX=226900 GN=BC_1893 PE=4 SV=1	5.4	28624	0	0	19	36	15	21	1	4	1	4	8	9	-2.44444	-1.28951	0.565914	Green	-3.125	-1.64386	0.105184	Green
Q81J13	50S ribosomal protein L13 OS=Bacillus cereus (strain ATCC 14579 / DSM 31 / CCUG 7414 / JCM 2152 / NBRC 15305 / NCIMB 9373 / NCTC 2599 / NRRL B-3711) OX=226900 GN=rplM PE=3 SV=1	9.9	16418	41	38	47	25	31	29	36	31	37	16	23	21	-1.20561	-0.26976	0.0935395	Red	-1.39683	-0.482152	0.039219	Orange
Q815G9	Cell division ATP-binding protein FtsE OS=Bacillus cereus (strain ATCC 14579 / DSM 31 / CCUG 7414 / JCM 2152 / NBRC 15305 / NCIMB 9373 / NCTC 2599 / NRRL B-3711) OX=226900 GN=ftsE PE=3 SV=1	5	24858	24	19	22	25	17	25	28	29	37	24	27	26	1.42647	0.51245	0.0572144	Red	1.14286	0.192645	0.338234	Red
Q81IS6	Redox-sensing transcriptional repressor Rex OS=Bacillus cereus (strain ATCC 14579 / DSM 31 / CCUG 7414 / JCM 2152 / NBRC 15305 / NCIMB 9373 / NCTC 2599 / NRRL B-3711) OX=226900 GN=rex PE=3 SV=1	6	23471	19	12	13	12	12	12	19	16	14	16	11	14	1.10638	0.145851	0.564764	Red	1.12821	0.174029	0.370059	Red
Q81B54	Protein tyrosine phosphatase OS=Bacillus cereus (strain ATCC 14579 / DSM 31 / CCUG 7414 / JCM 2152 / NBRC 15305 / NCIMB 9373 / NCTC 2599 / NRRL B-3711) OX=226900 GN=BC_3335 PE=4 SV=1	4.8	38434	24	13	19	14	11	21	15	13	19	16	12	18	-1.18	-0.238787	0.467636	Red	1	0	1	Red
Q81HK4	Alcohol dehydrogenase OS=Bacillus cereus (strain ATCC 14579 / DSM 31 / CCUG 7414 / JCM 2152 / NBRC 15305 / NCIMB 9373 / NCTC 2599 / NRRL B-3711) OX=226900 GN=BC_0802 PE=4 SV=1	5.9	35391	15	14	16	8	5	10	19	8	13	12	7	8	-1.11628	-0.158698	0.654592	Red	1.15385	0.206451	0.561519	Red
Q81I25	Nicotinate phosphoribosyltransferase OS=Bacillus cereus (strain ATCC 14579 / DSM 31 / CCUG 7414 / JCM 2152 / NBRC 15305 / NCIMB 9373 / NCTC 2599 / NRRL B-3711) OX=226900 GN=BC_0597 PE=3 SV=1	5.6	56062	8	2	13	14	1	14	18	10	12	15	10	9	1.65385	0.725825	0.233219	Green	1.15625	0.209453	0.749364	Red
Q818F8	Metal-dependent phosphohydrolase OS=Bacillus cereus (strain ATCC 14579 / DSM 31 / CCUG 7414 / JCM 2152 / NBRC 15305 / NCIMB 9373 / NCTC 2599 / NRRL B-3711) OX=226900 GN=BC_4301 PE=4 SV=1	6.5	80019	9	11	15	13	5	13	16	17	18	18	15	14	1.42105	0.50696	0.0822292	Red	1.47059	0.556393	0.172983	Red
Q814H2	Two-component response regulator yycF OS=Bacillus cereus (strain ATCC 14579 / DSM 31 / CCUG 7414 / JCM 2152 / NBRC 15305 / NCIMB 9373 / NCTC 2599 / NRRL B-3711) OX=226900 GN=BC_5463 PE=4 SV=1	5.1	26938	26	21	19	19	19	16	23	18	28	21	19	15	1.04348	0.0614005	0.793977	Red	1.01754	0.025091	0.87936	Red
Q81FP4	4-hydroxy-tetrahydrodipicolinate reductase OS=Bacillus cereus (strain ATCC 14579 / DSM 31 / CCUG 7414 / JCM 2152 / NBRC 15305 / NCIMB 9373 / NCTC 2599 / NRRL B-3711) OX=226900 GN=dapB PE=3 SV=1	5.6	29179	20	15	21	13	16	14	19	14	19	18	9	9	-1.07273	-0.101283	0.621616	Red	-1.17949	-0.23816	0.52323	Red
Q819H2	Aminotransferase OS=Bacillus cereus (strain ATCC 14579 / DSM 31 / CCUG 7414 / JCM 2152 / NBRC 15305 / NCIMB 9373 / NCTC 2599 / NRRL B-3711) OX=226900 GN=BC_4009 PE=3 SV=1	6.3	43330	19	14	17	15	13	15	19	21	20	15	15	14	1.18868	0.249359	0.135931	Red	1.02174	0.0310269	0.685598	Red
Q816C9	NADH dehydrogenase OS=Bacillus cereus (strain ATCC 14579 / DSM 31 / CCUG 7414 / JCM 2152 / NBRC 15305 / NCIMB 9373 / NCTC 2599 / NRRL B-3711) OX=226900 GN=BC_4938 PE=3 SV=1	6.3	40053	7	6	5	17	14	15	9	11	8	20	12	14	1.47619	0.561879	0.0419145	Orange	1	0	1	Red
Q817S6	IG hypothetical 17788 OS=Bacillus cereus (strain ATCC 14579 / DSM 31 / CCUG 7414 / JCM 2152 / NBRC 15305 / NCIMB 9373 / NCTC 2599 / NRRL B-3711) OX=226900 GN=BC_4455 PE=4 SV=1	5.7	56478	14	6	17	16	2	16	15	10	18	14	10	9	1.15	0.201634	0.648196	Red	-1.02778	-0.0395284	0.951075	Red
Q81E85	DEAD-box ATP-dependent RNA helicase CshC OS=Bacillus cereus (strain ATCC 14579 / DSM 31 / CCUG 7414 / JCM 2152 / NBRC 15305 / NCIMB 9373 / NCTC 2599 / NRRL B-3711) OX=226900 GN=cshC PE=2 SV=1	9.7	44039	13	7	20	1	6	7	15	9	9	1	0	2	-1.19444	-0.25634	0.621089	Red	-2.83333	-1.5025	0.17901	Green
Q81J91	MazG protein OS=Bacillus cereus (strain ATCC 14579 / DSM 31 / CCUG 7414 / JCM 2152 / NBRC 15305 / NCIMB 9373 / NCTC 2599 / NRRL B-3711) OX=226900 GN=BC_0061 PE=4 SV=1	4.6	55845	9	10	11	4	7	7	15	11	12	6	5	8	1.24242	0.313158	0.143248	Red	1.04762	0.0671142	0.815085	Red
Q814I4	UDP-glucose 4-epimerase OS=Bacillus cereus (strain ATCC 14579 / DSM 31 / CCUG 7414 / JCM 2152 / NBRC 15305 / NCIMB 9373 / NCTC 2599 / NRRL B-3711) OX=226900 GN=BC_5448 PE=3 SV=1	5.5	37247	33	38	32	24	28	24	30	23	27	16	18	18	-1.27711	-0.352881	0.0497887	Orange	-1.43636	-0.522421	0.0133217	Orange
Q817F1	Acetyl-coenzyme A carboxylase carboxyl transferase subunit beta OS=Bacillus cereus (strain ATCC 14579 / DSM 31 / CCUG 7414 / JCM 2152 / NBRC 15305 / NCIMB 9373 / NCTC 2599 / NRRL B-3711) OX=226900 GN=accD PE=3 SV=1	5.9	32204	17	17	13	21	14	17	14	12	19	19	15	17	-1.04167	-0.0588937	0.802942	Red	-1.01852	-0.0264722	0.894995	Red
Q819E3	3-hydroxyisobutyrate dehydrogenase OS=Bacillus cereus (strain ATCC 14579 / DSM 31 / CCUG 7414 / JCM 2152 / NBRC 15305 / NCIMB 9373 / NCTC 2599 / NRRL B-3711) OX=226900 GN=BC_4042 PE=4 SV=1	6.4	31966	12	12	12	16	13	15	18	21	20	16	18	16	1.58974	0.668794	0.0129755	Blue	1.12766	0.173332	0.150012	Red
Q812W2	Putative cysteine ligase BshC OS=Bacillus cereus (strain ATCC 14579 / DSM 31 / CCUG 7414 / JCM 2152 / NBRC 15305 / NCIMB 9373 / NCTC 2599 / NRRL B-3711) OX=226900 GN=bshC PE=3 SV=1	5.6	62647	11	8	8	12	10	12	14	12	15	16	9	14	1.46667	0.552541	0.0255316	Orange	1.13514	0.182864	0.513472	Red
Q812J6	HPr kinase/phosphorylase OS=Bacillus cereus (strain ATCC 14579 / DSM 31 / CCUG 7414 / JCM 2152 / NBRC 15305 / NCIMB 9373 / NCTC 2599 / NRRL B-3711) OX=226900 GN=hprK PE=3 SV=1	5.3	34579	14	12	10	12	9	12	11	16	14	10	8	11	1.12821	0.174029	0.422347	Red	-1.125	-0.169925	0.374722	Red
Q81IC2	S-layer protein / N-acetylmuramoyl-L-alanine amidase OS=Bacillus cereus (strain ATCC 14579 / DSM 31 / CCUG 7414 / JCM 2152 / NBRC 15305 / NCIMB 9373 / NCTC 2599 / NRRL B-3711) OX=226900 GN=BC_0470 PE=4 SV=1	9.3	34039	5	1	1	9	7	13	6	7	3	14	10	18	1.9	0.925999	0.170753	Green	1.40625	0.491853	0.214949	Red
Q81E26	Aspartate--tRNA ligase OS=Bacillus cereus (strain ATCC 14579 / DSM 31 / CCUG 7414 / JCM 2152 / NBRC 15305 / NCIMB 9373 / NCTC 2599 / NRRL B-3711) OX=226900 GN=aspS PE=3 SV=1	6.7	49444	8	4	1	15	12	16	3	5	4	13	6	11	-1.06667	-0.0931094	0.887071	Red	-1.39394	-0.479168	0.163435	Red
Q81IE2	Hypothetical tellurium resistance protein OS=Bacillus cereus (strain ATCC 14579 / DSM 31 / CCUG 7414 / JCM 2152 / NBRC 15305 / NCIMB 9373 / NCTC 2599 / NRRL B-3711) OX=226900 GN=BC_0446 PE=4 SV=1	6.2	63661	12	11	9	11	6	8	12	6	13	7	5	5	-1.02941	-0.0418202	0.897644	Red	-1.4	-0.485427	0.20012	Red
Q815Z0	Lipoprotein OS=Bacillus cereus (strain ATCC 14579 / DSM 31 / CCUG 7414 / JCM 2152 / NBRC 15305 / NCIMB 9373 / NCTC 2599 / NRRL B-3711) OX=226900 GN=BC_4984 PE=3 SV=1	8.8	29584	11	9	11	33	11	33	4	5	8	20	7	10	-1.7	-0.765535	0.0400607	Blue	-2	-1	0.205551	Green
Q815N8	Ferric anguibactin transport ATP-binding protein OS=Bacillus cereus (strain ATCC 14579 / DSM 31 / CCUG 7414 / JCM 2152 / NBRC 15305 / NCIMB 9373 / NCTC 2599 / NRRL B-3711) OX=226900 GN=BC_5103 PE=4 SV=1	5.4	28122	4	4	4	11	9	12	5	5	6	13	16	11	1.26667	0.341037	0.057191	Red	1.22857	0.296982	0.206526	Red
Q81C42	Chorismate synthase 2 OS=Bacillus cereus (strain ATCC 14579 / DSM 31 / CCUG 7414 / JCM 2152 / NBRC 15305 / NCIMB 9373 / NCTC 2599 / NRRL B-3711) OX=226900 GN=aroC2 PE=3 SV=1	6.2	42378	15	19	15	15	10	8	16	6	8	9	3	1	-1.57576	-0.656046	0.16247	Green	-2.25	-1.16993	0.105471	Green
Q81HE2	Cystine-binding protein OS=Bacillus cereus (strain ATCC 14579 / DSM 31 / CCUG 7414 / JCM 2152 / NBRC 15305 / NCIMB 9373 / NCTC 2599 / NRRL B-3711) OX=226900 GN=BC_0872 PE=3 SV=1	7.6	29063	15	7	12	6	9	7	19	7	15	22	11	9	1.18919	0.249978	0.61475	Red	1.8	0.847997	0.237595	Green
Q817U6	GTPase Obg OS=Bacillus cereus (strain ATCC 14579 / DSM 31 / CCUG 7414 / JCM 2152 / NBRC 15305 / NCIMB 9373 / NCTC 2599 / NRRL B-3711) OX=226900 GN=obg PE=3 SV=1	5.4	47167	10	12	13	7	5	7	10	8	12	8	6	4	-1.15152	-0.203533	0.319378	Red	-1.04762	-0.0671142	0.817787	Red
Q816Y5	Chorismate mutase OS=Bacillus cereus (strain ATCC 14579 / DSM 31 / CCUG 7414 / JCM 2152 / NBRC 15305 / NCIMB 9373 / NCTC 2599 / NRRL B-3711) OX=226900 GN=BC_4674 PE=4 SV=1	5.4	39692	15	22	13	18	20	19	19	17	18	18	9	13	1.07547	0.10497	0.676298	Red	-1.39535	-0.480626	0.156016	Red
A9LHR3	60 kDa chaperonin (Fragment) OS=Bacillus cereus (strain ATCC 14579 / DSM 31 / CCUG 7414 / JCM 2152 / NBRC 15305 / NCIMB 9373 / NCTC 2599 / NRRL B-3711) OX=226900 GN=cpn60 PE=4 SV=1	4.6	19655	230	300	222	252	306	235	179	179	187	138	177	161	-1.37774	-0.462301	0.106713	Red	-1.6618	-0.732743	0.021681	Blue
Q81J28	30S ribosomal protein S8 OS=Bacillus cereus (strain ATCC 14579 / DSM 31 / CCUG 7414 / JCM 2152 / NBRC 15305 / NCIMB 9373 / NCTC 2599 / NRRL B-3711) OX=226900 GN=rpsH PE=3 SV=1	9.7	14873	71	67	71	41	46	44	45	45	47	43	44	39	-1.51429	-0.598637	0.000582355	Blue	-1.03876	-0.0548619	0.473531	Red
Q81AR8	Agmatine deiminase OS=Bacillus cereus (strain ATCC 14579 / DSM 31 / CCUG 7414 / JCM 2152 / NBRC 15305 / NCIMB 9373 / NCTC 2599 / NRRL B-3711) OX=226900 GN=BC_3489 PE=4 SV=1	5.1	38491	0	0	5	0	0	0	0	0	29	1	0	3	4	2	0.496247	Green	2.33333	1.22239	0.269703	Green
Q81J40	50S ribosomal protein L23 OS=Bacillus cereus (strain ATCC 14579 / DSM 31 / CCUG 7414 / JCM 2152 / NBRC 15305 / NCIMB 9373 / NCTC 2599 / NRRL B-3711) OX=226900 GN=rplW PE=3 SV=1	10	11107	46	45	55	27	30	34	38	32	37	23	22	24	-1.35455	-0.437809	0.0344649	Orange	-1.30556	-0.384664	0.0592374	Red
Q814I6	Superoxide dismutase [Mn] 2 OS=Bacillus cereus (strain ATCC 14579 / DSM 31 / CCUG 7414 / JCM 2152 / NBRC 15305 / NCIMB 9373 / NCTC 2599 / NRRL B-3711) OX=226900 GN=sodA2 PE=3 SV=1	5.4	23984	50	23	32	87	111	97	23	38	41	78	69	61	-1.02857	-0.040642	0.923358	Red	-1.41232	-0.498069	0.0320582	Orange
Q819W6	50S ribosomal protein L19 OS=Bacillus cereus (strain ATCC 14579 / DSM 31 / CCUG 7414 / JCM 2152 / NBRC 15305 / NCIMB 9373 / NCTC 2599 / NRRL B-3711) OX=226900 GN=rplS PE=3 SV=1	11.4	13159	49	46	51	27	31	27	28	26	28	20	22	21	-1.75294	-0.809778	0.00126804	Blue	-1.33333	-0.415037	0.0188452	Orange
Q814G6	Single-stranded DNA-binding protein OS=Bacillus cereus (strain ATCC 14579 / DSM 31 / CCUG 7414 / JCM 2152 / NBRC 15305 / NCIMB 9373 / NCTC 2599 / NRRL B-3711) OX=226900 GN=ssb PE=3 SV=1	5.2	18483	40	44	38	33	46	36	41	42	44	34	32	35	1.04	0.0565835	0.461228	Red	-1.13462	-0.182203	0.356828	Red
Q813Z5	Probable transcriptional regulatory protein BC_0539 OS=Bacillus cereus (strain ATCC 14579 / DSM 31 / CCUG 7414 / JCM 2152 / NBRC 15305 / NCIMB 9373 / NCTC 2599 / NRRL B-3711) OX=226900 GN=BC_0539 PE=3 SV=2	4.5	26273	26	33	36	23	26	25	34	32	30	23	23	22	1.0102	0.0146468	0.924079	Red	-1.08451	-0.117039	0.139435	Red
Q81J04	Arginase OS=Bacillus cereus (strain ATCC 14579 / DSM 31 / CCUG 7414 / JCM 2152 / NBRC 15305 / NCIMB 9373 / NCTC 2599 / NRRL B-3711) OX=226900 GN=BC_0185 PE=3 SV=1	4.9	32290	4	6	4	31	24	32	13	12	15	33	9	18	2.52941	1.3388	0.00191272	Blue	-1.42857	-0.514573	0.32792	Red
Q81J83	Hypoxanthine phosphoribosyltransferase OS=Bacillus cereus (strain ATCC 14579 / DSM 31 / CCUG 7414 / JCM 2152 / NBRC 15305 / NCIMB 9373 / NCTC 2599 / NRRL B-3711) OX=226900 GN=BC_0071 PE=3 SV=1	5.1	20287	51	45	50	44	46	48	42	41	46	40	32	38	-1.12879	-0.174774	0.0802837	Red	-1.24779	-0.319372	0.0421716	Orange
Q814V9	ATP synthase subunit delta OS=Bacillus cereus (strain ATCC 14579 / DSM 31 / CCUG 7414 / JCM 2152 / NBRC 15305 / NCIMB 9373 / NCTC 2599 / NRRL B-3711) OX=226900 GN=atpH PE=3 SV=1	8.7	20469	30	29	34	18	23	27	28	29	31	25	21	20	-1.05495	-0.0771679	0.410439	Red	-1.02899	-0.0412227	0.838429	Red
Q818E8	Protein GrpE OS=Bacillus cereus (strain ATCC 14579 / DSM 31 / CCUG 7414 / JCM 2152 / NBRC 15305 / NCIMB 9373 / NCTC 2599 / NRRL B-3711) OX=226900 GN=grpE PE=3 SV=1	4.6	21631	25	31	31	26	30	31	15	22	24	14	22	16	-1.40625	-0.491853	0.0680503	Red	-1.63636	-0.710493	0.0207645	Blue
Q81FN6	Pantothenate synthetase OS=Bacillus cereus (strain ATCC 14579 / DSM 31 / CCUG 7414 / JCM 2152 / NBRC 15305 / NCIMB 9373 / NCTC 2599 / NRRL B-3711) OX=226900 GN=panC PE=3 SV=1	5.1	31870	21	17	19	13	15	25	24	16	14	22	19	16	-1.05263	-0.0740006	0.782633	Red	1.07143	0.0995357	0.767349	Red
Q817M2	Succinate dehydrogenase iron-sulfur protein OS=Bacillus cereus (strain ATCC 14579 / DSM 31 / CCUG 7414 / JCM 2152 / NBRC 15305 / NCIMB 9373 / NCTC 2599 / NRRL B-3711) OX=226900 GN=BC_4516 PE=3 SV=1	8.5	28232	11	14	15	16	15	15	20	18	20	21	12	13	1.4186	0.504473	0.0204306	Orange	1	0	1	Red
Q81C83	Aminotransferase OS=Bacillus cereus (strain ATCC 14579 / DSM 31 / CCUG 7414 / JCM 2152 / NBRC 15305 / NCIMB 9373 / NCTC 2599 / NRRL B-3711) OX=226900 GN=BC_2896 PE=3 SV=1	5.1	44589	16	12	10	15	13	19	14	14	13	22	18	19	1.07317	0.10188	0.630187	Red	1.24	0.31034	0.143697	Red
Q81JD5	Chromosomal replication initiator protein DnaA OS=Bacillus cereus (strain ATCC 14579 / DSM 31 / CCUG 7414 / JCM 2152 / NBRC 15305 / NCIMB 9373 / NCTC 2599 / NRRL B-3711) OX=226900 GN=dnaA PE=3 SV=1	6	50402	19	14	19	8	8	14	18	13	14	13	6	7	-1.14583	-0.196397	0.360752	Red	-1.13793	-0.186413	0.67617	Red
Q813P7	AMP-(Fatty)acid ligases OS=Bacillus cereus (strain ATCC 14579 / DSM 31 / CCUG 7414 / JCM 2152 / NBRC 15305 / NCIMB 9373 / NCTC 2599 / NRRL B-3711) OX=226900 GN=BC_1980 PE=4 SV=1	6	46509	0	1	0	16	9	21	0	2	1	12	7	10	1.5	0.584963	0.386809	Green	-1.53125	-0.61471	0.240473	Green
Q814Q2	Agmatinase OS=Bacillus cereus (strain ATCC 14579 / DSM 31 / CCUG 7414 / JCM 2152 / NBRC 15305 / NCIMB 9373 / NCTC 2599 / NRRL B-3711) OX=226900 GN=speB PE=3 SV=1	4.9	32368	20	21	18	6	11	10	27	21	20	9	7	7	1.14516	0.195551	0.303817	Red	-1.15385	-0.206451	0.48732	Red
Q81GU9	Lipoate--protein ligase OS=Bacillus cereus (strain ATCC 14579 / DSM 31 / CCUG 7414 / JCM 2152 / NBRC 15305 / NCIMB 9373 / NCTC 2599 / NRRL B-3711) OX=226900 GN=BC_1086 PE=4 SV=1	5.2	37629	10	8	7	9	12	14	10	15	12	10	11	13	1.42857	0.514573	0.092134	Red	-1.02703	-0.0384741	0.855993	Red
Q814S2	Transcriptional activator plcR OS=Bacillus cereus (strain ATCC 14579 / DSM 31 / CCUG 7414 / JCM 2152 / NBRC 15305 / NCIMB 9373 / NCTC 2599 / NRRL B-3711) OX=226900 GN=BC_5350 PE=4 SV=1	6.1	33874	11	2	7	16	4	17	6	5	13	21	19	15	1.17391	0.231326	0.731382	Red	1.45	0.536053	0.286894	Red
Q817W6	Queuine tRNA-ribosyltransferase OS=Bacillus cereus (strain ATCC 14579 / DSM 31 / CCUG 7414 / JCM 2152 / NBRC 15305 / NCIMB 9373 / NCTC 2599 / NRRL B-3711) OX=226900 GN=tgt PE=3 SV=1	6.6	43215	17	12	17	14	14	16	16	15	16	12	11	14	1.02041	0.0291463	0.861441	Red	-1.175	-0.232661	0.107562	Red
Q814M2	O-acetylhomoserine sulfhydrylase OS=Bacillus cereus (strain ATCC 14579 / DSM 31 / CCUG 7414 / JCM 2152 / NBRC 15305 / NCIMB 9373 / NCTC 2599 / NRRL B-3711) OX=226900 GN=BC_5406 PE=3 SV=1	5.2	45470	7	6	5	20	12	22	9	4	7	20	7	9	1.09524	0.131245	0.702422	Red	-1.46154	-0.547488	0.306344	Red
Q81FY1	Cell wall endopeptidase, family M23/M37 OS=Bacillus cereus (strain ATCC 14579 / DSM 31 / CCUG 7414 / JCM 2152 / NBRC 15305 / NCIMB 9373 / NCTC 2599 / NRRL B-3711) OX=226900 GN=BC_1431 PE=4 SV=1	6	46755	4	2	7	3	2	6	5	9	11	8	9	11	1.75	0.807355	0.15757	Green	2.21429	1.14684	0.0223303	Blue
Q81A09	Zinc protease OS=Bacillus cereus (strain ATCC 14579 / DSM 31 / CCUG 7414 / JCM 2152 / NBRC 15305 / NCIMB 9373 / NCTC 2599 / NRRL B-3711) OX=226900 GN=BC_3786 PE=4 SV=1	5.1	49060	9	6	8	8	8	10	8	9	13	11	12	8	1.26923	0.343954	0.272469	Red	1.17241	0.229482	0.308914	Red
Q81IX8	Oligopeptide-binding protein oppA OS=Bacillus cereus (strain ATCC 14579 / DSM 31 / CCUG 7414 / JCM 2152 / NBRC 15305 / NCIMB 9373 / NCTC 2599 / NRRL B-3711) OX=226900 GN=BC_0216 PE=4 SV=1	6.3	61463	5	10	5	16	11	16	7	8	7	18	8	8	1.08696	0.120294	0.730242	Red	-1.24324	-0.314109	0.480788	Red
A0A0S2	EntD OS=Bacillus cereus (strain ATCC 14579 / DSM 31 / CCUG 7414 / JCM 2152 / NBRC 15305 / NCIMB 9373 / NCTC 2599 / NRRL B-3711) OX=226900 PE=4 SV=1	8.9	33444	3	0	3	5	1	8	2	5	6	19	24	26	1.77778	0.830075	0.212161	Green	4.23529	2.08246	0.0032351	Blue
Q81BL2	Probable inorganic carbon transporter subunit DabA OS=Bacillus cereus (strain ATCC 14579 / DSM 31 / CCUG 7414 / JCM 2152 / NBRC 15305 / NCIMB 9373 / NCTC 2599 / NRRL B-3711) OX=226900 GN=dabA PE=3 SV=1	7.1	96837	11	8	14	1	2	1	11	5	6	0	0	0	-1.44	-0.526069	0.222462	Red	-2.33333	-1.22239	0.057191	Green
Q81I30	Alanine dehydrogenase OS=Bacillus cereus (strain ATCC 14579 / DSM 31 / CCUG 7414 / JCM 2152 / NBRC 15305 / NCIMB 9373 / NCTC 2599 / NRRL B-3711) OX=226900 GN=BC_0592 PE=3 SV=1	5.5	40209	14	18	22	14	20	16	18	19	17	20	18	15	1	0	1	Red	1.0566	0.0794345	0.685054	Red
Q81J45	30S ribosomal protein S12 OS=Bacillus cereus (strain ATCC 14579 / DSM 31 / CCUG 7414 / JCM 2152 / NBRC 15305 / NCIMB 9373 / NCTC 2599 / NRRL B-3711) OX=226900 GN=rpsL PE=3 SV=1	11.3	15491	47	40	48	33	30	27	35	29	32	23	24	22	-1.39394	-0.479168	0.0168886	Orange	-1.29167	-0.369234	0.0446906	Orange
Q81FF2	Flagellar hook-associated protein 2 OS=Bacillus cereus (strain ATCC 14579 / DSM 31 / CCUG 7414 / JCM 2152 / NBRC 15305 / NCIMB 9373 / NCTC 2599 / NRRL B-3711) OX=226900 GN=BC_1638 PE=3 SV=1	6.1	50659	5	0	7	9	2	8	1	6	2	13	19	13	-1.25	-0.321928	0.719936	Red	2.18182	1.12553	0.0434321	Blue
Q812S1	5'-methylthioadenosine/S-adenosylhomocysteine nucleosidase OS=Bacillus cereus (strain ATCC 14579 / DSM 31 / CCUG 7414 / JCM 2152 / NBRC 15305 / NCIMB 9373 / NCTC 2599 / NRRL B-3711) OX=226900 GN=mtnN PE=3 SV=1	5	25210	36	32	30	38	47	43	29	36	43	36	57	60	1.09901	0.136204	0.509453	Red	1.19084	0.251979	0.387975	Red
Q81IE6	Tellurium resistance protein terD OS=Bacillus cereus (strain ATCC 14579 / DSM 31 / CCUG 7414 / JCM 2152 / NBRC 15305 / NCIMB 9373 / NCTC 2599 / NRRL B-3711) OX=226900 GN=BC_0442 PE=3 SV=1	6.3	21924	34	26	25	23	38	21	22	22	29	23	24	25	-1.15789	-0.211504	0.340565	Red	-1.13333	-0.180572	0.598428	Red
Q81FU1	Transcriptional regulatory protein resD OS=Bacillus cereus (strain ATCC 14579 / DSM 31 / CCUG 7414 / JCM 2152 / NBRC 15305 / NCIMB 9373 / NCTC 2599 / NRRL B-3711) OX=226900 GN=BC_1477 PE=4 SV=1	5.1	27441	22	18	20	28	19	23	22	14	20	25	16	18	-1.0678	-0.0946369	0.652809	Red	-1.17742	-0.235628	0.386084	Red
Q816A4	Transcriptional activator tipA OS=Bacillus cereus (strain ATCC 14579 / DSM 31 / CCUG 7414 / JCM 2152 / NBRC 15305 / NCIMB 9373 / NCTC 2599 / NRRL B-3711) OX=226900 GN=BC_4968 PE=4 SV=1	5.6	28265	9	5	21	9	6	9	6	9	20	10	8	6	1	0	1	Red	1	0	1	Red
Q819V4	Phosphate acyltransferase OS=Bacillus cereus (strain ATCC 14579 / DSM 31 / CCUG 7414 / JCM 2152 / NBRC 15305 / NCIMB 9373 / NCTC 2599 / NRRL B-3711) OX=226900 GN=plsX PE=3 SV=1	5.9	35369	10	12	16	7	2	8	21	10	10	9	4	4	1.07317	0.10188	0.822335	Red	1	0	1	Red
Q817B1	Probable tRNA sulfurtransferase OS=Bacillus cereus (strain ATCC 14579 / DSM 31 / CCUG 7414 / JCM 2152 / NBRC 15305 / NCIMB 9373 / NCTC 2599 / NRRL B-3711) OX=226900 GN=thiI PE=3 SV=1	6.8	45842	10	3	9	3	2	5	16	9	10	4	3	4	1.52	0.604071	0.233596	Green	1.07692	0.106915	0.750738	Red
Q81ET4	Phage protein OS=Bacillus cereus (strain ATCC 14579 / DSM 31 / CCUG 7414 / JCM 2152 / NBRC 15305 / NCIMB 9373 / NCTC 2599 / NRRL B-3711) OX=226900 GN=BC_1880 PE=4 SV=1	5.4	35728	0	0	6	26	1	8	0	0	0	7	1	8	-3	-1.58496	0.42265	Green	-2	-1	0.489109	Green
Q81AR9	Peptidyl-arginine deiminase OS=Bacillus cereus (strain ATCC 14579 / DSM 31 / CCUG 7414 / JCM 2152 / NBRC 15305 / NCIMB 9373 / NCTC 2599 / NRRL B-3711) OX=226900 GN=BC_3487 PE=4 SV=1	4.5	38346	0	0	13	0	0	1	0	0	25	2	1	8	1.75	0.807355	0.698843	Green	3.5	1.80735	0.265343	Green
Q81J23	50S ribosomal protein L15 OS=Bacillus cereus (strain ATCC 14579 / DSM 31 / CCUG 7414 / JCM 2152 / NBRC 15305 / NCIMB 9373 / NCTC 2599 / NRRL B-3711) OX=226900 GN=rplO PE=3 SV=1	10.4	15468	38	39	39	24	22	27	27	24	31	21	25	22	-1.4	-0.485427	0.0278551	Orange	-1.07042	-0.0981804	0.428321	Red
Q81G95	PhaP protein OS=Bacillus cereus (strain ATCC 14579 / DSM 31 / CCUG 7414 / JCM 2152 / NBRC 15305 / NCIMB 9373 / NCTC 2599 / NRRL B-3711) OX=226900 GN=BC_1313 PE=4 SV=1	5.1	20327	1	3	3	11	30	13	5	25	24	20	25	20	5.7	2.51096	0.136303	Green	1.19298	0.254573	0.610037	Red
Q81BS5	PF03932 family protein CutC OS=Bacillus cereus (strain ATCC 14579 / DSM 31 / CCUG 7414 / JCM 2152 / NBRC 15305 / NCIMB 9373 / NCTC 2599 / NRRL B-3711) OX=226900 GN=cutC PE=3 SV=1	5.2	24589	18	7	16	15	18	19	16	14	22	15	17	24	1.25	0.321928	0.431856	Red	1.07273	0.101283	0.687594	Red
Q81B82	TIGR04255 family protein OS=Bacillus cereus (strain ATCC 14579 / DSM 31 / CCUG 7414 / JCM 2152 / NBRC 15305 / NCIMB 9373 / NCTC 2599 / NRRL B-3711) OX=226900 GN=BC_3303 PE=4 SV=1	5.7	30246	15	1	10	14	3	18	18	18	23	21	20	15	2.13793	1.09622	0.100049	Green	1.55263	0.634716	0.255625	Green
Q813N0	PBS lyase HEAT-like repeat OS=Bacillus cereus (strain ATCC 14579 / DSM 31 / CCUG 7414 / JCM 2152 / NBRC 15305 / NCIMB 9373 / NCTC 2599 / NRRL B-3711) OX=226900 GN=BC_2155 PE=4 SV=1	5	42530	9	10	14	11	9	12	17	15	14	20	12	13	1.36111	0.444785	0.0858084	Red	1.37143	0.455679	0.221037	Red
Q81FE6	Flagellar M-ring protein fliF OS=Bacillus cereus (strain ATCC 14579 / DSM 31 / CCUG 7414 / JCM 2152 / NBRC 15305 / NCIMB 9373 / NCTC 2599 / NRRL B-3711) OX=226900 GN=BC_1644 PE=3 SV=1	5.1	58072	13	9	17	4	1	4	6	9	3	0	4	0	-2	-1	0.0773861	Green	-1.71429	-0.777608	0.378002	Green
Q812N7	tRNA binding domain protein OS=Bacillus cereus (strain ATCC 14579 / DSM 31 / CCUG 7414 / JCM 2152 / NBRC 15305 / NCIMB 9373 / NCTC 2599 / NRRL B-3711) OX=226900 GN=BC_4689 PE=4 SV=1	4.7	21954	24	24	23	19	23	19	21	23	27	21	25	21	1	0	1	Red	1.09375	0.129283	0.348641	Red
Q815H0	Cell division protein FtsX OS=Bacillus cereus (strain ATCC 14579 / DSM 31 / CCUG 7414 / JCM 2152 / NBRC 15305 / NCIMB 9373 / NCTC 2599 / NRRL B-3711) OX=226900 GN=BC_5185 PE=3 SV=1	9.3	32097	25	21	23	18	17	22	22	19	27	35	23	26	-1.01408	-0.0201779	0.906416	Red	1.45	0.536053	0.115052	Red
Q81DD2	2,3-bisphosphoglycerate-dependent phosphoglycerate mutase OS=Bacillus cereus (strain ATCC 14579 / DSM 31 / CCUG 7414 / JCM 2152 / NBRC 15305 / NCIMB 9373 / NCTC 2599 / NRRL B-3711) OX=226900 GN=gpmA PE=3 SV=1	6.2	28211	24	10	16	19	16	26	13	14	14	22	13	15	-1.20455	-0.268489	0.53681	Red	-1.20755	-0.27208	0.41445	Red
Q819W0	Signal recognition particle receptor FtsY OS=Bacillus cereus (strain ATCC 14579 / DSM 31 / CCUG 7414 / JCM 2152 / NBRC 15305 / NCIMB 9373 / NCTC 2599 / NRRL B-3711) OX=226900 GN=ftsY PE=3 SV=1	5	36442	21	17	19	19	14	17	21	18	21	20	17	16	1.05	0.0703893	0.54911	Red	1.0566	0.0794345	0.62489	Red
Q81JA1	Pur operon repressor OS=Bacillus cereus (strain ATCC 14579 / DSM 31 / CCUG 7414 / JCM 2152 / NBRC 15305 / NCIMB 9373 / NCTC 2599 / NRRL B-3711) OX=226900 GN=BC_0051 PE=3 SV=1	5	31063	13	14	13	10	12	16	14	18	12	9	12	10	1.09302	0.128324	0.530491	Red	-1.20588	-0.270089	0.323478	Red
Q819Z3	Zinc protease OS=Bacillus cereus (strain ATCC 14579 / DSM 31 / CCUG 7414 / JCM 2152 / NBRC 15305 / NCIMB 9373 / NCTC 2599 / NRRL B-3711) OX=226900 GN=BC_3803 PE=3 SV=1	5.4	48982	12	14	7	5	6	8	11	10	12	6	8	8	1	0	1	Red	1.13636	0.184425	0.420396	Red
Q818F5	GatB/Yqey domain protein OS=Bacillus cereus (strain ATCC 14579 / DSM 31 / CCUG 7414 / JCM 2152 / NBRC 15305 / NCIMB 9373 / NCTC 2599 / NRRL B-3711) OX=226900 GN=BC_4306 PE=4 SV=1	7.8	16470	12	9	13	7	15	16	15	12	17	17	18	17	1.27027	0.345135	0.154349	Red	1.34146	0.423808	0.241885	Red
Q813P8	Hypothetical Exported Protein OS=Bacillus cereus (strain ATCC 14579 / DSM 31 / CCUG 7414 / JCM 2152 / NBRC 15305 / NCIMB 9373 / NCTC 2599 / NRRL B-3711) OX=226900 GN=BC_1975 PE=4 SV=1	8.3	25042	13	13	16	10	9	10	8	7	14	15	4	4	-1.40625	-0.491853	0.175664	Red	-1.23077	-0.29956	0.640652	Red
Q81C32	Enterotoxin / cell-wall binding protein OS=Bacillus cereus (strain ATCC 14579 / DSM 31 / CCUG 7414 / JCM 2152 / NBRC 15305 / NCIMB 9373 / NCTC 2599 / NRRL B-3711) OX=226900 GN=BC_2952 PE=4 SV=1	8.8	55137	15	11	22	8	4	13	7	9	8	12	17	9	-1.88889	-0.917538	0.126403	Green	1.46429	0.550197	0.283659	Red
Q812Q8	Hypothetical Cytosolic Protein OS=Bacillus cereus (strain ATCC 14579 / DSM 31 / CCUG 7414 / JCM 2152 / NBRC 15305 / NCIMB 9373 / NCTC 2599 / NRRL B-3711) OX=226900 GN=BC_4484 PE=4 SV=1	8.2	37033	10	3	9	13	3	14	12	9	14	15	8	12	1.52	0.604071	0.184653	Green	1.15152	0.203533	0.707062	Red
Q81B50	Tryptophan--tRNA ligase OS=Bacillus cereus (strain ATCC 14579 / DSM 31 / CCUG 7414 / JCM 2152 / NBRC 15305 / NCIMB 9373 / NCTC 2599 / NRRL B-3711) OX=226900 GN=BC_3340 PE=3 SV=1	5.6	36994	2	0	1	15	2	11	1	4	7	17	8	12	2.5	1.32193	0.219285	Green	1.29032	0.367732	0.557907	Red
Q81IM7	Succinate-semialdehyde dehydrogenase (NADP+) OS=Bacillus cereus (strain ATCC 14579 / DSM 31 / CCUG 7414 / JCM 2152 / NBRC 15305 / NCIMB 9373 / NCTC 2599 / NRRL B-3711) OX=226900 GN=BC_0357 PE=4 SV=1	5.3	52226	6	4	4	12	9	5	7	4	5	11	7	10	1.11765	0.160465	0.581288	Red	1.06897	0.0962153	0.794363	Red
Q81H77	DUF262 domain-containing protein OS=Bacillus cereus (strain ATCC 14579 / DSM 31 / CCUG 7414 / JCM 2152 / NBRC 15305 / NCIMB 9373 / NCTC 2599 / NRRL B-3711) OX=226900 GN=BC_0944 PE=4 SV=1	5.4	60941	13	1	8	5	0	3	11	9	12	8	6	5	1.4	0.485427	0.441471	Red	2	1	0.11173	Green
Q81J67	Protein-arginine kinase OS=Bacillus cereus (strain ATCC 14579 / DSM 31 / CCUG 7414 / JCM 2152 / NBRC 15305 / NCIMB 9373 / NCTC 2599 / NRRL B-3711) OX=226900 GN=mcsB PE=3 SV=1	6.2	39844	8	3	13	14	15	15	9	7	15	17	8	12	1.25926	0.332575	0.569186	Red	-1.175	-0.232661	0.465227	Red
Q81A13	Transcriptional regulator OS=Bacillus cereus (strain ATCC 14579 / DSM 31 / CCUG 7414 / JCM 2152 / NBRC 15305 / NCIMB 9373 / NCTC 2599 / NRRL B-3711) OX=226900 GN=BC_3782 PE=4 SV=1	5.5	33571	11	8	10	7	6	6	12	10	7	7	6	6	1	0	1	Red	1	0	1	Red
Q81A33	6-phospho-beta-glucosidase OS=Bacillus cereus (strain ATCC 14579 / DSM 31 / CCUG 7414 / JCM 2152 / NBRC 15305 / NCIMB 9373 / NCTC 2599 / NRRL B-3711) OX=226900 GN=BC_3760 PE=3 SV=1	5.2	49526	9	2	9	7	6	8	10	12	10	9	6	6	1.52174	0.605721	0.223485	Green	1	0	1	Red
Q81GF7	NADH dehydrogenase OS=Bacillus cereus (strain ATCC 14579 / DSM 31 / CCUG 7414 / JCM 2152 / NBRC 15305 / NCIMB 9373 / NCTC 2599 / NRRL B-3711) OX=226900 GN=BC_1246 PE=4 SV=1	6.1	49480	3	2	6	8	2	8	6	5	9	8	3	5	1.64286	0.716207	0.152317	Green	-1.10526	-0.14439	0.801952	Red
Q81GL0	Oligopeptide-binding protein oppA OS=Bacillus cereus (strain ATCC 14579 / DSM 31 / CCUG 7414 / JCM 2152 / NBRC 15305 / NCIMB 9373 / NCTC 2599 / NRRL B-3711) OX=226900 GN=BC_1185 PE=4 SV=1	6.4	61955	9	11	9	14	4	10	8	11	9	10	9	7	-1.03226	-0.0458037	0.779107	Red	-1.06897	-0.0962153	0.843764	Red
Q81EP4	L-lactate dehydrogenase 1 OS=Bacillus cereus (strain ATCC 14579 / DSM 31 / CCUG 7414 / JCM 2152 / NBRC 15305 / NCIMB 9373 / NCTC 2599 / NRRL B-3711) OX=226900 GN=ldh1 PE=1 SV=1	5	34767	63	40	54	44	29	55	55	55	48	57	48	55	1.00625	0.00898878	0.966008	Red	1.24427	0.315305	0.290953	Red
Q81HW3	(R,R)-butanediol dehydrogenase OS=Bacillus cereus (strain ATCC 14579 / DSM 31 / CCUG 7414 / JCM 2152 / NBRC 15305 / NCIMB 9373 / NCTC 2599 / NRRL B-3711) OX=226900 GN=BC_0668 PE=3 SV=1	5.5	37841	11	12	27	7	10	8	13	12	7	6	8	7	-1.51429	-0.598637	0.368795	Green	-1.16667	-0.222392	0.284627	Red
Q81J25	30S ribosomal protein S5 OS=Bacillus cereus (strain ATCC 14579 / DSM 31 / CCUG 7414 / JCM 2152 / NBRC 15305 / NCIMB 9373 / NCTC 2599 / NRRL B-3711) OX=226900 GN=rpsE PE=3 SV=1	9.8	17650	48	57	64	37	42	35	36	39	42	33	37	34	-1.43333	-0.519374	0.0506398	Red	-1.09346	-0.128898	0.254254	Red
Q815J6	ATP-dependent Clp protease proteolytic subunit 2 OS=Bacillus cereus (strain ATCC 14579 / DSM 31 / CCUG 7414 / JCM 2152 / NBRC 15305 / NCIMB 9373 / NCTC 2599 / NRRL B-3711) OX=226900 GN=clpP2 PE=3 SV=1	5.3	21406	39	46	47	44	57	47	36	40	41	39	38	37	-1.125	-0.169925	0.179689	Red	-1.2906	-0.36804	0.0991423	Red
Q818R2	Biotin carboxyl carrier protein of acetyl-CoA carboxylase OS=Bacillus cereus (strain ATCC 14579 / DSM 31 / CCUG 7414 / JCM 2152 / NBRC 15305 / NCIMB 9373 / NCTC 2599 / NRRL B-3711) OX=226900 GN=BC_4184 PE=4 SV=1	4.9	17828	41	29	41	32	20	25	22	22	39	22	26	19	-1.32558	-0.406625	0.25699	Red	-1.14286	-0.192645	0.464817	Red
Q81HR2	Aminopyrimidine aminohydrolase OS=Bacillus cereus (strain ATCC 14579 / DSM 31 / CCUG 7414 / JCM 2152 / NBRC 15305 / NCIMB 9373 / NCTC 2599 / NRRL B-3711) OX=226900 GN=BC_0742 PE=3 SV=1	4.8	26960	29	35	22	27	40	24	25	30	33	28	29	28	1.02247	0.0320612	0.888813	Red	-1.06818	-0.0951572	0.72351	Red
Q81C43	Histidinol-phosphate aminotransferase 2 OS=Bacillus cereus (strain ATCC 14579 / DSM 31 / CCUG 7414 / JCM 2152 / NBRC 15305 / NCIMB 9373 / NCTC 2599 / NRRL B-3711) OX=226900 GN=hisC2 PE=3 SV=1	5.1	41282	19	12	7	14	15	10	10	8	9	9	8	7	-1.36667	-0.450661	0.402884	Red	-1.55556	-0.63743	0.0674749	Green
Q81EV3	DNA/RNA helicase (DEAD/DEAH box family) OS=Bacillus cereus (strain ATCC 14579 / DSM 31 / CCUG 7414 / JCM 2152 / NBRC 15305 / NCIMB 9373 / NCTC 2599 / NRRL B-3711) OX=226900 GN=BC_1861 PE=4 SV=1	9	44449	0	0	8	19	2	7	0	1	2	4	1	4	-1.83333	-0.874469	0.598763	Green	-2.58333	-1.36923	0.335438	Green
Q81E57	Uroporphyrinogen-III C-methyltransferase OS=Bacillus cereus (strain ATCC 14579 / DSM 31 / CCUG 7414 / JCM 2152 / NBRC 15305 / NCIMB 9373 / NCTC 2599 / NRRL B-3711) OX=226900 GN=BC_2134 PE=3 SV=1	8.9	53179	0	1	1	0	0	0	20	11	11	2	0	1	9	3.16993	0.0455422	Blue	2	1	0.225403	Green
Q819R3	Cell division protein DIVIVA OS=Bacillus cereus (strain ATCC 14579 / DSM 31 / CCUG 7414 / JCM 2152 / NBRC 15305 / NCIMB 9373 / NCTC 2599 / NRRL B-3711) OX=226900 GN=BC_3896 PE=4 SV=1	4.9	19732	25	17	24	32	35	36	22	35	39	30	41	38	1.43478	0.520832	0.181337	Red	1.0566	0.0794345	0.614137	Red
Q812J3	Peptide chain release factor 2 OS=Bacillus cereus (strain ATCC 14579 / DSM 31 / CCUG 7414 / JCM 2152 / NBRC 15305 / NCIMB 9373 / NCTC 2599 / NRRL B-3711) OX=226900 GN=prfB PE=3 SV=1	5	37046	23	19	22	18	14	19	24	20	24	16	15	13	1.0597	0.0836579	0.499282	Red	-1.14894	-0.200299	0.272469	Red
Q81FV5	Purine nucleoside phosphorylase DeoD-type OS=Bacillus cereus (strain ATCC 14579 / DSM 31 / CCUG 7414 / JCM 2152 / NBRC 15305 / NCIMB 9373 / NCTC 2599 / NRRL B-3711) OX=226900 GN=deoD PE=3 SV=1	5.1	25641	12	9	13	13	14	15	10	17	15	12	12	9	1.21622	0.2824	0.343601	Red	-1.25	-0.321928	0.0753764	Red
Q819S6	Orotidine 5'-phosphate decarboxylase OS=Bacillus cereus (strain ATCC 14579 / DSM 31 / CCUG 7414 / JCM 2152 / NBRC 15305 / NCIMB 9373 / NCTC 2599 / NRRL B-3711) OX=226900 GN=pyrF PE=3 SV=1	5.6	26177	22	22	21	7	7	7	18	13	13	8	6	6	-1.44681	-0.532874	0.0474796	Orange	-1.04348	-0.0614005	0.666667	Red
Q818J2	Glucokinase OS=Bacillus cereus (strain ATCC 14579 / DSM 31 / CCUG 7414 / JCM 2152 / NBRC 15305 / NCIMB 9373 / NCTC 2599 / NRRL B-3711) OX=226900 GN=BC_4260 PE=3 SV=1	5.3	34380	21	21	24	12	11	12	23	22	21	7	9	9	1	0	1	Red	-1.35714	-0.440573	0.0217245	Orange
Q817F9	Malate dehydrogenase OS=Bacillus cereus (strain ATCC 14579 / DSM 31 / CCUG 7414 / JCM 2152 / NBRC 15305 / NCIMB 9373 / NCTC 2599 / NRRL B-3711) OX=226900 GN=mdh PE=3 SV=1	5.1	33491	6	12	7	20	17	18	10	12	14	22	16	14	1.39286	0.478047	0.182519	Red	-1.05455	-0.0766213	0.726637	Red
Q81DR3	3-hydroxyisobutyryl-coenzyme A hydrolase OS=Bacillus cereus (strain ATCC 14579 / DSM 31 / CCUG 7414 / JCM 2152 / NBRC 15305 / NCIMB 9373 / NCTC 2599 / NRRL B-3711) OX=226900 GN=BC_2292 PE=4 SV=1	4.8	39542	14	13	8	18	16	12	17	19	21	19	13	17	1.57895	0.658963	0.0372715	Blue	1.06122	0.0857299	0.708991	Red
Q81DQ4	2,3-dihydro-2,3-dihydroxybenzoate dehydrogenase OS=Bacillus cereus (strain ATCC 14579 / DSM 31 / CCUG 7414 / JCM 2152 / NBRC 15305 / NCIMB 9373 / NCTC 2599 / NRRL B-3711) OX=226900 GN=BC_2302 PE=4 SV=1	5.6	27930	0	0	0	22	11	22	0	0	0	6	10	10	1	0	0	Orange	-2	-1	0.105599	Green
Q814B1	Co-chaperonin GroES OS=Bacillus cereus (strain ATCC 14579 / DSM 31 / CCUG 7414 / JCM 2152 / NBRC 15305 / NCIMB 9373 / NCTC 2599 / NRRL B-3711) OX=226900 GN=groES PE=3 SV=2	4.7	10049	39	63	57	35	59	42	20	31	33	28	23	23	-1.86207	-0.896907	0.0532613	Green	-1.80519	-0.852155	0.0941872	Green
Q819C4	IG hypothetical 17221 OS=Bacillus cereus (strain ATCC 14579 / DSM 31 / CCUG 7414 / JCM 2152 / NBRC 15305 / NCIMB 9373 / NCTC 2599 / NRRL B-3711) OX=226900 GN=BC_4062 PE=4 SV=1	5.7	31650	24	22	24	24	26	32	20	20	26	32	30	32	-1.05797	-0.0813001	0.581315	Red	1.14118	0.190522	0.233464	Red
Q81EL1	3-oxoacyl-[acyl-carrier protein] reductase OS=Bacillus cereus (strain ATCC 14579 / DSM 31 / CCUG 7414 / JCM 2152 / NBRC 15305 / NCIMB 9373 / NCTC 2599 / NRRL B-3711) OX=226900 GN=BC_1958 PE=3 SV=1	5.2	25538	13	11	10	11	14	16	10	18	13	13	17	15	1.18919	0.249978	0.429151	Red	1.09091	0.125531	0.514123	Red
Q816H2	TIGR00266 family protein OS=Bacillus cereus (strain ATCC 14579 / DSM 31 / CCUG 7414 / JCM 2152 / NBRC 15305 / NCIMB 9373 / NCTC 2599 / NRRL B-3711) OX=226900 GN=BC_4860 PE=4 SV=1	5.2	27881	12	5	7	12	5	11	13	11	18	15	11	12	1.66667	0.736966	0.111184	Green	1.32258	0.403356	0.270862	Red
Q81JA5	Ribosomal RNA small subunit methyltransferase A OS=Bacillus cereus (strain ATCC 14579 / DSM 31 / CCUG 7414 / JCM 2152 / NBRC 15305 / NCIMB 9373 / NCTC 2599 / NRRL B-3711) OX=226900 GN=rsmA PE=3 SV=1	5.8	32774	5	15	5	3	6	7	9	6	4	3	3	1	-1.27273	-0.347923	0.624027	Red	-1.9	-0.925999	0.113464	Green
Q81GD5	SIR2_2 domain-containing protein OS=Bacillus cereus (strain ATCC 14579 / DSM 31 / CCUG 7414 / JCM 2152 / NBRC 15305 / NCIMB 9373 / NCTC 2599 / NRRL B-3711) OX=226900 GN=BC_1271 PE=4 SV=1	5	67109	8	3	9	11	3	13	15	11	15	13	6	7	1.91304	0.93587	0.042676	Blue	-1.03448	-0.0489096	0.933978	Red
Q81D88	Propionyl-CoA carboxylase beta chain OS=Bacillus cereus (strain ATCC 14579 / DSM 31 / CCUG 7414 / JCM 2152 / NBRC 15305 / NCIMB 9373 / NCTC 2599 / NRRL B-3711) OX=226900 GN=BC_2488 PE=4 SV=1	6.4	56527	0	0	0	15	7	10	2	2	1	16	1	5	2.66667	1.41504	0.0377496	Blue	-1.4	-0.485427	0.55662	Red
Q819V5	Malonyl CoA-acyl carrier protein transacylase OS=Bacillus cereus (strain ATCC 14579 / DSM 31 / CCUG 7414 / JCM 2152 / NBRC 15305 / NCIMB 9373 / NCTC 2599 / NRRL B-3711) OX=226900 GN=BC_3850 PE=3 SV=1	4.8	33739	26	27	21	11	16	15	24	8	18	20	9	11	-1.45283	-0.538866	0.222384	Red	-1.04651	-0.0655883	0.869733	Red
Q81C49	Phosphoglycerol transferase OS=Bacillus cereus (strain ATCC 14579 / DSM 31 / CCUG 7414 / JCM 2152 / NBRC 15305 / NCIMB 9373 / NCTC 2599 / NRRL B-3711) OX=226900 GN=BC_2932 PE=3 SV=1	7.2	74607	11	4	5	7	11	17	1	1	2	5	12	7	-3.28571	-1.71621	0.131766	Green	-1.40741	-0.49304	0.368518	Red
Q813N7	Hypothetical Membrane Spanning Protein OS=Bacillus cereus (strain ATCC 14579 / DSM 31 / CCUG 7414 / JCM 2152 / NBRC 15305 / NCIMB 9373 / NCTC 2599 / NRRL B-3711) OX=226900 GN=BC_2078 PE=3 SV=1	5.1	136675	3	0	0	7	0	3	4	3	1	10	4	5	1.83333	0.874469	0.280425	Green	1.69231	0.758992	0.336869	Green
Q81GW5	Coproporphyrin III ferrochelatase 1 OS=Bacillus cereus (strain ATCC 14579 / DSM 31 / CCUG 7414 / JCM 2152 / NBRC 15305 / NCIMB 9373 / NCTC 2599 / NRRL B-3711) OX=226900 GN=cpfC1 PE=3 SV=2	5	35280	16	13	19	16	13	13	15	17	21	13	14	16	1.09804	0.13493	0.537152	Red	1.02222	0.0317089	0.815085	Red
Q813K1	Hypothetical Cytosolic Protein OS=Bacillus cereus (strain ATCC 14579 / DSM 31 / CCUG 7414 / JCM 2152 / NBRC 15305 / NCIMB 9373 / NCTC 2599 / NRRL B-3711) OX=226900 GN=BC_2579 PE=4 SV=1	5.2	25503	3	0	4	8	2	11	10	9	12	17	11	10	3.4	1.76553	0.00740771	Blue	1.70833	0.77259	0.176576	Green
Q818F7	PhoH protein OS=Bacillus cereus (strain ATCC 14579 / DSM 31 / CCUG 7414 / JCM 2152 / NBRC 15305 / NCIMB 9373 / NCTC 2599 / NRRL B-3711) OX=226900 GN=BC_4302 PE=4 SV=1	6.6	35337	6	8	6	6	5	6	10	11	12	12	11	10	1.56522	0.646363	0.00838827	Blue	1.8	0.847997	0.0032127	Blue
Q819S0	Aspartate carbamoyltransferase OS=Bacillus cereus (strain ATCC 14579 / DSM 31 / CCUG 7414 / JCM 2152 / NBRC 15305 / NCIMB 9373 / NCTC 2599 / NRRL B-3711) OX=226900 GN=pyrB PE=3 SV=1	5.2	34363	13	6	8	2	3	4	12	13	11	2	4	4	1.3	0.378512	0.283834	Red	1.08333	0.115477	0.72503	Red
Q817Z4	Protease OS=Bacillus cereus (strain ATCC 14579 / DSM 31 / CCUG 7414 / JCM 2152 / NBRC 15305 / NCIMB 9373 / NCTC 2599 / NRRL B-3711) OX=226900 GN=BC_4376 PE=4 SV=1	5.4	48238	11	9	11	3	4	3	12	9	10	3	5	5	1	0	1	Red	1.23077	0.29956	0.273893	Red
Q81FF4	Flagellar hook-associated protein 1 OS=Bacillus cereus (strain ATCC 14579 / DSM 31 / CCUG 7414 / JCM 2152 / NBRC 15305 / NCIMB 9373 / NCTC 2599 / NRRL B-3711) OX=226900 GN=BC_1636 PE=3 SV=1	5.3	48052	7	4	10	3	3	7	2	5	3	4	6	3	-1.84615	-0.884523	0.156569	Green	1	0	1	Red
Q81EH1	Methyl-accepting chemotaxis protein OS=Bacillus cereus (strain ATCC 14579 / DSM 31 / CCUG 7414 / JCM 2152 / NBRC 15305 / NCIMB 9373 / NCTC 2599 / NRRL B-3711) OX=226900 GN=BC_2006 PE=3 SV=1	5.1	71370	10	11	18	3	2	5	7	7	5	4	4	2	-1.90909	-0.932886	0.109462	Green	1	0	1	Red
Q81AH1	DNA topoisomerase 4 subunit B OS=Bacillus cereus (strain ATCC 14579 / DSM 31 / CCUG 7414 / JCM 2152 / NBRC 15305 / NCIMB 9373 / NCTC 2599 / NRRL B-3711) OX=226900 GN=parE PE=3 SV=1	5.8	72891	7	10	9	6	4	4	9	4	2	3	2	3	-1.61111	-0.688056	0.213379	Green	-1.54545	-0.628031	0.0764504	Green
Q819Y3	1-deoxy-D-xylulose 5-phosphate reductoisomerase 2 OS=Bacillus cereus (strain ATCC 14579 / DSM 31 / CCUG 7414 / JCM 2152 / NBRC 15305 / NCIMB 9373 / NCTC 2599 / NRRL B-3711) OX=226900 GN=dxr2 PE=3 SV=1	5.7	42229	9	6	8	2	1	5	12	10	6	3	1	3	1.19231	0.253757	0.461228	Red	-1.1	-0.137504	0.823421	Red
Q81CF4	DNA helicase OS=Bacillus cereus (strain ATCC 14579 / DSM 31 / CCUG 7414 / JCM 2152 / NBRC 15305 / NCIMB 9373 / NCTC 2599 / NRRL B-3711) OX=226900 GN=BC_2815 PE=3 SV=1	5.4	80382	6	5	5	7	3	4	8	9	7	5	5	8	1.42105	0.50696	0.0248175	Orange	1.23529	0.304855	0.443305	Red
Q814F8	Ribosomal RNA small subunit methyltransferase G OS=Bacillus cereus (strain ATCC 14579 / DSM 31 / CCUG 7414 / JCM 2152 / NBRC 15305 / NCIMB 9373 / NCTC 2599 / NRRL B-3711) OX=226900 GN=rsmG PE=3 SV=1	6.9	27207	9	8	9	4	7	7	7	3	4	4	3	4	-1.70588	-0.770518	0.0704086	Green	-1.5	-0.584963	0.134059	Green
Q81J31	50S ribosomal protein L24 OS=Bacillus cereus (strain ATCC 14579 / DSM 31 / CCUG 7414 / JCM 2152 / NBRC 15305 / NCIMB 9373 / NCTC 2599 / NRRL B-3711) OX=226900 GN=rplX PE=3 SV=1	10.1	11221	53	60	62	36	41	40	43	39	42	28	29	28	-1.40157	-0.487049	0.013522	Orange	-1.36364	-0.447459	0.0163431	Orange
Q81J38	30S ribosomal protein S19 OS=Bacillus cereus (strain ATCC 14579 / DSM 31 / CCUG 7414 / JCM 2152 / NBRC 15305 / NCIMB 9373 / NCTC 2599 / NRRL B-3711) OX=226900 GN=rpsS PE=3 SV=1	10	10622	38	51	53	25	26	27	27	26	30	21	24	23	-1.68605	-0.753644	0.0453115	Blue	-1.14085	-0.190103	0.0419145	Orange
Q81FQ9	DNA-binding protein HU OS=Bacillus cereus (strain ATCC 14579 / DSM 31 / CCUG 7414 / JCM 2152 / NBRC 15305 / NCIMB 9373 / NCTC 2599 / NRRL B-3711) OX=226900 GN=BC_1510 PE=3 SV=1	7.9	12485	31	28	37	35	29	36	27	31	29	45	35	33	-1.1	-0.137504	0.38171	Red	1.12621	0.17148	0.383573	Red
Q81AN8	Hemolysin II OS=Bacillus cereus (strain ATCC 14579 / DSM 31 / CCUG 7414 / JCM 2152 / NBRC 15305 / NCIMB 9373 / NCTC 2599 / NRRL B-3711) OX=226900 GN=BC_3523 PE=1 SV=1	8.8	45798	0	0	0	2	16	1	0	0	0	1	0	0	1	0	0	Orange	-5.5	-2.45943	0.340853	Green
Q81IE4	Tellurium resistance protein terD OS=Bacillus cereus (strain ATCC 14579 / DSM 31 / CCUG 7414 / JCM 2152 / NBRC 15305 / NCIMB 9373 / NCTC 2599 / NRRL B-3711) OX=226900 GN=BC_0444 PE=3 SV=1	4.6	20789	48	36	47	34	42	39	36	37	43	38	33	34	-1.12605	-0.171271	0.336403	Red	-1.09259	-0.127756	0.307676	Red
Q814U8	PTS system glucose-specific EIIA component OS=Bacillus cereus (strain ATCC 14579 / DSM 31 / CCUG 7414 / JCM 2152 / NBRC 15305 / NCIMB 9373 / NCTC 2599 / NRRL B-3711) OX=226900 GN=crr PE=3 SV=1	5.4	17434	29	29	31	23	34	27	27	24	26	19	21	19	-1.15	-0.201634	0.0253033	Orange	-1.40323	-0.488747	0.116637	Red
Q817B8	Thiol peroxidase OS=Bacillus cereus (strain ATCC 14579 / DSM 31 / CCUG 7414 / JCM 2152 / NBRC 15305 / NCIMB 9373 / NCTC 2599 / NRRL B-3711) OX=226900 GN=tpx PE=3 SV=1	5	17941	23	23	24	20	31	19	28	30	32	21	27	28	1.27397	0.349334	0.0217897	Orange	1.08219	0.113956	0.680238	Red
Q81DP4	Cold-shock protein OS=Bacillus cereus (strain ATCC 14579 / DSM 31 / CCUG 7414 / JCM 2152 / NBRC 15305 / NCIMB 9373 / NCTC 2599 / NRRL B-3711) OX=226900 GN=BC_2312 PE=4 SV=1	5.8	20629	0	0	0	17	22	18	0	0	0	6	20	14	1	0	0	Orange	-1.39535	-0.480626	0.296154	Red
Q81EV5	Phage protein OS=Bacillus cereus (strain ATCC 14579 / DSM 31 / CCUG 7414 / JCM 2152 / NBRC 15305 / NCIMB 9373 / NCTC 2599 / NRRL B-3711) OX=226900 GN=BC_1859 PE=4 SV=1	6.8	21553	0	0	9	23	9	13	1	3	1	7	6	10	-1.5	-0.584963	0.703317	Green	-1.84615	-0.884523	0.214646	Green
Q81EV2	Phage protein OS=Bacillus cereus (strain ATCC 14579 / DSM 31 / CCUG 7414 / JCM 2152 / NBRC 15305 / NCIMB 9373 / NCTC 2599 / NRRL B-3711) OX=226900 GN=BC_1862 PE=4 SV=1	4.5	29545	0	0	18	31	13	18	1	2	2	10	5	11	-2.625	-1.39232	0.545343	Green	-2.24138	-1.16439	0.144008	Green
Q81HW1	Phospholipase C OS=Bacillus cereus (strain ATCC 14579 / DSM 31 / CCUG 7414 / JCM 2152 / NBRC 15305 / NCIMB 9373 / NCTC 2599 / NRRL B-3711) OX=226900 GN=BC_0670 PE=4 SV=1	7.1	32367	3	0	1	14	11	17	0	4	1	19	21	16	1.14286	0.192645	0.834952	Red	1.31111	0.39079	0.110048	Red
Q81G90	Poly(3-hydroxyalkanoate) polymerase subunit PhaC OS=Bacillus cereus (strain ATCC 14579 / DSM 31 / CCUG 7414 / JCM 2152 / NBRC 15305 / NCIMB 9373 / NCTC 2599 / NRRL B-3711) OX=226900 GN=BC_1318 PE=4 SV=1	7	41639	2	1	1	10	7	10	8	8	8	19	14	12	3.85714	1.94753	0.00249066	Blue	1.6	0.678072	0.0840494	Green
Q818J7	Cystathionine gamma-synthase OS=Bacillus cereus (strain ATCC 14579 / DSM 31 / CCUG 7414 / JCM 2152 / NBRC 15305 / NCIMB 9373 / NCTC 2599 / NRRL B-3711) OX=226900 GN=BC_4253 PE=3 SV=1	5.5	40785	2	1	2	18	9	19	1	2	6	13	6	7	1.5	0.584963	0.476793	Green	-1.68966	-0.756729	0.168221	Green
Q81GN7	Coproporphyrin III ferrochelatase 2 OS=Bacillus cereus (strain ATCC 14579 / DSM 31 / CCUG 7414 / JCM 2152 / NBRC 15305 / NCIMB 9373 / NCTC 2599 / NRRL B-3711) OX=226900 GN=cpfC2 PE=3 SV=1	4.9	36207	0	1	0	15	12	22	0	0	0	8	7	8	-1.33333	-0.415037	0.42265	Red	-2	-1	0.0978855	Green
Q816G7	Glucose-1-phosphate adenylyltransferase OS=Bacillus cereus (strain ATCC 14579 / DSM 31 / CCUG 7414 / JCM 2152 / NBRC 15305 / NCIMB 9373 / NCTC 2599 / NRRL B-3711) OX=226900 GN=glgC PE=3 SV=1	4.7	42038	1	3	2	9	10	10	2	5	5	17	4	9	1.66667	0.736966	0.175936	Green	1.03125	0.0443941	0.937993	Red
Q81FZ3	Diaminopimelate decarboxylase OS=Bacillus cereus (strain ATCC 14579 / DSM 31 / CCUG 7414 / JCM 2152 / NBRC 15305 / NCIMB 9373 / NCTC 2599 / NRRL B-3711) OX=226900 GN=lysA PE=3 SV=1	5.6	48412	4	4	1	13	13	10	4	4	5	8	7	7	1.33333	0.415037	0.313273	Red	-1.56	-0.641546	0.0325729	Blue
Q81FZ0	Sulfate adenylyltransferase OS=Bacillus cereus (strain ATCC 14579 / DSM 31 / CCUG 7414 / JCM 2152 / NBRC 15305 / NCIMB 9373 / NCTC 2599 / NRRL B-3711) OX=226900 GN=sat PE=3 SV=1	5.5	42692	5	0	2	19	4	5	3	5	3	7	1	1	1.4	0.485427	0.46927	Red	-2.58333	-1.36923	0.323002	Green
Q818I7	Phosphate import ATP-binding protein PstB OS=Bacillus cereus (strain ATCC 14579 / DSM 31 / CCUG 7414 / JCM 2152 / NBRC 15305 / NCIMB 9373 / NCTC 2599 / NRRL B-3711) OX=226900 GN=pstB PE=3 SV=1	5.8	30697	0	0	0	0	0	0	19	8	6	2	1	2	12	3.58496	0.112634	Green	2.66667	1.41504	0.0377496	Blue
Q81J32	50S ribosomal protein L14 OS=Bacillus cereus (strain ATCC 14579 / DSM 31 / CCUG 7414 / JCM 2152 / NBRC 15305 / NCIMB 9373 / NCTC 2599 / NRRL B-3711) OX=226900 GN=rplN PE=3 SV=1	10.1	13112	45	52	61	33	36	37	34	35	40	28	29	22	-1.4375	-0.523562	0.0563706	Red	-1.32927	-0.410632	0.0344928	Orange
Q81J17	50S ribosomal protein L17 OS=Bacillus cereus (strain ATCC 14579 / DSM 31 / CCUG 7414 / JCM 2152 / NBRC 15305 / NCIMB 9373 / NCTC 2599 / NRRL B-3711) OX=226900 GN=rplQ PE=3 SV=1	10.5	13441	45	53	50	34	34	33	35	41	35	28	29	27	-1.32456	-0.405515	0.0166994	Orange	-1.1954	-0.257496	0.00266492	Orange
Q81HD5	UPF0342 protein BC_0880 OS=Bacillus cereus (strain ATCC 14579 / DSM 31 / CCUG 7414 / JCM 2152 / NBRC 15305 / NCIMB 9373 / NCTC 2599 / NRRL B-3711) OX=226900 GN=BC_0880 PE=3 SV=1	4.7	13572	19	26	30	17	27	17	18	19	30	18	20	20	-1.11429	-0.156119	0.623639	Red	-1.04918	-0.0692627	0.794515	Red
Q812H1	50S ribosomal protein L11-2/L11-3 OS=Bacillus cereus (strain ATCC 14579 / DSM 31 / CCUG 7414 / JCM 2152 / NBRC 15305 / NCIMB 9373 / NCTC 2599 / NRRL B-3711) OX=226900 GN=rplK3 PE=3 SV=1	9.5	15068	26	6	24	24	15	30	20	23	29	22	21	21	1.27119	0.346176	0.501434	Red	-1.07463	-0.103836	0.739335	Red
Q81HQ3	Phosphomethylpyrimidine kinase OS=Bacillus cereus (strain ATCC 14579 / DSM 31 / CCUG 7414 / JCM 2152 / NBRC 15305 / NCIMB 9373 / NCTC 2599 / NRRL B-3711) OX=226900 GN=BC_0751 PE=3 SV=1	5.3	28939	28	20	22	28	28	28	31	23	25	30	22	28	1.12329	0.167727	0.42734	Red	-1.04819	-0.0679041	0.634852	Red
Q81FL2	Xanthine phosphoribosyltransferase OS=Bacillus cereus (strain ATCC 14579 / DSM 31 / CCUG 7414 / JCM 2152 / NBRC 15305 / NCIMB 9373 / NCTC 2599 / NRRL B-3711) OX=226900 GN=xpt PE=3 SV=1	5.2	21604	20	16	18	12	15	14	19	24	30	14	16	20	1.33333	0.415037	0.175249	Red	1.20455	0.268489	0.227305	Red
Q81H06	3'-5' exoribonuclease YhaM OS=Bacillus cereus (strain ATCC 14579 / DSM 31 / CCUG 7414 / JCM 2152 / NBRC 15305 / NCIMB 9373 / NCTC 2599 / NRRL B-3711) OX=226900 GN=yhaM PE=3 SV=1	5.9	35492	21	21	17	18	12	25	27	19	23	31	18	15	1.16129	0.215729	0.294909	Red	1.15517	0.208108	0.654518	Red
Q81IQ0	Phosphoribosylglycinamide formyltransferase OS=Bacillus cereus (strain ATCC 14579 / DSM 31 / CCUG 7414 / JCM 2152 / NBRC 15305 / NCIMB 9373 / NCTC 2599 / NRRL B-3711) OX=226900 GN=purN PE=3 SV=1	5.6	21297	16	13	17	6	8	9	17	11	10	12	10	9	-1.19512	-0.257158	0.360959	Red	1.30769	0.387023	0.0993007	Red
Q81AU6	Short chain dehydrogenase OS=Bacillus cereus (strain ATCC 14579 / DSM 31 / CCUG 7414 / JCM 2152 / NBRC 15305 / NCIMB 9373 / NCTC 2599 / NRRL B-3711) OX=226900 GN=BC_3460 PE=4 SV=1	5.6	26471	14	6	11	17	7	18	10	16	13	20	15	12	1.23529	0.304855	0.414753	Red	1.11111	0.152003	0.715656	Red
Q81IL2	Amidohydrolase amhX OS=Bacillus cereus (strain ATCC 14579 / DSM 31 / CCUG 7414 / JCM 2152 / NBRC 15305 / NCIMB 9373 / NCTC 2599 / NRRL B-3711) OX=226900 GN=BC_0374 PE=4 SV=1	5.4	41360	10	14	5	13	9	13	4	6	12	19	9	13	-1.28	-0.356144	0.546403	Red	1.15789	0.211504	0.57877	Red
Q817F7	Citrate synthase OS=Bacillus cereus (strain ATCC 14579 / DSM 31 / CCUG 7414 / JCM 2152 / NBRC 15305 / NCIMB 9373 / NCTC 2599 / NRRL B-3711) OX=226900 GN=BC_4594 PE=3 SV=1	5.4	41844	3	9	3	16	13	15	7	13	10	18	11	10	1.83333	0.874469	0.133233	Green	-1.11905	-0.162271	0.5846	Red
Q81EK5	Threonine synthase OS=Bacillus cereus (strain ATCC 14579 / DSM 31 / CCUG 7414 / JCM 2152 / NBRC 15305 / NCIMB 9373 / NCTC 2599 / NRRL B-3711) OX=226900 GN=BC_1965 PE=3 SV=1	5.3	37413	2	17	2	6	21	8	0	0	3	4	1	1	-4	-2	0.352697	Green	-4.22222	-2.078	0.171383	Green
Q819D0	N-acetylgalactosamine-6-phosphate deacetylase OS=Bacillus cereus (strain ATCC 14579 / DSM 31 / CCUG 7414 / JCM 2152 / NBRC 15305 / NCIMB 9373 / NCTC 2599 / NRRL B-3711) OX=226900 GN=BC_4055 PE=3 SV=1	5.3	41679	4	0	9	5	1	5	6	6	12	4	3	3	1.6875	0.754888	0.330435	Green	-1.07692	-0.106915	0.828721	Red
Q81D92	Propionyl-CoA carboxylase biotin-containing subunit OS=Bacillus cereus (strain ATCC 14579 / DSM 31 / CCUG 7414 / JCM 2152 / NBRC 15305 / NCIMB 9373 / NCTC 2599 / NRRL B-3711) OX=226900 GN=BC_2484 PE=4 SV=1	5.3	49527	0	0	0	6	1	8	0	3	2	13	3	2	2.66667	1.41504	0.199359	Green	1.16667	0.222392	0.821154	Red
Q819U1	Methionyl-tRNA formyltransferase OS=Bacillus cereus (strain ATCC 14579 / DSM 31 / CCUG 7414 / JCM 2152 / NBRC 15305 / NCIMB 9373 / NCTC 2599 / NRRL B-3711) OX=226900 GN=fmt PE=3 SV=1	5.2	34755	16	15	17	15	12	17	16	12	15	18	13	9	-1.1087	-0.148863	0.303342	Red	-1.09302	-0.128324	0.683818	Red
Q819D2	Transcriptional regulator, GntR family OS=Bacillus cereus (strain ATCC 14579 / DSM 31 / CCUG 7414 / JCM 2152 / NBRC 15305 / NCIMB 9373 / NCTC 2599 / NRRL B-3711) OX=226900 GN=BC_4053 PE=4 SV=1	6	28425	9	13	7	9	5	6	13	8	12	11	4	6	1.125	0.169925	0.598874	Red	1.04348	0.0614005	0.897979	Red
Q81JB3	Tpl protein OS=Bacillus cereus (strain ATCC 14579 / DSM 31 / CCUG 7414 / JCM 2152 / NBRC 15305 / NCIMB 9373 / NCTC 2599 / NRRL B-3711) OX=226900 GN=BC_0038 PE=4 SV=1	5.4	31431	9	9	7	8	7	8	10	8	9	8	6	8	1.07143	0.0995357	0.492572	Red	-1.04	-0.0565835	0.685598	Red
Q81FY8	Ferredoxin--nitrite reductase OS=Bacillus cereus (strain ATCC 14579 / DSM 31 / CCUG 7414 / JCM 2152 / NBRC 15305 / NCIMB 9373 / NCTC 2599 / NRRL B-3711) OX=226900 GN=BC_1424 PE=4 SV=1	5.6	60371	1	1	0	13	7	6	1	1	4	6	0	2	1.8	0.847997	0.313273	Green	-2.63636	-1.39855	0.102581	Green
Q816J5	Two-component response regulator OS=Bacillus cereus (strain ATCC 14579 / DSM 31 / CCUG 7414 / JCM 2152 / NBRC 15305 / NCIMB 9373 / NCTC 2599 / NRRL B-3711) OX=226900 GN=BC_4835 PE=4 SV=1	5	26639	10	10	10	10	9	10	11	15	11	9	8	12	1.21212	0.277534	0.222222	Red	1	0	1	Red
Q81GW6	Uroporphyrinogen decarboxylase OS=Bacillus cereus (strain ATCC 14579 / DSM 31 / CCUG 7414 / JCM 2152 / NBRC 15305 / NCIMB 9373 / NCTC 2599 / NRRL B-3711) OX=226900 GN=hemE PE=3 SV=1	5.9	39214	17	11	15	7	10	14	14	15	13	10	11	9	-1.02222	-0.0317089	0.87139	Red	-1.0303	-0.0430687	0.887071	Red
Q819H1	Transcriptional regulator, LacI family OS=Bacillus cereus (strain ATCC 14579 / DSM 31 / CCUG 7414 / JCM 2152 / NBRC 15305 / NCIMB 9373 / NCTC 2599 / NRRL B-3711) OX=226900 GN=BC_4010 PE=4 SV=1	6.2	37486	13	11	11	11	18	12	10	10	13	11	8	11	-1.05556	-0.0780025	0.612748	Red	-1.33333	-0.415037	0.230784	Red
Q81J75	Dihydropteroate synthase OS=Bacillus cereus (strain ATCC 14579 / DSM 31 / CCUG 7414 / JCM 2152 / NBRC 15305 / NCIMB 9373 / NCTC 2599 / NRRL B-3711) OX=226900 GN=BC_0079 PE=3 SV=1	5.1	31616	10	8	6	6	6	6	10	7	10	5	5	3	1.11111	0.152003	0.54911	Red	-1.3125	-0.392317	0.129612	Red
Q81GN0	Foldase protein PrsA 2 OS=Bacillus cereus (strain ATCC 14579 / DSM 31 / CCUG 7414 / JCM 2152 / NBRC 15305 / NCIMB 9373 / NCTC 2599 / NRRL B-3711) OX=226900 GN=prsA2 PE=3 SV=1	6.9	32215	10	6	7	11	7	12	5	0	9	8	3	3	-1.52941	-0.612977	0.376845	Green	-1.94118	-0.956931	0.0782332	Green
Q81EM7	Transport ATP-binding protein cydC OS=Bacillus cereus (strain ATCC 14579 / DSM 31 / CCUG 7414 / JCM 2152 / NBRC 15305 / NCIMB 9373 / NCTC 2599 / NRRL B-3711) OX=226900 GN=BC_1941 PE=4 SV=1	6.7	62838	4	1	4	7	1	6	10	8	11	8	7	7	2.66667	1.41504	0.00779979	Blue	1.47059	0.556393	0.285826	Red
Q814J9	Multidrug resistance protein B OS=Bacillus cereus (strain ATCC 14579 / DSM 31 / CCUG 7414 / JCM 2152 / NBRC 15305 / NCIMB 9373 / NCTC 2599 / NRRL B-3711) OX=226900 GN=BC_5431 PE=4 SV=1	9.1	103063	8	0	9	8	0	8	7	6	9	7	5	2	1.25	0.321928	0.624335	Red	-1.11765	-0.160465	0.839939	Red
Q815R9	UDP-N-acetylenolpyruvoylglucosamine reductase 2 OS=Bacillus cereus (strain ATCC 14579 / DSM 31 / CCUG 7414 / JCM 2152 / NBRC 15305 / NCIMB 9373 / NCTC 2599 / NRRL B-3711) OX=226900 GN=murB2 PE=3 SV=1	5.5	33485	9	8	10	4	3	8	9	8	8	6	6	7	-1.07143	-0.0995357	0.386809	Red	1.22222	0.289507	0.476793	Red
Q81E67	Molybdopterin biosynthesis MoeB protein OS=Bacillus cereus (strain ATCC 14579 / DSM 31 / CCUG 7414 / JCM 2152 / NBRC 15305 / NCIMB 9373 / NCTC 2599 / NRRL B-3711) OX=226900 GN=BC_2124 PE=4 SV=1	8.7	38511	4	2	5	3	0	2	17	11	12	4	4	3	3.07143	1.61891	0.0202185	Blue	1.75	0.807355	0.139435	Green
Q81J64	DNA integrity scanning protein DisA OS=Bacillus cereus (strain ATCC 14579 / DSM 31 / CCUG 7414 / JCM 2152 / NBRC 15305 / NCIMB 9373 / NCTC 2599 / NRRL B-3711) OX=226900 GN=disA PE=3 SV=1	6.4	40016	2	3	4	7	3	3	7	5	9	4	4	3	2	1	0.0547868	Green	-1.14286	-0.192645	0.670813	Red
Q815U4	Methyl-accepting chemotaxis protein OS=Bacillus cereus (strain ATCC 14579 / DSM 31 / CCUG 7414 / JCM 2152 / NBRC 15305 / NCIMB 9373 / NCTC 2599 / NRRL B-3711) OX=226900 GN=BC_5034 PE=3 SV=1	4.8	60453	6	4	12	7	2	8	8	6	8	6	6	3	1	0	1	Red	-1.11111	-0.152003	0.772109	Red
Q81H18	Histidine kinase OS=Bacillus cereus (strain ATCC 14579 / DSM 31 / CCUG 7414 / JCM 2152 / NBRC 15305 / NCIMB 9373 / NCTC 2599 / NRRL B-3711) OX=226900 GN=BC_1008 PE=4 SV=1	5	101475	5	1	3	6	2	3	11	6	8	9	7	4	2.33333	1.22239	0.0480617	Blue	1.64286	0.716207	0.189302	Green
Q813K8	S-layer protein / Peptidoglycan endo-beta-N-acetylglucosaminidase OS=Bacillus cereus (strain ATCC 14579 / DSM 31 / CCUG 7414 / JCM 2152 / NBRC 15305 / NCIMB 9373 / NCTC 2599 / NRRL B-3711) OX=226900 GN=BC_2464 PE=4 SV=1	6.4	53768	3	0	2	7	7	11	1	2	2	9	11	9	1	0	1	Red	1.14286	0.192645	0.438193	Red
Q812J7	Gluconeogenesis factor OS=Bacillus cereus (strain ATCC 14579 / DSM 31 / CCUG 7414 / JCM 2152 / NBRC 15305 / NCIMB 9373 / NCTC 2599 / NRRL B-3711) OX=226900 GN=BC_5155 PE=3 SV=1	5.4	34651	5	6	5	4	6	6	6	6	5	5	3	7	1.05263	0.0740006	0.518519	Red	-1.05556	-0.0780025	0.817787	Red
Q813A5	Protein adenylyltransferase SelO OS=Bacillus cereus (strain ATCC 14579 / DSM 31 / CCUG 7414 / JCM 2152 / NBRC 15305 / NCIMB 9373 / NCTC 2599 / NRRL B-3711) OX=226900 GN=selO PE=3 SV=1	5.1	55036	3	1	3	2	3	3	6	6	3	2	3	2	1.8	0.847997	0.100715	Green	-1.1	-0.137504	0.518519	Red
Q81J37	50S ribosomal protein L22 OS=Bacillus cereus (strain ATCC 14579 / DSM 31 / CCUG 7414 / JCM 2152 / NBRC 15305 / NCIMB 9373 / NCTC 2599 / NRRL B-3711) OX=226900 GN=rplV PE=3 SV=2	10.4	12528	71	80	82	42	49	45	54	49	52	42	35	35	-1.49367	-0.578862	0.00805269	Orange	-1.2087	-0.273451	0.061987	Red
Q81J19	30S ribosomal protein S11 OS=Bacillus cereus (strain ATCC 14579 / DSM 31 / CCUG 7414 / JCM 2152 / NBRC 15305 / NCIMB 9373 / NCTC 2599 / NRRL B-3711) OX=226900 GN=rpsK PE=3 SV=1	11.5	13744	76	52	72	40	36	48	53	47	47	38	37	39	-1.35333	-0.436517	0.132263	Red	-1.08547	-0.11832	0.445193	Red
Q81J53	50S ribosomal protein L11-1 OS=Bacillus cereus (strain ATCC 14579 / DSM 31 / CCUG 7414 / JCM 2152 / NBRC 15305 / NCIMB 9373 / NCTC 2599 / NRRL B-3711) OX=226900 GN=rplK1 PE=3 SV=1	9.5	14908	53	59	73	7	24	9	39	38	52	11	12	10	-1.42424	-0.510195	0.0706935	Red	-1.19444	-0.25634	0.706726	Red
Q812J2	Ribosome hibernation promoting factor OS=Bacillus cereus (strain ATCC 14579 / DSM 31 / CCUG 7414 / JCM 2152 / NBRC 15305 / NCIMB 9373 / NCTC 2599 / NRRL B-3711) OX=226900 GN=hpf PE=3 SV=1	5.6	21065	33	28	37	31	27	33	36	40	40	32	31	34	1.17822	0.236606	0.13316	Red	1.06383	0.0892673	0.386526	Red
Q81J12	30S ribosomal protein S9 OS=Bacillus cereus (strain ATCC 14579 / DSM 31 / CCUG 7414 / JCM 2152 / NBRC 15305 / NCIMB 9373 / NCTC 2599 / NRRL B-3711) OX=226900 GN=rpsI PE=3 SV=1	10.8	14482	20	27	30	17	20	21	21	18	22	16	15	14	-1.25	-0.321928	0.206095	Red	-1.27083	-0.345775	0.0504121	Red
Q81G92	PhaR protein OS=Bacillus cereus (strain ATCC 14579 / DSM 31 / CCUG 7414 / JCM 2152 / NBRC 15305 / NCIMB 9373 / NCTC 2599 / NRRL B-3711) OX=226900 GN=BC_1316 PE=4 SV=1	5.3	19844	4	3	5	13	15	14	10	17	13	23	22	19	2.86667	1.51937	0.0358333	Blue	1.48889	0.574236	0.0131995	Orange
Q814D0	Hypothetical Cytosolic Protein OS=Bacillus cereus (strain ATCC 14579 / DSM 31 / CCUG 7414 / JCM 2152 / NBRC 15305 / NCIMB 9373 / NCTC 2599 / NRRL B-3711) OX=226900 GN=BC_0019 PE=4 SV=1	9.7	20513	17	9	13	11	7	9	11	8	8	6	5	5	-1.4	-0.485427	0.219173	Red	-1.57895	-0.658963	0.0766059	Green
Q81IK1	Ferredoxin--NADP reductase OS=Bacillus cereus (strain ATCC 14579 / DSM 31 / CCUG 7414 / JCM 2152 / NBRC 15305 / NCIMB 9373 / NCTC 2599 / NRRL B-3711) OX=226900 GN=BC_0385 PE=1 SV=1	5.6	38650	0	0	0	20	7	20	0	0	0	11	11	8	1	0	0	Orange	-1.51515	-0.599462	0.320022	Green
Q814S6	Acetyl-CoA acetyltransferase OS=Bacillus cereus (strain ATCC 14579 / DSM 31 / CCUG 7414 / JCM 2152 / NBRC 15305 / NCIMB 9373 / NCTC 2599 / NRRL B-3711) OX=226900 GN=BC_5344 PE=1 SV=1	5.6	41083	0	4	1	6	9	5	3	5	4	14	3	2	1.875	0.906891	0.18235	Green	-1.04545	-0.0641303	0.940473	Red
Q81IY2	Oligopeptide-binding protein oppA OS=Bacillus cereus (strain ATCC 14579 / DSM 31 / CCUG 7414 / JCM 2152 / NBRC 15305 / NCIMB 9373 / NCTC 2599 / NRRL B-3711) OX=226900 GN=BC_0211 PE=3 SV=1	8.3	59669	5	1	8	15	1	14	3	7	6	7	7	5	1.11765	0.160465	0.794363	Red	-1.5	-0.584963	0.502511	Green
Q81EV7	Exonuclease SbcD OS=Bacillus cereus (strain ATCC 14579 / DSM 31 / CCUG 7414 / JCM 2152 / NBRC 15305 / NCIMB 9373 / NCTC 2599 / NRRL B-3711) OX=226900 GN=BC_1857 PE=4 SV=1	5.2	36784	0	0	4	16	2	7	0	1	0	5	2	5	-1.75	-0.807355	0.535106	Green	-1.86667	-0.900464	0.40216	Green
Q81J24	50S ribosomal protein L30 OS=Bacillus cereus (strain ATCC 14579 / DSM 31 / CCUG 7414 / JCM 2152 / NBRC 15305 / NCIMB 9373 / NCTC 2599 / NRRL B-3711) OX=226900 GN=rpmD PE=3 SV=1	9.9	6552	27	26	30	16	16	17	17	18	17	12	16	14	-1.56364	-0.644905	0.00917928	Blue	-1.15556	-0.208587	0.173309	Red
Q814T9	50S ribosomal protein L31 type B OS=Bacillus cereus (strain ATCC 14579 / DSM 31 / CCUG 7414 / JCM 2152 / NBRC 15305 / NCIMB 9373 / NCTC 2599 / NRRL B-3711) OX=226900 GN=rpmE2 PE=3 SV=2	9.2	9179	39	40	42	19	17	21	25	20	27	15	13	11	-1.65333	-0.725378	0.00775085	Blue	-1.42857	-0.514573	0.0213116	Orange
Q81G66	NADPH-dependent 7-cyano-7-deazaguanine reductase OS=Bacillus cereus (strain ATCC 14579 / DSM 31 / CCUG 7414 / JCM 2152 / NBRC 15305 / NCIMB 9373 / NCTC 2599 / NRRL B-3711) OX=226900 GN=queF PE=3 SV=1	5.1	19517	11	10	11	14	13	17	14	15	19	16	18	20	1.45714	0.543142	0.0670548	Red	1.21277	0.278301	0.116229	Red
Q81ER3	Phage protein OS=Bacillus cereus (strain ATCC 14579 / DSM 31 / CCUG 7414 / JCM 2152 / NBRC 15305 / NCIMB 9373 / NCTC 2599 / NRRL B-3711) OX=226900 GN=BC_1902 PE=4 SV=1	5.4	13152	2	2	9	21	8	13	2	2	1	6	5	7	-2	-1	0.371366	Green	-2.14286	-1.09954	0.166231	Green
Q815Y7	Methionine import ATP-binding protein MetN 3 OS=Bacillus cereus (strain ATCC 14579 / DSM 31 / CCUG 7414 / JCM 2152 / NBRC 15305 / NCIMB 9373 / NCTC 2599 / NRRL B-3711) OX=226900 GN=metN3 PE=3 SV=1	6.2	37874	5	5	4	15	5	15	3	1	4	5	3	5	-1.54545	-0.628031	0.139435	Green	-2.375	-1.24793	0.154202	Green
Q81I26	Zinc-transporting ATPase OS=Bacillus cereus (strain ATCC 14579 / DSM 31 / CCUG 7414 / JCM 2152 / NBRC 15305 / NCIMB 9373 / NCTC 2599 / NRRL B-3711) OX=226900 GN=BC_0596 PE=3 SV=1	5.7	85326	4	4	9	1	0	1	15	7	5	3	2	3	1.5	0.584963	0.406868	Green	2.2	1.1375	0.0132356	Blue
Q816G6	1,4-alpha-glucan branching enzyme GlgB OS=Bacillus cereus (strain ATCC 14579 / DSM 31 / CCUG 7414 / JCM 2152 / NBRC 15305 / NCIMB 9373 / NCTC 2599 / NRRL B-3711) OX=226900 GN=glgB PE=3 SV=1	5.6	75842	0	0	0	6	3	9	0	3	2	13	4	5	2.66667	1.41504	0.199359	Green	1.19048	0.251539	0.71365	Red
Q81AG9	Succinyl-CoA synthetase, alpha subunit-related enzymes OS=Bacillus cereus (strain ATCC 14579 / DSM 31 / CCUG 7414 / JCM 2152 / NBRC 15305 / NCIMB 9373 / NCTC 2599 / NRRL B-3711) OX=226900 GN=BC_3599 PE=4 SV=1	5.1	15614	6	9	8	11	20	16	9	15	15	15	14	12	1.61538	0.691878	0.100289	Green	-1.13636	-0.184425	0.53003	Red
Q81HW6	Probable transaldolase 1 OS=Bacillus cereus (strain ATCC 14579 / DSM 31 / CCUG 7414 / JCM 2152 / NBRC 15305 / NCIMB 9373 / NCTC 2599 / NRRL B-3711) OX=226900 GN=tal1 PE=3 SV=1	5.3	23112	13	14	15	13	19	12	7	16	14	9	13	11	-1.125	-0.169925	0.606342	Red	-1.30556	-0.384664	0.233616	Red
Q81I85	Glutamate-1-semialdehyde 2,1-aminomutase 1 OS=Bacillus cereus (strain ATCC 14579 / DSM 31 / CCUG 7414 / JCM 2152 / NBRC 15305 / NCIMB 9373 / NCTC 2599 / NRRL B-3711) OX=226900 GN=hemL1 PE=3 SV=1	5.2	46177	29	22	29	28	25	26	28	19	29	23	25	25	-1.05063	-0.0712587	0.75376	Red	-1.07895	-0.109624	0.150012	Red
Q819K2	Peptide deformylase 2 OS=Bacillus cereus (strain ATCC 14579 / DSM 31 / CCUG 7414 / JCM 2152 / NBRC 15305 / NCIMB 9373 / NCTC 2599 / NRRL B-3711) OX=226900 GN=def2 PE=1 SV=1	5.3	20461	12	12	12	11	11	12	8	11	13	11	8	12	-1.11429	-0.156119	0.455669	Red	-1.08824	-0.121991	0.496958	Red
Q819D1	Glucosamine-6-phosphate deaminase OS=Bacillus cereus (strain ATCC 14579 / DSM 31 / CCUG 7414 / JCM 2152 / NBRC 15305 / NCIMB 9373 / NCTC 2599 / NRRL B-3711) OX=226900 GN=nagB PE=3 SV=1	4.8	29085	8	2	8	8	4	9	6	12	17	8	12	14	1.80952	0.85561	0.218794	Green	1.54167	0.624491	0.138311	Green
Q81A04	Transcriptional regulator, GntR family OS=Bacillus cereus (strain ATCC 14579 / DSM 31 / CCUG 7414 / JCM 2152 / NBRC 15305 / NCIMB 9373 / NCTC 2599 / NRRL B-3711) OX=226900 GN=BC_3792 PE=4 SV=1	6.2	27464	7	6	11	8	6	9	8	6	8	10	7	5	-1.08	-0.111031	0.71832	Red	-1.04	-0.0565835	0.855993	Red
Q814C7	Hypothetical Membrane Associated Protein OS=Bacillus cereus (strain ATCC 14579 / DSM 31 / CCUG 7414 / JCM 2152 / NBRC 15305 / NCIMB 9373 / NCTC 2599 / NRRL B-3711) OX=226900 GN=BC_0105 PE=3 SV=1	5.3	40846	10	7	10	9	8	13	8	9	12	10	8	9	1.06667	0.0931094	0.692448	Red	-1.1	-0.137504	0.590332	Red
Q819S5	Dihydroorotate dehydrogenase B (NAD(+)), catalytic subunit OS=Bacillus cereus (strain ATCC 14579 / DSM 31 / CCUG 7414 / JCM 2152 / NBRC 15305 / NCIMB 9373 / NCTC 2599 / NRRL B-3711) OX=226900 GN=pyrD PE=3 SV=1	5.1	32955	13	12	11	4	6	4	10	9	8	3	4	2	-1.3	-0.378512	0.0213116	Orange	-1.41667	-0.5025	0.133233	Red
Q81GS6	Cytotoxin K OS=Bacillus cereus (strain ATCC 14579 / DSM 31 / CCUG 7414 / JCM 2152 / NBRC 15305 / NCIMB 9373 / NCTC 2599 / NRRL B-3711) OX=226900 GN=BC_1110 PE=3 SV=1	8.3	37037	3	0	4	8	7	10	0	0	0	13	16	16	-3.33333	-1.73697	0.19171	Green	1.71429	0.777608	0.00779979	Blue
Q81BX0	DUF1911 domain-containing protein OS=Bacillus cereus (strain ATCC 14579 / DSM 31 / CCUG 7414 / JCM 2152 / NBRC 15305 / NCIMB 9373 / NCTC 2599 / NRRL B-3711) OX=226900 GN=BC_3020 PE=4 SV=1	4.8	49449	6	1	4	11	2	11	8	7	8	14	7	7	1.85714	0.893085	0.103818	Green	1.14815	0.199309	0.744433	Red
Q81IZ5	Lipoprotein OS=Bacillus cereus (strain ATCC 14579 / DSM 31 / CCUG 7414 / JCM 2152 / NBRC 15305 / NCIMB 9373 / NCTC 2599 / NRRL B-3711) OX=226900 GN=BC_0198 PE=3 SV=1	6.7	29790	0	1	2	16	3	12	0	1	0	8	3	4	-1.5	-0.584963	0.386809	Green	-1.88889	-0.917538	0.299456	Green
Q81I60	Methyl-accepting chemotaxis protein OS=Bacillus cereus (strain ATCC 14579 / DSM 31 / CCUG 7414 / JCM 2152 / NBRC 15305 / NCIMB 9373 / NCTC 2599 / NRRL B-3711) OX=226900 GN=BC_0559 PE=3 SV=1	5	71760	10	6	17	4	3	7	4	4	3	2	3	2	-2.57143	-1.36257	0.148664	Green	-1.7	-0.765535	0.185158	Green
Q81J54	Transcription termination/antitermination protein NusG OS=Bacillus cereus (strain ATCC 14579 / DSM 31 / CCUG 7414 / JCM 2152 / NBRC 15305 / NCIMB 9373 / NCTC 2599 / NRRL B-3711) OX=226900 GN=nusG PE=3 SV=1	4.9	20245	15	15	16	7	9	10	13	10	17	8	8	10	-1.13953	-0.188445	0.428514	Red	1	0	1	Red
Q818Z2	ADP-ribose pyrophosphatase OS=Bacillus cereus (strain ATCC 14579 / DSM 31 / CCUG 7414 / JCM 2152 / NBRC 15305 / NCIMB 9373 / NCTC 2599 / NRRL B-3711) OX=226900 GN=BC_4094 PE=3 SV=1	4.7	20162	7	5	7	10	12	9	10	8	14	10	6	9	1.59091	0.669851	0.120223	Green	-1.21429	-0.280108	0.256709	Red
Q81HS5	Ferrous iron transport protein B OS=Bacillus cereus (strain ATCC 14579 / DSM 31 / CCUG 7414 / JCM 2152 / NBRC 15305 / NCIMB 9373 / NCTC 2599 / NRRL B-3711) OX=226900 GN=BC_0707 PE=4 SV=1	8.5	51685	23	19	20	24	22	23	16	24	27	26	25	21	1.07692	0.106915	0.671685	Red	1.04167	0.0588937	0.590332	Red
Q81J57	23S rRNA methyltransferase OS=Bacillus cereus (strain ATCC 14579 / DSM 31 / CCUG 7414 / JCM 2152 / NBRC 15305 / NCIMB 9373 / NCTC 2599 / NRRL B-3711) OX=226900 GN=BC_0112 PE=4 SV=1	8.8	27000	9	5	12	12	10	11	12	9	12	15	15	15	1.24138	0.311944	0.37985	Red	1.33333	0.415037	0.0202041	Orange
Q819S7	Orotate phosphoribosyltransferase OS=Bacillus cereus (strain ATCC 14579 / DSM 31 / CCUG 7414 / JCM 2152 / NBRC 15305 / NCIMB 9373 / NCTC 2599 / NRRL B-3711) OX=226900 GN=pyrE PE=3 SV=1	5.7	22701	15	16	13	3	7	5	15	13	8	3	3	4	-1.20513	-0.269187	0.331749	Red	-1.38462	-0.469485	0.283236	Red
Q81J80	33 kDa chaperonin OS=Bacillus cereus (strain ATCC 14579 / DSM 31 / CCUG 7414 / JCM 2152 / NBRC 15305 / NCIMB 9373 / NCTC 2599 / NRRL B-3711) OX=226900 GN=hslO PE=3 SV=1	4.7	32024	14	13	11	8	12	9	15	8	13	13	7	8	-1.05128	-0.0721498	0.789311	Red	-1.03226	-0.0458037	0.888616	Red
Q81AL5	Benzil reductase OS=Bacillus cereus (strain ATCC 14579 / DSM 31 / CCUG 7414 / JCM 2152 / NBRC 15305 / NCIMB 9373 / NCTC 2599 / NRRL B-3711) OX=226900 GN=BC_3548 PE=4 SV=1	5.5	28010	10	6	9	4	4	4	13	11	14	9	3	6	1.46429	0.550197	0.0486458	Orange	1.4	0.485427	0.367544	Red
Q81J10	Iron-sulfur cluster carrier protein OS=Bacillus cereus (strain ATCC 14579 / DSM 31 / CCUG 7414 / JCM 2152 / NBRC 15305 / NCIMB 9373 / NCTC 2599 / NRRL B-3711) OX=226900 GN=BC_0168 PE=3 SV=1	5.2	38529	10	14	9	12	10	9	13	12	11	10	5	6	1.08333	0.115477	0.590332	Red	-1.41667	-0.5025	0.149406	Red
Q81GC1	Spermidine/putrescine import ATP-binding protein PotA OS=Bacillus cereus (strain ATCC 14579 / DSM 31 / CCUG 7414 / JCM 2152 / NBRC 15305 / NCIMB 9373 / NCTC 2599 / NRRL B-3711) OX=226900 GN=potA PE=3 SV=1	6.1	37381	12	8	12	5	4	7	14	12	12	6	7	6	1.17143	0.228269	0.273893	Red	1.15789	0.211504	0.378531	Red
Q81B67	NAD(P)H-dependent flavin reductase OS=Bacillus cereus (strain ATCC 14579 / DSM 31 / CCUG 7414 / JCM 2152 / NBRC 15305 / NCIMB 9373 / NCTC 2599 / NRRL B-3711) OX=226900 GN=BC_3321 PE=3 SV=1	5.2	26616	3	5	3	1	4	2	7	3	17	7	5	8	2.14286	1.09954	0.328016	Green	2.3	1.20163	0.0254815	Blue
Q817Z1	Endolytic murein transglycosylase OS=Bacillus cereus (strain ATCC 14579 / DSM 31 / CCUG 7414 / JCM 2152 / NBRC 15305 / NCIMB 9373 / NCTC 2599 / NRRL B-3711) OX=226900 GN=mltG PE=3 SV=1	9.2	41992	9	3	7	4	3	5	5	10	10	2	6	4	1.27273	0.347923	0.456292	Red	1	0	1	Red
Q81EK6	Homoserine dehydrogenase OS=Bacillus cereus (strain ATCC 14579 / DSM 31 / CCUG 7414 / JCM 2152 / NBRC 15305 / NCIMB 9373 / NCTC 2599 / NRRL B-3711) OX=226900 GN=BC_1964 PE=3 SV=1	5.1	47161	1	14	1	4	16	7	0	3	1	3	1	4	-2.71429	-1.44057	0.454844	Green	-2.72727	-1.44746	0.216609	Green
Q81EN1	Luciferase-like monooxygenase OS=Bacillus cereus (strain ATCC 14579 / DSM 31 / CCUG 7414 / JCM 2152 / NBRC 15305 / NCIMB 9373 / NCTC 2599 / NRRL B-3711) OX=226900 GN=BC_1937 PE=4 SV=1	6	38631	3	0	5	8	2	10	0	1	3	2	2	2	-1.57143	-0.652077	0.485249	Green	-2.55556	-1.35364	0.19171	Green
Q81A03	DNA translocase FtsK OS=Bacillus cereus (strain ATCC 14579 / DSM 31 / CCUG 7414 / JCM 2152 / NBRC 15305 / NCIMB 9373 / NCTC 2599 / NRRL B-3711) OX=226900 GN=ftsK PE=3 SV=1	6.2	88350	9	10	8	5	2	3	12	6	8	5	5	3	-1.03448	-0.0489096	0.87139	Red	1.23077	0.29956	0.420396	Red
Q818K0	Methionine synthase OS=Bacillus cereus (strain ATCC 14579 / DSM 31 / CCUG 7414 / JCM 2152 / NBRC 15305 / NCIMB 9373 / NCTC 2599 / NRRL B-3711) OX=226900 GN=BC_4250 PE=3 SV=1	5.1	125884	0	0	0	9	0	6	0	0	0	2	1	0	1	0	0	Orange	-3	-1.58496	0.267294	Green
Q81IG8	Thiamine-phosphate synthase OS=Bacillus cereus (strain ATCC 14579 / DSM 31 / CCUG 7414 / JCM 2152 / NBRC 15305 / NCIMB 9373 / NCTC 2599 / NRRL B-3711) OX=226900 GN=thiE PE=3 SV=2	4.7	23572	10	9	5	12	15	12	7	5	8	9	9	10	-1.17391	-0.231326	0.501471	Red	-1.35484	-0.438121	0.0550553	Red
Q815C5	Enterotoxin / cell-wall binding protein OS=Bacillus cereus (strain ATCC 14579 / DSM 31 / CCUG 7414 / JCM 2152 / NBRC 15305 / NCIMB 9373 / NCTC 2599 / NRRL B-3711) OX=226900 GN=BC_5239 PE=4 SV=1	9	31221	6	1	4	7	2	11	1	7	6	18	24	20	1.21429	0.280108	0.694385	Red	2.82609	1.49881	0.0149771	Blue
Q815X8	L-lactate dehydrogenase 3 OS=Bacillus cereus (strain ATCC 14579 / DSM 31 / CCUG 7414 / JCM 2152 / NBRC 15305 / NCIMB 9373 / NCTC 2599 / NRRL B-3711) OX=226900 GN=ldh3 PE=3 SV=1	5.3	34677	7	18	13	3	7	5	13	12	12	4	7	5	-1.025	-0.0356239	0.926297	Red	1.05556	0.0780025	0.830537	Red
Q81FE5	Flagellar motor switch protein FliG OS=Bacillus cereus (strain ATCC 14579 / DSM 31 / CCUG 7414 / JCM 2152 / NBRC 15305 / NCIMB 9373 / NCTC 2599 / NRRL B-3711) OX=226900 GN=BC_1645 PE=3 SV=1	4.8	38206	8	4	11	3	5	3	4	9	6	0	3	2	-1.18182	-0.241008	0.624059	Red	-1.75	-0.807355	0.150012	Green
Q814Z5	Carbamoyl-phosphate synthase small chain OS=Bacillus cereus (strain ATCC 14579 / DSM 31 / CCUG 7414 / JCM 2152 / NBRC 15305 / NCIMB 9373 / NCTC 2599 / NRRL B-3711) OX=226900 GN=BC_5272 PE=4 SV=1	5.1	41895	2	1	5	0	0	1	10	7	4	4	2	4	2.18182	1.12553	0.117543	Green	3.25	1.70044	0.0285958	Blue
Q817X2	Single-stranded-DNA-specific exonuclease RecJ OS=Bacillus cereus (strain ATCC 14579 / DSM 31 / CCUG 7414 / JCM 2152 / NBRC 15305 / NCIMB 9373 / NCTC 2599 / NRRL B-3711) OX=226900 GN=BC_4403 PE=3 SV=1	5.1	87973	6	7	8	4	2	3	8	4	4	4	3	3	-1.26316	-0.337035	0.342033	Red	1.08333	0.115477	0.64945	Red
Q81D05	Phage protein OS=Bacillus cereus (strain ATCC 14579 / DSM 31 / CCUG 7414 / JCM 2152 / NBRC 15305 / NCIMB 9373 / NCTC 2599 / NRRL B-3711) OX=226900 GN=BC_2578 PE=4 SV=1	5	15134	5	1	4	5	1	4	7	6	8	10	7	7	1.84615	0.884523	0.0741435	Green	2.07692	1.05445	0.0422506	Blue
Q817R0	Porphobilinogen deaminase OS=Bacillus cereus (strain ATCC 14579 / DSM 31 / CCUG 7414 / JCM 2152 / NBRC 15305 / NCIMB 9373 / NCTC 2599 / NRRL B-3711) OX=226900 GN=hemC PE=3 SV=1	5.2	33769	8	10	8	11	14	13	10	12	11	14	16	12	1.24138	0.311944	0.0584402	Red	1.09756	0.134301	0.414056	Red
Q814J8	Bactoprenol glucosyl transferase OS=Bacillus cereus (strain ATCC 14579 / DSM 31 / CCUG 7414 / JCM 2152 / NBRC 15305 / NCIMB 9373 / NCTC 2599 / NRRL B-3711) OX=226900 GN=BC_5432 PE=4 SV=1	5.9	35288	9	2	8	6	5	9	5	9	11	10	7	11	1.27273	0.347923	0.517397	Red	1.34783	0.430634	0.191744	Red
Q816Q7	Phosphoenolpyruvate carboxykinase (ATP) OS=Bacillus cereus (strain ATCC 14579 / DSM 31 / CCUG 7414 / JCM 2152 / NBRC 15305 / NCIMB 9373 / NCTC 2599 / NRRL B-3711) OX=226900 GN=pckA PE=3 SV=1	5.3	57915	5	10	6	7	11	4	10	8	9	5	5	6	1.25	0.321928	0.321342	Red	-1.31579	-0.395929	0.428514	Red
Q814U4	Threonylcarbamoyl-AMP synthase OS=Bacillus cereus (strain ATCC 14579 / DSM 31 / CCUG 7414 / JCM 2152 / NBRC 15305 / NCIMB 9373 / NCTC 2599 / NRRL B-3711) OX=226900 GN=BC_5325 PE=3 SV=1	5.6	37367	4	3	4	4	3	5	10	3	5	3	2	3	1.5	0.584963	0.378863	Green	-1.36364	-0.447459	0.133583	Red
Q81GQ0	ATP-dependent helicase/deoxyribonuclease subunit B OS=Bacillus cereus (strain ATCC 14579 / DSM 31 / CCUG 7414 / JCM 2152 / NBRC 15305 / NCIMB 9373 / NCTC 2599 / NRRL B-3711) OX=226900 GN=addB PE=3 SV=1	5.4	134059	8	8	5	8	4	3	7	4	6	4	5	4	-1.2	-0.263034	0.374722	Red	-1.125	-0.169925	0.708109	Red
Q814Z2	UTP--glucose-1-phosphate uridylyltransferase OS=Bacillus cereus (strain ATCC 14579 / DSM 31 / CCUG 7414 / JCM 2152 / NBRC 15305 / NCIMB 9373 / NCTC 2599 / NRRL B-3711) OX=226900 GN=BC_5275 PE=3 SV=1	5.6	33360	14	12	14	11	13	13	21	15	14	17	10	10	1.23256	0.301656	0.263296	Red	1	0	1	Red
Q819W8	Ribosome biogenesis GTPase A OS=Bacillus cereus (strain ATCC 14579 / DSM 31 / CCUG 7414 / JCM 2152 / NBRC 15305 / NCIMB 9373 / NCTC 2599 / NRRL B-3711) OX=226900 GN=rbgA PE=3 SV=1	9	33355	8	8	7	2	8	3	5	8	8	3	5	3	-1.08333	-0.115477	0.581315	Red	-1.14286	-0.192645	0.761586	Red
Q81AD0	N-ethylmaleimide reductase OS=Bacillus cereus (strain ATCC 14579 / DSM 31 / CCUG 7414 / JCM 2152 / NBRC 15305 / NCIMB 9373 / NCTC 2599 / NRRL B-3711) OX=226900 GN=BC_3647 PE=4 SV=1	5.4	41640	2	1	2	4	4	5	4	4	7	5	3	5	2.25	1.16993	0.0671971	Green	1	0	1	Red
Q81GE4	ATP/GTP-binding protein OS=Bacillus cereus (strain ATCC 14579 / DSM 31 / CCUG 7414 / JCM 2152 / NBRC 15305 / NCIMB 9373 / NCTC 2599 / NRRL B-3711) OX=226900 GN=BC_1261 PE=4 SV=1	5.8	59049	7	1	3	5	0	1	6	5	7	8	4	3	1.5	0.584963	0.316201	Green	2	1	0.23724	Green
Q817S5	Type I restriction-modification system restriction subunit OS=Bacillus cereus (strain ATCC 14579 / DSM 31 / CCUG 7414 / JCM 2152 / NBRC 15305 / NCIMB 9373 / NCTC 2599 / NRRL B-3711) OX=226900 GN=BC_4456 PE=4 SV=1	5.1	52178	6	0	3	5	0	2	7	7	3	3	4	1	1.66667	0.736966	0.293518	Green	1.1	0.137504	0.855993	Red
Q814H3	Histidine kinase OS=Bacillus cereus (strain ATCC 14579 / DSM 31 / CCUG 7414 / JCM 2152 / NBRC 15305 / NCIMB 9373 / NCTC 2599 / NRRL B-3711) OX=226900 GN=BC_5462 PE=4 SV=1	6.1	69823	3	3	6	3	0	2	5	5	7	3	3	5	1.33333	0.415037	0.247612	Red	1.75	0.807355	0.150012	Green
Q816U3	Molybdopterin biosynthesis MoeB protein OS=Bacillus cereus (strain ATCC 14579 / DSM 31 / CCUG 7414 / JCM 2152 / NBRC 15305 / NCIMB 9373 / NCTC 2599 / NRRL B-3711) OX=226900 GN=BC_4723 PE=4 SV=1	6.6	37896	7	3	7	6	0	5	9	5	8	6	5	3	1.25	0.321928	0.406239	Red	1.21429	0.280108	0.661346	Red
Q81J41	50S ribosomal protein L4 OS=Bacillus cereus (strain ATCC 14579 / DSM 31 / CCUG 7414 / JCM 2152 / NBRC 15305 / NCIMB 9373 / NCTC 2599 / NRRL B-3711) OX=226900 GN=rplD PE=3 SV=1	9.9	22516	78	84	107	33	48	41	48	67	56	26	32	32	-1.56322	-0.644519	0.0445711	Blue	-1.34409	-0.426625	0.117311	Red
Q814G7	30S ribosomal protein S18 OS=Bacillus cereus (strain ATCC 14579 / DSM 31 / CCUG 7414 / JCM 2152 / NBRC 15305 / NCIMB 9373 / NCTC 2599 / NRRL B-3711) OX=226900 GN=rpsR PE=3 SV=1	11.4	8808	29	25	33	12	19	17	20	12	17	12	9	12	-1.73077	-0.791413	0.0181769	Blue	-1.41667	-0.5025	0.122864	Red
Q81GH5	Putative phosphoesterase BC_1225 OS=Bacillus cereus (strain ATCC 14579 / DSM 31 / CCUG 7414 / JCM 2152 / NBRC 15305 / NCIMB 9373 / NCTC 2599 / NRRL B-3711) OX=226900 GN=BC_1225 PE=3 SV=1	6.3	19801	23	22	22	37	29	30	21	23	28	39	30	29	1.07143	0.0995357	0.508528	Red	1.0202	0.0288549	0.877789	Red
Q81ER4	Phage protein OS=Bacillus cereus (strain ATCC 14579 / DSM 31 / CCUG 7414 / JCM 2152 / NBRC 15305 / NCIMB 9373 / NCTC 2599 / NRRL B-3711) OX=226900 GN=BC_1901 PE=4 SV=1	5	18156	0	0	13	23	12	17	0	2	2	7	9	10	-2.28571	-1.19265	0.56166	Green	-1.89655	-0.923379	0.103269	Green
Q816A9	4-nitrophenylphosphatase OS=Bacillus cereus (strain ATCC 14579 / DSM 31 / CCUG 7414 / JCM 2152 / NBRC 15305 / NCIMB 9373 / NCTC 2599 / NRRL B-3711) OX=226900 GN=BC_4959 PE=3 SV=1	4.6	27979	14	12	14	7	8	7	13	11	16	7	11	10	1	0	1	Red	1.24	0.31034	0.233464	Red
Q818C3	GTP pyrophosphokinase OS=Bacillus cereus (strain ATCC 14579 / DSM 31 / CCUG 7414 / JCM 2152 / NBRC 15305 / NCIMB 9373 / NCTC 2599 / NRRL B-3711) OX=226900 GN=BC_4341 PE=4 SV=1	5.5	25588	17	12	14	1	6	1	11	6	4	0	0	1	-1.91667	-0.938599	0.0510703	Green	-2.75	-1.45943	0.294959	Green
Q814G5	30S ribosomal protein S6 OS=Bacillus cereus (strain ATCC 14579 / DSM 31 / CCUG 7414 / JCM 2152 / NBRC 15305 / NCIMB 9373 / NCTC 2599 / NRRL B-3711) OX=226900 GN=rpsF PE=3 SV=1	5.5	11292	31	25	42	20	18	18	20	18	23	21	18	14	-1.57812	-0.658211	0.12212	Green	-1.05357	-0.0752881	0.67819	Red
Q81FQ4	Nucleoside diphosphate kinase OS=Bacillus cereus (strain ATCC 14579 / DSM 31 / CCUG 7414 / JCM 2152 / NBRC 15305 / NCIMB 9373 / NCTC 2599 / NRRL B-3711) OX=226900 GN=ndk PE=3 SV=1	5.4	16631	32	37	31	27	25	20	26	32	34	36	31	44	-1.08421	-0.116645	0.432414	Red	1.52	0.604071	0.0547304	Green
Q814Y7	3-hydroxyacyl-[acyl-carrier-protein] dehydratase FabZ OS=Bacillus cereus (strain ATCC 14579 / DSM 31 / CCUG 7414 / JCM 2152 / NBRC 15305 / NCIMB 9373 / NCTC 2599 / NRRL B-3711) OX=226900 GN=fabZ PE=3 SV=1	6.2	15955	25	28	12	25	9	16	22	8	24	12	12	11	-1.19298	-0.254573	0.629609	Red	-1.39474	-0.479993	0.39317	Red
Q817P9	YvbH-like protein OS=Bacillus cereus (strain ATCC 14579 / DSM 31 / CCUG 7414 / JCM 2152 / NBRC 15305 / NCIMB 9373 / NCTC 2599 / NRRL B-3711) OX=226900 GN=BC_4483 PE=4 SV=1	5.7	23687	19	9	15	19	14	21	17	18	25	26	22	24	1.36957	0.453718	0.215874	Red	1.31579	0.395929	0.0828022	Red
Q81IA2	Pyruvate formate-lyase-activating enzyme OS=Bacillus cereus (strain ATCC 14579 / DSM 31 / CCUG 7414 / JCM 2152 / NBRC 15305 / NCIMB 9373 / NCTC 2599 / NRRL B-3711) OX=226900 GN=BC_0492 PE=3 SV=1	6.2	27381	14	9	13	10	9	9	20	14	17	17	14	12	1.38462	0.469485	0.0974095	Red	1.48387	0.569366	0.0683885	Red
Q81FN7	3-methyl-2-oxobutanoate hydroxymethyltransferase OS=Bacillus cereus (strain ATCC 14579 / DSM 31 / CCUG 7414 / JCM 2152 / NBRC 15305 / NCIMB 9373 / NCTC 2599 / NRRL B-3711) OX=226900 GN=panB PE=3 SV=1	5.4	30480	10	17	19	5	16	18	12	12	11	15	14	8	-1.28947	-0.366782	0.310582	Red	-1.05	-0.0703893	0.893619	Red
Q814P4	Ferrichrome-binding protein OS=Bacillus cereus (strain ATCC 14579 / DSM 31 / CCUG 7414 / JCM 2152 / NBRC 15305 / NCIMB 9373 / NCTC 2599 / NRRL B-3711) OX=226900 GN=BC_5380 PE=4 SV=1	9.1	31161	5	4	5	8	7	15	2	8	9	9	12	8	1.29412	0.371969	0.526588	Red	-1.03125	-0.0443941	0.91274	Red
Q81I09	Iron(III) dicitrate-binding protein OS=Bacillus cereus (strain ATCC 14579 / DSM 31 / CCUG 7414 / JCM 2152 / NBRC 15305 / NCIMB 9373 / NCTC 2599 / NRRL B-3711) OX=226900 GN=BC_0616 PE=4 SV=1	8.7	36394	7	7	9	12	6	8	7	6	8	8	6	5	-1.08333	-0.115477	0.492572	Red	-1.31818	-0.398549	0.323478	Red
Q818F1	Ribosomal protein L11 methyltransferase OS=Bacillus cereus (strain ATCC 14579 / DSM 31 / CCUG 7414 / JCM 2152 / NBRC 15305 / NCIMB 9373 / NCTC 2599 / NRRL B-3711) OX=226900 GN=prmA PE=3 SV=1	4.3	33707	4	6	8	3	2	7	8	11	9	4	4	4	1.47619	0.561879	0.0880625	Red	1	0	1	Red
Q817V5	Cysteine desulfhydrase OS=Bacillus cereus (strain ATCC 14579 / DSM 31 / CCUG 7414 / JCM 2152 / NBRC 15305 / NCIMB 9373 / NCTC 2599 / NRRL B-3711) OX=226900 GN=BC_4424 PE=4 SV=1	6.4	41944	7	9	3	7	5	5	16	4	12	9	2	7	1.59091	0.669851	0.353613	Green	1.05	0.0703893	0.89065	Red
Q81F60	NAD-dependent malic enzyme OS=Bacillus cereus (strain ATCC 14579 / DSM 31 / CCUG 7414 / JCM 2152 / NBRC 15305 / NCIMB 9373 / NCTC 2599 / NRRL B-3711) OX=226900 GN=BC_1741 PE=3 SV=1	5	61806	7	10	13	4	5	6	11	9	7	5	4	2	-1.1	-0.137504	0.65953	Red	-1.28571	-0.36257	0.284627	Red
Q81AQ6	(S)-2-hydroxy-acid oxidase chain D OS=Bacillus cereus (strain ATCC 14579 / DSM 31 / CCUG 7414 / JCM 2152 / NBRC 15305 / NCIMB 9373 / NCTC 2599 / NRRL B-3711) OX=226900 GN=BC_3504 PE=4 SV=1	5.5	50978	1	0	0	15	1	9	0	0	2	12	3	4	1.25	0.321928	0.685598	Red	-1.27273	-0.347923	0.70939	Red
Q81J43	30S ribosomal protein S10 OS=Bacillus cereus (strain ATCC 14579 / DSM 31 / CCUG 7414 / JCM 2152 / NBRC 15305 / NCIMB 9373 / NCTC 2599 / NRRL B-3711) OX=226900 GN=rpsJ PE=3 SV=1	9.6	11676	42	46	49	25	31	28	27	33	35	24	26	27	-1.42857	-0.514573	0.011964	Orange	-1.0875	-0.121015	0.316835	Red
Q819C5	Peptidyl-prolyl cis-trans isomerase OS=Bacillus cereus (strain ATCC 14579 / DSM 31 / CCUG 7414 / JCM 2152 / NBRC 15305 / NCIMB 9373 / NCTC 2599 / NRRL B-3711) OX=226900 GN=BC_4061 PE=3 SV=1	5.6	15778	20	21	21	26	46	37	23	36	41	38	64	61	1.58462	0.664133	0.141579	Green	1.48214	0.567685	0.155686	Red
Q81HS3	Ferrous iron transport protein A OS=Bacillus cereus (strain ATCC 14579 / DSM 31 / CCUG 7414 / JCM 2152 / NBRC 15305 / NCIMB 9373 / NCTC 2599 / NRRL B-3711) OX=226900 GN=BC_0709 PE=4 SV=1	8.1	9443	11	9	12	16	20	14	5	16	12	13	15	12	1.02857	0.040642	0.928395	Red	-1.23256	-0.301656	0.19137	Red
Q81J26	50S ribosomal protein L18 OS=Bacillus cereus (strain ATCC 14579 / DSM 31 / CCUG 7414 / JCM 2152 / NBRC 15305 / NCIMB 9373 / NCTC 2599 / NRRL B-3711) OX=226900 GN=rplR PE=3 SV=1	10.1	13098	16	18	23	11	11	10	17	9	13	7	6	6	-1.42857	-0.514573	0.126605	Red	-1.59091	-0.669851	0.000777907	Blue
Q81IQ4	Phosphoribosylformylglycinamidine synthase subunit PurQ OS=Bacillus cereus (strain ATCC 14579 / DSM 31 / CCUG 7414 / JCM 2152 / NBRC 15305 / NCIMB 9373 / NCTC 2599 / NRRL B-3711) OX=226900 GN=purQ PE=3 SV=1	4.6	25332	32	33	25	14	15	20	29	20	25	19	18	13	-1.20779	-0.272372	0.214844	Red	1.01923	0.0274807	0.905069	Red
Q814W3	ATP synthase epsilon chain OS=Bacillus cereus (strain ATCC 14579 / DSM 31 / CCUG 7414 / JCM 2152 / NBRC 15305 / NCIMB 9373 / NCTC 2599 / NRRL B-3711) OX=226900 GN=atpC PE=3 SV=1	8	14635	12	15	14	8	9	9	10	8	14	7	5	4	-1.25714	-0.330149	0.227305	Red	-1.52632	-0.610053	0.0493723	Blue
Q81I71	Putative tRNA (cytidine(34)-2'-O)-methyltransferase OS=Bacillus cereus (strain ATCC 14579 / DSM 31 / CCUG 7414 / JCM 2152 / NBRC 15305 / NCIMB 9373 / NCTC 2599 / NRRL B-3711) OX=226900 GN=BC_0546 PE=3 SV=1	5.5	18815	15	13	11	12	10	9	13	10	13	7	9	11	-1.07692	-0.106915	0.54911	Red	-1.13333	-0.180572	0.414056	Red
Q818Z8	IG hypothetical 17224 OS=Bacillus cereus (strain ATCC 14579 / DSM 31 / CCUG 7414 / JCM 2152 / NBRC 15305 / NCIMB 9373 / NCTC 2599 / NRRL B-3711) OX=226900 GN=BC_4088 PE=4 SV=1	6.3	27864	8	6	13	10	5	10	11	7	12	16	6	3	1.1	0.137504	0.719936	Red	1	0	1	Red
Q81CJ2	Methyltransferase OS=Bacillus cereus (strain ATCC 14579 / DSM 31 / CCUG 7414 / JCM 2152 / NBRC 15305 / NCIMB 9373 / NCTC 2599 / NRRL B-3711) OX=226900 GN=BC_2772 PE=4 SV=1	5.8	22895	0	1	2	17	5	13	0	2	2	19	5	13	1.16667	0.222392	0.72503	Red	1.05263	0.0740006	0.90738	Red
Q819V8	Ribonuclease 3 OS=Bacillus cereus (strain ATCC 14579 / DSM 31 / CCUG 7414 / JCM 2152 / NBRC 15305 / NCIMB 9373 / NCTC 2599 / NRRL B-3711) OX=226900 GN=rnc PE=3 SV=1	6.1	28020	7	8	9	4	4	5	11	8	5	7	4	4	1	0	1	Red	1.125	0.169925	0.581315	Red
Q81A48	Peptidase T OS=Bacillus cereus (strain ATCC 14579 / DSM 31 / CCUG 7414 / JCM 2152 / NBRC 15305 / NCIMB 9373 / NCTC 2599 / NRRL B-3711) OX=226900 GN=pepT PE=3 SV=1	4.7	46040	7	8	8	13	8	17	7	9	14	10	7	8	1.26923	0.343954	0.378863	Red	-1.46429	-0.550197	0.23255	Red
Q816F8	Aminotransferase OS=Bacillus cereus (strain ATCC 14579 / DSM 31 / CCUG 7414 / JCM 2152 / NBRC 15305 / NCIMB 9373 / NCTC 2599 / NRRL B-3711) OX=226900 GN=BC_4901 PE=3 SV=1	5.4	43909	8	10	6	7	6	5	9	7	11	6	5	4	1.11111	0.152003	0.573392	Red	-1.16667	-0.222392	0.287864	Red
Q81AN0	Glyoxalase family protein OS=Bacillus cereus (strain ATCC 14579 / DSM 31 / CCUG 7414 / JCM 2152 / NBRC 15305 / NCIMB 9373 / NCTC 2599 / NRRL B-3711) OX=226900 GN=BC_3532 PE=4 SV=1	5.3	34354	1	3	0	5	5	7	0	3	7	10	13	8	1.85714	0.893085	0.438305	Green	1.7	0.765535	0.0667496	Green
Q81HT3	Quinol oxidase subunit 2 OS=Bacillus cereus (strain ATCC 14579 / DSM 31 / CCUG 7414 / JCM 2152 / NBRC 15305 / NCIMB 9373 / NCTC 2599 / NRRL B-3711) OX=226900 GN=qoxA PE=1 SV=1	7	33271	4	3	6	1	0	1	11	11	8	5	4	6	2.0625	1.04439	0.0136006	Blue	3.6	1.848	0.0060506	Blue
Q81IC7	Thioredoxin-like oxidoreductases OS=Bacillus cereus (strain ATCC 14579 / DSM 31 / CCUG 7414 / JCM 2152 / NBRC 15305 / NCIMB 9373 / NCTC 2599 / NRRL B-3711) OX=226900 GN=BC_0464 PE=4 SV=1	5.7	42776	11	7	11	1	1	0	14	7	6	2	4	2	-1.06667	-0.0931094	0.829798	Red	2.2	1.1375	0.0764504	Green
Q81A57	IroE protein OS=Bacillus cereus (strain ATCC 14579 / DSM 31 / CCUG 7414 / JCM 2152 / NBRC 15305 / NCIMB 9373 / NCTC 2599 / NRRL B-3711) OX=226900 GN=BC_3734 PE=1 SV=1	5.9	30693	0	0	0	11	6	11	0	0	0	6	5	5	1	0	0	Orange	-1.63158	-0.706269	0.133505	Green
Q817Q8	Glutamyl-tRNA reductase OS=Bacillus cereus (strain ATCC 14579 / DSM 31 / CCUG 7414 / JCM 2152 / NBRC 15305 / NCIMB 9373 / NCTC 2599 / NRRL B-3711) OX=226900 GN=hemA PE=3 SV=1	5.2	49681	3	4	5	2	7	3	8	6	8	9	7	6	1.66667	0.736966	0.0201689	Blue	1.66667	0.736966	0.149406	Green
Q817S3	Type I restriction-modification system specificity subunit OS=Bacillus cereus (strain ATCC 14579 / DSM 31 / CCUG 7414 / JCM 2152 / NBRC 15305 / NCIMB 9373 / NCTC 2599 / NRRL B-3711) OX=226900 GN=BC_4458 PE=3 SV=1	8.2	47911	7	1	8	5	0	2	10	5	5	2	3	2	1.21053	0.275634	0.65467	Red	1	0	1	Red
Q816E7	ComA operon protein 2 OS=Bacillus cereus (strain ATCC 14579 / DSM 31 / CCUG 7414 / JCM 2152 / NBRC 15305 / NCIMB 9373 / NCTC 2599 / NRRL B-3711) OX=226900 GN=BC_4915 PE=4 SV=1	5.3	13992	11	16	9	15	28	16	6	10	13	12	13	8	-1.21875	-0.285402	0.467029	Red	-1.72222	-0.784271	0.163463	Green
Q81J86	S1-type RNA-binding domain OS=Bacillus cereus (strain ATCC 14579 / DSM 31 / CCUG 7414 / JCM 2152 / NBRC 15305 / NCIMB 9373 / NCTC 2599 / NRRL B-3711) OX=226900 GN=BC_0066 PE=4 SV=1	9.9	17985	8	10	9	6	6	7	10	9	7	8	8	6	-1.03448	-0.0489096	0.770026	Red	1.13636	0.184425	0.273893	Red
Q81JC5	Pyridoxal 5'-phosphate synthase subunit PdxT OS=Bacillus cereus (strain ATCC 14579 / DSM 31 / CCUG 7414 / JCM 2152 / NBRC 15305 / NCIMB 9373 / NCTC 2599 / NRRL B-3711) OX=226900 GN=pdxT PE=3 SV=1	5.8	21545	8	14	9	2	12	3	8	10	12	6	9	5	-1.0303	-0.0430687	0.887533	Red	1.15	0.201634	0.790824	Red
Q81IZ3	Lipoprotein OS=Bacillus cereus (strain ATCC 14579 / DSM 31 / CCUG 7414 / JCM 2152 / NBRC 15305 / NCIMB 9373 / NCTC 2599 / NRRL B-3711) OX=226900 GN=BC_0200 PE=4 SV=1	5.4	28082	11	5	11	11	2	9	9	11	11	13	8	11	1.13333	0.180572	0.581315	Red	1.4	0.485427	0.358697	Red
Q818K9	Transcriptional regulator OS=Bacillus cereus (strain ATCC 14579 / DSM 31 / CCUG 7414 / JCM 2152 / NBRC 15305 / NCIMB 9373 / NCTC 2599 / NRRL B-3711) OX=226900 GN=BC_4240 PE=4 SV=1	6.1	26163	10	6	7	7	8	8	9	13	7	10	8	8	1.23077	0.29956	0.408339	Red	1.11538	0.157541	0.273893	Red
Q816D1	Diaminopimelate epimerase OS=Bacillus cereus (strain ATCC 14579 / DSM 31 / CCUG 7414 / JCM 2152 / NBRC 15305 / NCIMB 9373 / NCTC 2599 / NRRL B-3711) OX=226900 GN=dapF PE=3 SV=1	4.7	31564	9	7	7	6	6	6	10	10	10	10	6	9	1.26923	0.343954	0.0728274	Red	1.33333	0.415037	0.19171	Red
Q817E6	Phosphoesterase, DHH family protein OS=Bacillus cereus (strain ATCC 14579 / DSM 31 / CCUG 7414 / JCM 2152 / NBRC 15305 / NCIMB 9373 / NCTC 2599 / NRRL B-3711) OX=226900 GN=BC_4608 PE=4 SV=1	5	34800	8	7	12	7	7	7	11	5	6	6	5	3	-1.2	-0.263034	0.527556	Red	-1.41176	-0.4975	0.118083	Red
Q817L6	3-hydroxybutyryl-CoA dehydratase OS=Bacillus cereus (strain ATCC 14579 / DSM 31 / CCUG 7414 / JCM 2152 / NBRC 15305 / NCIMB 9373 / NCTC 2599 / NRRL B-3711) OX=226900 GN=BC_4524 PE=3 SV=1	5.9	27934	1	2	1	11	9	5	1	5	4	9	4	8	1.85714	0.893085	0.233464	Green	-1.16667	-0.222392	0.598874	Red
Q81DJ5	Acetyltransferase OS=Bacillus cereus (strain ATCC 14579 / DSM 31 / CCUG 7414 / JCM 2152 / NBRC 15305 / NCIMB 9373 / NCTC 2599 / NRRL B-3711) OX=226900 GN=BC_2369 PE=4 SV=1	4.6	34283	5	5	4	0	2	2	12	12	13	7	4	4	2.35294	1.23447	8.36435e-05	Blue	2.57143	1.36257	0.0455407	Blue
Q818H3	Probable endonuclease 4 OS=Bacillus cereus (strain ATCC 14579 / DSM 31 / CCUG 7414 / JCM 2152 / NBRC 15305 / NCIMB 9373 / NCTC 2599 / NRRL B-3711) OX=226900 GN=nfo PE=3 SV=1	6.1	32918	6	10	12	1	4	1	8	3	7	1	2	0	-1.47619	-0.561879	0.227712	Red	-1.5	-0.584963	0.446539	Green
Q81G42	Protein DltD OS=Bacillus cereus (strain ATCC 14579 / DSM 31 / CCUG 7414 / JCM 2152 / NBRC 15305 / NCIMB 9373 / NCTC 2599 / NRRL B-3711) OX=226900 GN=BC_1369 PE=3 SV=1	9.1	45519	8	10	12	3	3	1	11	4	10	4	4	1	-1.17857	-0.237039	0.547965	Red	1.2	0.263034	0.612748	Red
Q81AE7	Acetyl-CoA acetyltransferase OS=Bacillus cereus (strain ATCC 14579 / DSM 31 / CCUG 7414 / JCM 2152 / NBRC 15305 / NCIMB 9373 / NCTC 2599 / NRRL B-3711) OX=226900 GN=BC_3627 PE=3 SV=1	6.1	39329	3	5	3	1	0	0	10	5	8	1	4	4	1.85714	0.893085	0.0933561	Green	3	1.58496	0.104706	Green
Q819V2	ATP-dependent DNA helicase RecG OS=Bacillus cereus (strain ATCC 14579 / DSM 31 / CCUG 7414 / JCM 2152 / NBRC 15305 / NCIMB 9373 / NCTC 2599 / NRRL B-3711) OX=226900 GN=recG PE=3 SV=1	6.5	77519	3	1	3	3	1	2	8	6	5	6	5	5	2.2	1.1375	0.0253033	Blue	2.11111	1.078	0.0131721	Blue
Q81HU9	Sortase OS=Bacillus cereus (strain ATCC 14579 / DSM 31 / CCUG 7414 / JCM 2152 / NBRC 15305 / NCIMB 9373 / NCTC 2599 / NRRL B-3711) OX=226900 GN=BC_0682 PE=4 SV=1	6.8	23205	4	4	4	6	3	4	8	6	5	5	5	5	1.46667	0.552541	0.118083	Red	1.125	0.169925	0.528595	Red
Q81FQ2	3-dehydroquinate synthase OS=Bacillus cereus (strain ATCC 14579 / DSM 31 / CCUG 7414 / JCM 2152 / NBRC 15305 / NCIMB 9373 / NCTC 2599 / NRRL B-3711) OX=226900 GN=aroB PE=3 SV=1	5.8	39949	10	7	9	9	5	9	11	6	9	8	6	5	1	0	1	Red	-1.18182	-0.241008	0.457808	Red
Q817G5	Formamidopyrimidine-DNA glycosylase OS=Bacillus cereus (strain ATCC 14579 / DSM 31 / CCUG 7414 / JCM 2152 / NBRC 15305 / NCIMB 9373 / NCTC 2599 / NRRL B-3711) OX=226900 GN=mutM PE=3 SV=3	6.7	31698	4	4	5	3	1	1	6	3	8	4	3	5	1.25	0.321928	0.457654	Red	1.875	0.906891	0.0584402	Green
Q81E66	Molybdopterin molybdenumtransferase OS=Bacillus cereus (strain ATCC 14579 / DSM 31 / CCUG 7414 / JCM 2152 / NBRC 15305 / NCIMB 9373 / NCTC 2599 / NRRL B-3711) OX=226900 GN=BC_2125 PE=3 SV=1	5.5	46985	1	1	4	1	0	1	10	9	11	6	3	5	3.66667	1.87447	0.00498777	Blue	3.4	1.76553	0.0326719	Blue
P0C0A4	tRNA(Met) cytidine acetate ligase OS=Bacillus cereus (strain ATCC 14579 / DSM 31 / CCUG 7414 / JCM 2152 / NBRC 15305 / NCIMB 9373 / NCTC 2599 / NRRL B-3711) OX=226900 GN=tmcAL PE=3 SV=2	8.5	45244	2	1	3	7	2	5	8	4	5	5	1	2	2.22222	1.152	0.0741435	Green	-1.54545	-0.628031	0.350587	Green
Q81DR9	2-methylisocitrate dehydratase OS=Bacillus cereus (strain ATCC 14579 / DSM 31 / CCUG 7414 / JCM 2152 / NBRC 15305 / NCIMB 9373 / NCTC 2599 / NRRL B-3711) OX=226900 GN=BC_2286 PE=3 SV=1	5.4	53363	4	1	3	4	4	4	3	5	7	9	1	3	1.63636	0.710493	0.188451	Green	1.06667	0.0931094	0.90241	Red
Q817M8	Sodium export ATP-binding protein OS=Bacillus cereus (strain ATCC 14579 / DSM 31 / CCUG 7414 / JCM 2152 / NBRC 15305 / NCIMB 9373 / NCTC 2599 / NRRL B-3711) OX=226900 GN=BC_4510 PE=4 SV=1	6.1	32794	6	1	7	1	2	4	6	6	7	7	4	5	1.29412	0.371969	0.465098	Red	1.9	0.925999	0.0739262	Green
Q81A77	Aluminum resistance protein OS=Bacillus cereus (strain ATCC 14579 / DSM 31 / CCUG 7414 / JCM 2152 / NBRC 15305 / NCIMB 9373 / NCTC 2599 / NRRL B-3711) OX=226900 GN=BC_3707 PE=1 SV=1	5.1	45989	8	4	6	3	5	6	7	5	6	4	3	5	1	0	1	Red	-1.13333	-0.180572	0.566567	Red
Q815Y3	Glycine cleavage system H protein OS=Bacillus cereus (strain ATCC 14579 / DSM 31 / CCUG 7414 / JCM 2152 / NBRC 15305 / NCIMB 9373 / NCTC 2599 / NRRL B-3711) OX=226900 GN=gcvH PE=3 SV=1	4.2	13978	17	22	23	32	67	32	17	33	29	36	59	60	1.26154	0.335184	0.363307	Red	1.1791	0.237692	0.603748	Red
Q817H7	50S ribosomal protein L20 OS=Bacillus cereus (strain ATCC 14579 / DSM 31 / CCUG 7414 / JCM 2152 / NBRC 15305 / NCIMB 9373 / NCTC 2599 / NRRL B-3711) OX=226900 GN=rplT PE=3 SV=1	11.3	13603	53	50	53	21	29	33	22	19	21	24	18	20	-2.44615	-1.29052	2.20988e-05	Blue	-1.32308	-0.403897	0.175853	Red
Q817Z6	Transcription elongation factor GreA OS=Bacillus cereus (strain ATCC 14579 / DSM 31 / CCUG 7414 / JCM 2152 / NBRC 15305 / NCIMB 9373 / NCTC 2599 / NRRL B-3711) OX=226900 GN=greA PE=3 SV=1	4.8	17484	17	15	18	13	16	14	12	13	19	9	13	9	-1.12766	-0.173332	0.466257	Red	-1.35294	-0.436099	0.076178	Red
Q814L0	N-acetylglucosaminyldiphosphoundecaprenol N-acetyl-beta-D-mannosaminyltransferase OS=Bacillus cereus (strain ATCC 14579 / DSM 31 / CCUG 7414 / JCM 2152 / NBRC 15305 / NCIMB 9373 / NCTC 2599 / NRRL B-3711) OX=226900 GN=BC_5419 PE=3 SV=1	7	27661	13	9	15	9	13	12	18	13	16	12	10	12	1.25	0.321928	0.22093	Red	1	0	1	Red
Q81CM3	IG hypothetical 18565 OS=Bacillus cereus (strain ATCC 14579 / DSM 31 / CCUG 7414 / JCM 2152 / NBRC 15305 / NCIMB 9373 / NCTC 2599 / NRRL B-3711) OX=226900 GN=BC_2731 PE=4 SV=1	5.8	20384	4	0	2	8	5	10	5	6	8	13	6	13	2.44444	1.28951	0.0442361	Blue	1.34615	0.428843	0.347333	Red
Q81FY2	Sodium-dependent tryptophan transporter OS=Bacillus cereus (strain ATCC 14579 / DSM 31 / CCUG 7414 / JCM 2152 / NBRC 15305 / NCIMB 9373 / NCTC 2599 / NRRL B-3711) OX=226900 GN=BC_1430 PE=4 SV=1	9.4	49168	7	5	7	26	10	22	9	12	16	26	15	22	1.81818	0.862496	0.0857466	Green	1.08197	0.113657	0.789483	Red
Q818A3	Cystathionine beta-lyase OS=Bacillus cereus (strain ATCC 14579 / DSM 31 / CCUG 7414 / JCM 2152 / NBRC 15305 / NCIMB 9373 / NCTC 2599 / NRRL B-3711) OX=226900 GN=BC_4366 PE=1 SV=1	5.3	41250	14	9	12	12	12	17	7	7	10	8	14	9	-1.40741	-0.49304	0.115017	Red	-1.29412	-0.371969	0.253155	Red
Q819I4	Exopolyphosphatase OS=Bacillus cereus (strain ATCC 14579 / DSM 31 / CCUG 7414 / JCM 2152 / NBRC 15305 / NCIMB 9373 / NCTC 2599 / NRRL B-3711) OX=226900 GN=BC_3994 PE=4 SV=1	6.1	59074	8	3	9	7	5	4	6	8	10	4	7	4	1.17391	0.231326	0.580815	Red	-1.05556	-0.0780025	0.815085	Red
Q81HK3	Sodium-dependent phosphate transporter OS=Bacillus cereus (strain ATCC 14579 / DSM 31 / CCUG 7414 / JCM 2152 / NBRC 15305 / NCIMB 9373 / NCTC 2599 / NRRL B-3711) OX=226900 GN=BC_0803 PE=4 SV=1	5.1	59893	2	2	2	2	2	3	23	12	14	2	2	2	5.77778	2.53051	0.0514449	Green	-1.11111	-0.152003	0.42265	Red
Q81ES2	Phage protein OS=Bacillus cereus (strain ATCC 14579 / DSM 31 / CCUG 7414 / JCM 2152 / NBRC 15305 / NCIMB 9373 / NCTC 2599 / NRRL B-3711) OX=226900 GN=BC_1892 PE=4 SV=1	4.9	58981	0	0	0	15	2	5	0	0	0	0	0	2	1	0	0	Orange	-5	-2.32193	0.22961	Green
Q812P6	Translation initiation factor IF-3 OS=Bacillus cereus (strain ATCC 14579 / DSM 31 / CCUG 7414 / JCM 2152 / NBRC 15305 / NCIMB 9373 / NCTC 2599 / NRRL B-3711) OX=226900 GN=infC PE=3 SV=1	9.8	19054	27	22	26	15	17	20	20	16	24	19	17	15	-1.2381	-0.308122	0.156138	Red	-1.01852	-0.0264722	0.866616	Red
Q81G35	Flavodoxin OS=Bacillus cereus (strain ATCC 14579 / DSM 31 / CCUG 7414 / JCM 2152 / NBRC 15305 / NCIMB 9373 / NCTC 2599 / NRRL B-3711) OX=226900 GN=BC_1376 PE=1 SV=1	4	16224	0	0	0	19	17	25	0	0	1	10	24	26	1.33333	0.415037	0.42265	Red	-1.01587	-0.0227201	0.956265	Red
Q814U7	Nitrilotriacetate monooxygenase component B OS=Bacillus cereus (strain ATCC 14579 / DSM 31 / CCUG 7414 / JCM 2152 / NBRC 15305 / NCIMB 9373 / NCTC 2599 / NRRL B-3711) OX=226900 GN=BC_5322 PE=1 SV=1	5.6	22212	9	7	9	15	10	15	12	11	18	14	10	11	1.57143	0.652077	0.124912	Green	-1.13158	-0.178337	0.467026	Red
Q814N0	Hydrolase (HAD superfamily) OS=Bacillus cereus (strain ATCC 14579 / DSM 31 / CCUG 7414 / JCM 2152 / NBRC 15305 / NCIMB 9373 / NCTC 2599 / NRRL B-3711) OX=226900 GN=BC_5396 PE=4 SV=1	4.7	30486	16	3	13	16	9	14	19	12	20	14	12	11	1.54286	0.625604	0.257722	Green	-1.05	-0.0703893	0.789311	Red
Q81GL4	Oligopeptide transport system permease protein oppC OS=Bacillus cereus (strain ATCC 14579 / DSM 31 / CCUG 7414 / JCM 2152 / NBRC 15305 / NCIMB 9373 / NCTC 2599 / NRRL B-3711) OX=226900 GN=BC_1181 PE=3 SV=1	9.1	37835	12	9	10	25	13	20	11	11	16	25	18	20	1.20588	0.270089	0.302943	Red	1.08197	0.113657	0.706551	Red
Q819E5	Acireductone dioxygenase OS=Bacillus cereus (strain ATCC 14579 / DSM 31 / CCUG 7414 / JCM 2152 / NBRC 15305 / NCIMB 9373 / NCTC 2599 / NRRL B-3711) OX=226900 GN=mtnD PE=3 SV=1	5	19555	3	2	4	11	7	12	1	8	7	10	9	10	1.58333	0.662965	0.398985	Green	-1.03125	-0.0443941	0.849393	Red
Q81II7	Fatty acid desaturase OS=Bacillus cereus (strain ATCC 14579 / DSM 31 / CCUG 7414 / JCM 2152 / NBRC 15305 / NCIMB 9373 / NCTC 2599 / NRRL B-3711) OX=226900 GN=BC_0400 PE=4 SV=1	9.5	41923	17	15	19	1	1	1	13	9	11	2	3	2	-1.5	-0.584963	0.0213116	Blue	1.66667	0.736966	0.057191	Green
Q81FD8	Chemotaxis protein cheV OS=Bacillus cereus (strain ATCC 14579 / DSM 31 / CCUG 7414 / JCM 2152 / NBRC 15305 / NCIMB 9373 / NCTC 2599 / NRRL B-3711) OX=226900 GN=BC_1654 PE=4 SV=1	5	33662	12	11	17	4	2	6	6	6	6	1	3	0	-2.04762	-1.03395	0.0584869	Green	-2.14286	-1.09954	0.145298	Green
Q81EC5	Stomatin like protein OS=Bacillus cereus (strain ATCC 14579 / DSM 31 / CCUG 7414 / JCM 2152 / NBRC 15305 / NCIMB 9373 / NCTC 2599 / NRRL B-3711) OX=226900 GN=BC_2057 PE=4 SV=1	5.8	36284	6	5	11	10	4	8	2	5	3	8	6	3	-1.92308	-0.943416	0.151252	Green	-1.25	-0.321928	0.507602	Red
Q81DR1	Nuclease SbcCD subunit D OS=Bacillus cereus (strain ATCC 14579 / DSM 31 / CCUG 7414 / JCM 2152 / NBRC 15305 / NCIMB 9373 / NCTC 2599 / NRRL B-3711) OX=226900 GN=sbcD PE=3 SV=1	5.4	44200	4	4	4	8	4	3	12	7	9	16	7	6	2.06667	1.04731	0.0668611	Green	1.77778	0.830075	0.281211	Green
Q819L4	Arginine decarboxylase OS=Bacillus cereus (strain ATCC 14579 / DSM 31 / CCUG 7414 / JCM 2152 / NBRC 15305 / NCIMB 9373 / NCTC 2599 / NRRL B-3711) OX=226900 GN=speA PE=3 SV=1	5.5	50292	7	3	7	5	2	3	10	8	9	7	4	4	1.5	0.584963	0.114433	Green	1.38462	0.469485	0.280425	Red
Q813N4	DNA segregation ATPase and related proteins (FtsK/SpoIIIE family) OS=Bacillus cereus (strain ATCC 14579 / DSM 31 / CCUG 7414 / JCM 2152 / NBRC 15305 / NCIMB 9373 / NCTC 2599 / NRRL B-3711) OX=226900 GN=BC_2081 PE=4 SV=1	5.2	171131	2	0	1	2	0	0	10	1	3	3	1	1	2.83333	1.5025	0.309896	Green	1.6	0.678072	0.348641	Green
Q81GY0	Bis(5'-nucleosyl)-tetraphosphatase (Asymmetrical) OS=Bacillus cereus (strain ATCC 14579 / DSM 31 / CCUG 7414 / JCM 2152 / NBRC 15305 / NCIMB 9373 / NCTC 2599 / NRRL B-3711) OX=226900 GN=BC_1049 PE=4 SV=1	6.5	16103	14	10	13	15	6	10	12	10	9	12	11	12	-1.17647	-0.234465	0.256709	Red	1.11765	0.160465	0.660523	Red
Q81I80	Thioredoxin-dependent thiol peroxidase OS=Bacillus cereus (strain ATCC 14579 / DSM 31 / CCUG 7414 / JCM 2152 / NBRC 15305 / NCIMB 9373 / NCTC 2599 / NRRL B-3711) OX=226900 GN=BC_0517 PE=4 SV=1	5.4	17761	8	8	9	5	8	8	9	8	10	12	7	7	1.07143	0.0995357	0.386809	Red	1.20833	0.273018	0.449359	Red
Q817B5	NAD kinase 2 OS=Bacillus cereus (strain ATCC 14579 / DSM 31 / CCUG 7414 / JCM 2152 / NBRC 15305 / NCIMB 9373 / NCTC 2599 / NRRL B-3711) OX=226900 GN=nadK2 PE=3 SV=1	5.7	30298	6	8	4	14	18	11	7	9	8	17	11	11	1.28571	0.36257	0.220881	Red	-1.09524	-0.131245	0.664043	Red
Q81EY8	Deoxyribose-phosphate aldolase OS=Bacillus cereus (strain ATCC 14579 / DSM 31 / CCUG 7414 / JCM 2152 / NBRC 15305 / NCIMB 9373 / NCTC 2599 / NRRL B-3711) OX=226900 GN=deoC PE=3 SV=1	5	23364	5	3	8	8	3	6	8	12	15	8	8	6	2	1	0.070416	Green	1.25	0.321928	0.378512	Red
Q817X3	Adenine phosphoribosyltransferase OS=Bacillus cereus (strain ATCC 14579 / DSM 31 / CCUG 7414 / JCM 2152 / NBRC 15305 / NCIMB 9373 / NCTC 2599 / NRRL B-3711) OX=226900 GN=apt PE=3 SV=1	5	18618	7	8	6	3	7	6	4	6	8	3	5	5	-1.14286	-0.192645	0.496055	Red	-1.1875	-0.247928	0.517571	Red
Q817G2	Alkaline phosphatase synthesis two-component response regulator phoP OS=Bacillus cereus (strain ATCC 14579 / DSM 31 / CCUG 7414 / JCM 2152 / NBRC 15305 / NCIMB 9373 / NCTC 2599 / NRRL B-3711) OX=226900 GN=BC_4589 PE=4 SV=1	5	27578	8	2	7	5	1	5	9	7	13	11	8	7	1.6	0.678072	0.193439	Green	2.07143	1.05063	0.0501408	Green
Q817V3	Prephenate dehydratase OS=Bacillus cereus (strain ATCC 14579 / DSM 31 / CCUG 7414 / JCM 2152 / NBRC 15305 / NCIMB 9373 / NCTC 2599 / NRRL B-3711) OX=226900 GN=pheA PE=4 SV=1	5.9	31612	6	7	5	14	7	14	6	5	7	8	6	8	1	0	1	Red	-1.52	-0.604071	0.198164	Green
P0A4I3	Stage 0 sporulation protein A OS=Bacillus cereus (strain ATCC 14579 / DSM 31 / CCUG 7414 / JCM 2152 / NBRC 15305 / NCIMB 9373 / NCTC 2599 / NRRL B-3711) OX=226900 GN=spo0A PE=3 SV=1	6.7	29396	9	9	9	8	5	4	8	6	8	8	5	5	-1.2	-0.263034	0.129612	Red	1.05	0.0703893	0.841923	Red
Q818V6	L-serine dehydratase OS=Bacillus cereus (strain ATCC 14579 / DSM 31 / CCUG 7414 / JCM 2152 / NBRC 15305 / NCIMB 9373 / NCTC 2599 / NRRL B-3711) OX=226900 GN=BC_4135 PE=3 SV=1	4.9	29867	6	9	7	5	5	5	8	10	9	7	6	8	1.2	0.263034	0.200173	Red	1.33333	0.415037	0.0741799	Red
Q818D0	Shikimate dehydrogenase (NADP(+)) OS=Bacillus cereus (strain ATCC 14579 / DSM 31 / CCUG 7414 / JCM 2152 / NBRC 15305 / NCIMB 9373 / NCTC 2599 / NRRL B-3711) OX=226900 GN=aroE PE=3 SV=1	5.8	30285	5	5	3	3	2	3	8	5	6	5	3	5	1.375	0.459432	0.150012	Red	1.45455	0.540568	0.113145	Red
Q812W5	UDP-N-acetylglucosamine--N-acetylmuramyl-(pentapeptide) pyrophosphoryl-undecaprenol N-acetylglucosamine transferase 1 OS=Bacillus cereus (strain ATCC 14579 / DSM 31 / CCUG 7414 / JCM 2152 / NBRC 15305 / NCIMB 9373 / NCTC 2599 / NRRL B-3711) OX=22690	9.5	39706	8	7	12	2	4	3	9	7	8	3	1	2	-1.11111	-0.152003	0.590332	Red	-1.33333	-0.415037	0.287864	Red
Q81A62	DNA-binding protein HU OS=Bacillus cereus (strain ATCC 14579 / DSM 31 / CCUG 7414 / JCM 2152 / NBRC 15305 / NCIMB 9373 / NCTC 2599 / NRRL B-3711) OX=226900 GN=BC_3728 PE=3 SV=1	9.1	9723	43	53	55	36	41	38	33	32	34	36	27	24	-1.5098	-0.594361	0.0401061	Blue	-1.31111	-0.39079	0.107791	Red
Q812W7	Pyridoxal phosphate homeostasis protein OS=Bacillus cereus (strain ATCC 14579 / DSM 31 / CCUG 7414 / JCM 2152 / NBRC 15305 / NCIMB 9373 / NCTC 2599 / NRRL B-3711) OX=226900 GN=BC_3900 PE=3 SV=1	5.2	25408	12	10	10	12	9	5	13	14	13	9	8	8	1.22857	0.296982	0.038561	Orange	-1.03571	-0.0506261	0.885358	Red
Q819E0	NAD(P)H nitroreductase OS=Bacillus cereus (strain ATCC 14579 / DSM 31 / CCUG 7414 / JCM 2152 / NBRC 15305 / NCIMB 9373 / NCTC 2599 / NRRL B-3711) OX=226900 GN=BC_4045 PE=4 SV=1	5.4	22896	6	2	7	5	3	2	6	7	8	2	7	9	1.33333	0.415037	0.321342	Red	1.61538	0.691878	0.331749	Green
Q81F55	Aspartate--ammonia ligase OS=Bacillus cereus (strain ATCC 14579 / DSM 31 / CCUG 7414 / JCM 2152 / NBRC 15305 / NCIMB 9373 / NCTC 2599 / NRRL B-3711) OX=226900 GN=asnA PE=3 SV=1	5.2	38092	10	8	9	8	6	7	8	6	6	11	7	8	-1.30435	-0.383329	0.0584402	Red	1.20833	0.273018	0.303342	Red
Q815L3	Carboxylesterase OS=Bacillus cereus (strain ATCC 14579 / DSM 31 / CCUG 7414 / JCM 2152 / NBRC 15305 / NCIMB 9373 / NCTC 2599 / NRRL B-3711) OX=226900 GN=BC_5130 PE=4 SV=1	5.3	28209	7	5	5	6	6	2	5	8	5	7	5	6	1.05	0.0703893	0.797171	Red	1.23529	0.304855	0.432616	Red
Q818G1	GTPase Era OS=Bacillus cereus (strain ATCC 14579 / DSM 31 / CCUG 7414 / JCM 2152 / NBRC 15305 / NCIMB 9373 / NCTC 2599 / NRRL B-3711) OX=226900 GN=era PE=3 SV=1	9.1	34326	6	7	9	7	3	7	6	7	4	4	4	4	-1.25	-0.321928	0.252401	Red	-1.33333	-0.415037	0.337734	Red
Q816F6	Gluconate 2-dehydrogenase OS=Bacillus cereus (strain ATCC 14579 / DSM 31 / CCUG 7414 / JCM 2152 / NBRC 15305 / NCIMB 9373 / NCTC 2599 / NRRL B-3711) OX=226900 GN=BC_4903 PE=3 SV=1	5.4	35919	4	7	2	3	5	5	4	6	9	5	5	4	1.375	0.459432	0.385505	Red	1.0625	0.0874628	0.685598	Red
Q81FX6	Phage shock protein A OS=Bacillus cereus (strain ATCC 14579 / DSM 31 / CCUG 7414 / JCM 2152 / NBRC 15305 / NCIMB 9373 / NCTC 2599 / NRRL B-3711) OX=226900 GN=BC_1436 PE=3 SV=1	6	26508	1	0	5	2	14	10	0	0	0	2	2	3	-3	-1.58496	0.320634	Green	-2.9	-1.53605	0.213574	Green
Q81EF6	NADPH dehydrogenase OS=Bacillus cereus (strain ATCC 14579 / DSM 31 / CCUG 7414 / JCM 2152 / NBRC 15305 / NCIMB 9373 / NCTC 2599 / NRRL B-3711) OX=226900 GN=namA PE=3 SV=2	6.5	38558	1	1	1	7	4	8	3	4	5	9	5	5	2.5	1.32193	0.0350987	Blue	1	0	1	Red
Q818R6	Exodeoxyribonuclease 7 large subunit OS=Bacillus cereus (strain ATCC 14579 / DSM 31 / CCUG 7414 / JCM 2152 / NBRC 15305 / NCIMB 9373 / NCTC 2599 / NRRL B-3711) OX=226900 GN=xseA PE=3 SV=1	8.9	51278	6	3	4	4	1	4	7	7	8	3	4	3	1.5625	0.643856	0.0621469	Green	1.08333	0.115477	0.776898	Red
Q81EM8	Transport ATP-binding protein cydD OS=Bacillus cereus (strain ATCC 14579 / DSM 31 / CCUG 7414 / JCM 2152 / NBRC 15305 / NCIMB 9373 / NCTC 2599 / NRRL B-3711) OX=226900 GN=BC_1940 PE=4 SV=1	6.5	64219	2	1	3	1	1	3	8	7	9	8	7	7	3	1.58496	0.00182626	Blue	3.125	1.64386	0.00505837	Blue
Q814K7	O-antigen ligase domain-containing protein OS=Bacillus cereus (strain ATCC 14579 / DSM 31 / CCUG 7414 / JCM 2152 / NBRC 15305 / NCIMB 9373 / NCTC 2599 / NRRL B-3711) OX=226900 GN=BC_5422 PE=4 SV=1	9.3	49931	9	3	3	3	1	3	10	3	4	3	1	1	1.11111	0.152003	0.833076	Red	-1.25	-0.321928	0.518519	Red
Q81EP2	Low-affinity zinc transport protein OS=Bacillus cereus (strain ATCC 14579 / DSM 31 / CCUG 7414 / JCM 2152 / NBRC 15305 / NCIMB 9373 / NCTC 2599 / NRRL B-3711) OX=226900 GN=BC_1926 PE=3 SV=1	5.2	34696	7	8	7	15	12	14	8	8	8	10	12	12	1.08	0.111031	0.183503	Red	-1.18919	-0.249978	0.107562	Red
Q81D45	Acetamidase OS=Bacillus cereus (strain ATCC 14579 / DSM 31 / CCUG 7414 / JCM 2152 / NBRC 15305 / NCIMB 9373 / NCTC 2599 / NRRL B-3711) OX=226900 GN=BC_2537 PE=4 SV=1	4.8	33152	4	1	2	8	5	8	6	4	6	8	7	7	1.9	0.925999	0.0576381	Green	1.04167	0.0588937	0.776898	Red
Q81I04	L-threonine 3-dehydrogenase OS=Bacillus cereus (strain ATCC 14579 / DSM 31 / CCUG 7414 / JCM 2152 / NBRC 15305 / NCIMB 9373 / NCTC 2599 / NRRL B-3711) OX=226900 GN=BC_0622 PE=4 SV=1	5.1	35304	5	0	7	7	0	8	7	6	6	9	8	7	1.46667	0.552541	0.378863	Red	1.5	0.584963	0.355358	Green
Q817R7	Folylpolyglutamate synthase OS=Bacillus cereus (strain ATCC 14579 / DSM 31 / CCUG 7414 / JCM 2152 / NBRC 15305 / NCIMB 9373 / NCTC 2599 / NRRL B-3711) OX=226900 GN=BC_4464 PE=3 SV=1	5	48797	4	1	5	3	2	2	7	6	4	4	5	2	1.53846	0.621488	0.198875	Green	1.4	0.485427	0.266693	Red
Q81I44	Methyl-accepting chemotaxis protein OS=Bacillus cereus (strain ATCC 14579 / DSM 31 / CCUG 7414 / JCM 2152 / NBRC 15305 / NCIMB 9373 / NCTC 2599 / NRRL B-3711) OX=226900 GN=BC_0576 PE=3 SV=1	4.9	72000	9	5	14	3	2	6	6	3	4	4	3	2	-1.9375	-0.954196	0.186608	Green	-1.16667	-0.222392	0.652809	Red
Q812I2	dGTP triphosphohydrolase OS=Bacillus cereus (strain ATCC 14579 / DSM 31 / CCUG 7414 / JCM 2152 / NBRC 15305 / NCIMB 9373 / NCTC 2599 / NRRL B-3711) OX=226900 GN=BC_5379 PE=4 SV=1	6.2	51595	3	1	2	3	2	3	6	7	4	5	2	1	2.22222	1.152	0.0321988	Blue	1	0	1	Red
Q814A6	Uncharacterized RNA methyltransferase BC_0364 OS=Bacillus cereus (strain ATCC 14579 / DSM 31 / CCUG 7414 / JCM 2152 / NBRC 15305 / NCIMB 9373 / NCTC 2599 / NRRL B-3711) OX=226900 GN=BC_0364 PE=3 SV=1	6.4	51295	6	5	4	2	1	1	6	4	4	1	0	0	-1.05882	-0.0824622	0.72503	Red	-1.75	-0.807355	0.101192	Green
Q81AJ3	Formate dehydrogenase alpha chain OS=Bacillus cereus (strain ATCC 14579 / DSM 31 / CCUG 7414 / JCM 2152 / NBRC 15305 / NCIMB 9373 / NCTC 2599 / NRRL B-3711) OX=226900 GN=BC_3573 PE=3 SV=1	5.3	108987	5	5	5	4	2	2	7	8	10	5	5	4	1.55556	0.63743	0.0634142	Green	1.54545	0.628031	0.0764504	Green
Q819R7	Pseudouridine synthase OS=Bacillus cereus (strain ATCC 14579 / DSM 31 / CCUG 7414 / JCM 2152 / NBRC 15305 / NCIMB 9373 / NCTC 2599 / NRRL B-3711) OX=226900 GN=BC_3892 PE=3 SV=1	6.1	33892	5	3	3	2	2	2	5	4	4	2	4	3	1.14286	0.192645	0.438193	Red	1.33333	0.415037	0.225403	Red
Q817L8	Thioredoxin OS=Bacillus cereus (strain ATCC 14579 / DSM 31 / CCUG 7414 / JCM 2152 / NBRC 15305 / NCIMB 9373 / NCTC 2599 / NRRL B-3711) OX=226900 GN=BC_4521 PE=3 SV=1	4.5	11471	19	22	24	22	30	19	17	24	28	18	20	18	1.05882	0.0824622	0.73241	Red	-1.25424	-0.32681	0.264962	Red
Q81J35	50S ribosomal protein L16 OS=Bacillus cereus (strain ATCC 14579 / DSM 31 / CCUG 7414 / JCM 2152 / NBRC 15305 / NCIMB 9373 / NCTC 2599 / NRRL B-3711) OX=226900 GN=rplP PE=3 SV=1	10.5	16162	47	37	39	20	29	27	27	27	25	16	18	19	-1.53659	-0.619728	0.0356375	Blue	-1.41071	-0.496426	0.0951815	Red
Q81IQ5	Phosphoribosylformylglycinamidine synthase subunit PurS OS=Bacillus cereus (strain ATCC 14579 / DSM 31 / CCUG 7414 / JCM 2152 / NBRC 15305 / NCIMB 9373 / NCTC 2599 / NRRL B-3711) OX=226900 GN=purS PE=3 SV=1	4.9	9568	20	22	28	7	6	11	18	13	14	8	7	7	-1.52083	-0.604862	0.0526904	Green	-1.08	-0.111031	0.708109	Red
Q818X5	6,7-dimethyl-8-ribityllumazine synthase OS=Bacillus cereus (strain ATCC 14579 / DSM 31 / CCUG 7414 / JCM 2152 / NBRC 15305 / NCIMB 9373 / NCTC 2599 / NRRL B-3711) OX=226900 GN=ribH PE=3 SV=1	5.8	16238	14	12	6	16	22	12	5	5	12	11	8	7	-1.4	-0.485427	0.376083	Red	-1.82759	-0.869939	0.0948935	Green
Q817P3	Ribonuclease PH OS=Bacillus cereus (strain ATCC 14579 / DSM 31 / CCUG 7414 / JCM 2152 / NBRC 15305 / NCIMB 9373 / NCTC 2599 / NRRL B-3711) OX=226900 GN=rph PE=3 SV=1	5.1	26984	13	12	16	11	7	11	13	15	14	10	10	12	1.02273	0.0324215	0.819372	Red	1.09375	0.129283	0.551243	Red
Q81FV6	DNA integration/recombination/invertion protein OS=Bacillus cereus (strain ATCC 14579 / DSM 31 / CCUG 7414 / JCM 2152 / NBRC 15305 / NCIMB 9373 / NCTC 2599 / NRRL B-3711) OX=226900 GN=BC_1461 PE=4 SV=1	9.5	20730	14	6	10	4	6	8	7	7	6	3	5	4	-1.43478	-0.520832	0.284655	Red	-1.4	-0.485427	0.220881	Red
Q81IW7	1-acyl-sn-glycerol-3-phosphate acyltransferase OS=Bacillus cereus (strain ATCC 14579 / DSM 31 / CCUG 7414 / JCM 2152 / NBRC 15305 / NCIMB 9373 / NCTC 2599 / NRRL B-3711) OX=226900 GN=BC_0228 PE=4 SV=1	9.5	22334	11	10	12	6	6	5	8	6	9	4	4	3	-1.38462	-0.469485	0.0419145	Orange	-1.42857	-0.514573	0.0132356	Orange
Q81I01	NorQ protein OS=Bacillus cereus (strain ATCC 14579 / DSM 31 / CCUG 7414 / JCM 2152 / NBRC 15305 / NCIMB 9373 / NCTC 2599 / NRRL B-3711) OX=226900 GN=BC_0625 PE=4 SV=1	4.9	32848	10	10	9	11	8	9	12	11	12	8	8	8	1.1875	0.247928	0.0132356	Orange	-1.14815	-0.199309	0.269703	Red
Q816Y4	Sex pheromone staph-cAM373 OS=Bacillus cereus (strain ATCC 14579 / DSM 31 / CCUG 7414 / JCM 2152 / NBRC 15305 / NCIMB 9373 / NCTC 2599 / NRRL B-3711) OX=226900 GN=BC_4675 PE=1 SV=1	6.8	37818	11	12	11	9	8	12	11	12	13	11	8	7	1.05405	0.0759489	0.386809	Red	-1.10345	-0.142019	0.587914	Red
Q818P0	Octanoyltransferase LipM OS=Bacillus cereus (strain ATCC 14579 / DSM 31 / CCUG 7414 / JCM 2152 / NBRC 15305 / NCIMB 9373 / NCTC 2599 / NRRL B-3711) OX=226900 GN=lipM PE=3 SV=1	5.3	32084	9	11	7	7	8	6	12	9	13	8	7	7	1.23333	0.302563	0.234209	Red	1.04167	0.0588937	0.64945	Red
Q813J2	Hypothetical Cytosolic Protein OS=Bacillus cereus (strain ATCC 14579 / DSM 31 / CCUG 7414 / JCM 2152 / NBRC 15305 / NCIMB 9373 / NCTC 2599 / NRRL B-3711) OX=226900 GN=BC_2698 PE=4 SV=1	4.4	31799	1	0	3	8	2	5	7	8	12	17	11	12	4.28571	2.09954	0.019675	Blue	2.38889	1.25634	0.0306382	Blue
Q814S7	3-hydroxybutyryl-CoA dehydrogenase OS=Bacillus cereus (strain ATCC 14579 / DSM 31 / CCUG 7414 / JCM 2152 / NBRC 15305 / NCIMB 9373 / NCTC 2599 / NRRL B-3711) OX=226900 GN=BC_5343 PE=3 SV=1	5.2	30002	0	3	1	6	4	6	3	2	4	14	3	3	1.71429	0.777608	0.200173	Green	1.21053	0.275634	0.752854	Red
Q817U2	50S ribosomal protein L21 OS=Bacillus cereus (strain ATCC 14579 / DSM 31 / CCUG 7414 / JCM 2152 / NBRC 15305 / NCIMB 9373 / NCTC 2599 / NRRL B-3711) OX=226900 GN=rplU PE=3 SV=1	9.7	11184	40	40	46	23	24	30	31	28	30	20	25	26	-1.40217	-0.487665	0.0138732	Orange	-1.08108	-0.112475	0.524863	Red
Q81I12	Transcriptional regulator, ArsR family OS=Bacillus cereus (strain ATCC 14579 / DSM 31 / CCUG 7414 / JCM 2152 / NBRC 15305 / NCIMB 9373 / NCTC 2599 / NRRL B-3711) OX=226900 GN=BC_0613 PE=4 SV=1	9.1	11150	8	11	8	15	15	15	10	12	13	18	14	14	1.26667	0.341037	0.117217	Red	1.02083	0.0297473	0.825922	Red
Q819U9	50S ribosomal protein L28 OS=Bacillus cereus (strain ATCC 14579 / DSM 31 / CCUG 7414 / JCM 2152 / NBRC 15305 / NCIMB 9373 / NCTC 2599 / NRRL B-3711) OX=226900 GN=rpmB PE=3 SV=1	12	6919	9	10	12	6	8	2	5	8	8	2	4	2	-1.41667	-0.5025	0.067738	Red	-1.72727	-0.788496	0.266693	Green
Q818Z3	Ribosomal-protein-serine acetyltransferase OS=Bacillus cereus (strain ATCC 14579 / DSM 31 / CCUG 7414 / JCM 2152 / NBRC 15305 / NCIMB 9373 / NCTC 2599 / NRRL B-3711) OX=226900 GN=BC_4093 PE=4 SV=1	4.9	20824	13	14	11	15	18	17	14	16	15	14	15	18	1.17073	0.22741	0.102068	Red	-1.06	-0.0840643	0.542175	Red
Q815S2	DUF1641 domain-containing protein OS=Bacillus cereus (strain ATCC 14579 / DSM 31 / CCUG 7414 / JCM 2152 / NBRC 15305 / NCIMB 9373 / NCTC 2599 / NRRL B-3711) OX=226900 GN=BC_5060 PE=4 SV=1	4.5	16447	14	13	18	10	11	8	14	9	15	9	11	9	-1.17073	-0.22741	0.388541	Red	1	0	1	Red
Q814G0	Sporulation initiation inhibitor protein soj OS=Bacillus cereus (strain ATCC 14579 / DSM 31 / CCUG 7414 / JCM 2152 / NBRC 15305 / NCIMB 9373 / NCTC 2599 / NRRL B-3711) OX=226900 GN=BC_5482 PE=4 SV=1	5.2	27359	11	12	9	15	8	13	15	11	15	15	12	11	1.25714	0.330149	0.144659	Red	1.05128	0.0721498	0.798474	Red
Q81IG4	IG hypothetical 16092 OS=Bacillus cereus (strain ATCC 14579 / DSM 31 / CCUG 7414 / JCM 2152 / NBRC 15305 / NCIMB 9373 / NCTC 2599 / NRRL B-3711) OX=226900 GN=BC_0424 PE=1 SV=1	4.8	11788	5	13	8	1	6	3	5	6	3	1	6	2	-1.70588	-0.770518	0.222366	Green	-1.08333	-0.115477	0.882046	Red
Q812W6	Purine nucleoside phosphorylase OS=Bacillus cereus (strain ATCC 14579 / DSM 31 / CCUG 7414 / JCM 2152 / NBRC 15305 / NCIMB 9373 / NCTC 2599 / NRRL B-3711) OX=226900 GN=BC_3901 PE=3 SV=1	5.8	30105	9	5	8	8	6	7	13	8	11	12	9	7	1.4	0.485427	0.154349	Red	1.29167	0.369234	0.245113	Red
Q814G1	Stage 0 sporulation protein J OS=Bacillus cereus (strain ATCC 14579 / DSM 31 / CCUG 7414 / JCM 2152 / NBRC 15305 / NCIMB 9373 / NCTC 2599 / NRRL B-3711) OX=226900 GN=BC_5481 PE=3 SV=1	8.8	32015	7	6	8	6	4	9	9	8	13	11	5	7	1.375	0.459432	0.179097	Red	1.18182	0.241008	0.591981	Red
Q819Y9	Riboflavin biosynthesis protein OS=Bacillus cereus (strain ATCC 14579 / DSM 31 / CCUG 7414 / JCM 2152 / NBRC 15305 / NCIMB 9373 / NCTC 2599 / NRRL B-3711) OX=226900 GN=BC_3807 PE=3 SV=1	6.4	36930	10	6	12	6	7	10	9	10	10	9	10	5	1.03226	0.0458037	0.868792	Red	1.03846	0.0544478	0.872595	Red
Q817G7	Dephospho-CoA kinase OS=Bacillus cereus (strain ATCC 14579 / DSM 31 / CCUG 7414 / JCM 2152 / NBRC 15305 / NCIMB 9373 / NCTC 2599 / NRRL B-3711) OX=226900 GN=coaE PE=3 SV=1	5.6	22658	6	2	4	4	2	10	7	8	8	3	4	4	1.73333	0.793549	0.0766059	Green	-1.35714	-0.440573	0.560847	Red
Q81FS3	L-asparaginase OS=Bacillus cereus (strain ATCC 14579 / DSM 31 / CCUG 7414 / JCM 2152 / NBRC 15305 / NCIMB 9373 / NCTC 2599 / NRRL B-3711) OX=226900 GN=BC_1496 PE=3 SV=1	5.3	35428	5	14	4	6	7	3	11	8	7	6	4	3	1.11538	0.157541	0.790824	Red	-1.1875	-0.247928	0.542175	Red
Q81G69	7-cyano-7-deazaguanine synthase OS=Bacillus cereus (strain ATCC 14579 / DSM 31 / CCUG 7414 / JCM 2152 / NBRC 15305 / NCIMB 9373 / NCTC 2599 / NRRL B-3711) OX=226900 GN=queC PE=3 SV=1	4.8	24524	3	1	2	2	4	2	3	5	9	4	7	7	2.22222	1.152	0.164101	Green	1.90909	0.932886	0.0585639	Green
Q81A18	IG hypothetical 15594 OS=Bacillus cereus (strain ATCC 14579 / DSM 31 / CCUG 7414 / JCM 2152 / NBRC 15305 / NCIMB 9373 / NCTC 2599 / NRRL B-3711) OX=226900 GN=BC_3777 PE=4 SV=1	6.9	29066	4	4	6	1	2	1	9	8	6	2	2	3	1.52941	0.612977	0.0576381	Green	1.42857	0.514573	0.101192	Red
Q816G8	Glycogen synthase OS=Bacillus cereus (strain ATCC 14579 / DSM 31 / CCUG 7414 / JCM 2152 / NBRC 15305 / NCIMB 9373 / NCTC 2599 / NRRL B-3711) OX=226900 GN=glgA PE=3 SV=1	4.8	54969	2	6	1	8	10	7	5	4	4	11	4	7	1.33333	0.415037	0.476793	Red	-1.12	-0.163499	0.684559	Red
Q815B1	Periplasmic component of efflux system OS=Bacillus cereus (strain ATCC 14579 / DSM 31 / CCUG 7414 / JCM 2152 / NBRC 15305 / NCIMB 9373 / NCTC 2599 / NRRL B-3711) OX=226900 GN=BC_5255 PE=4 SV=1	9	43819	0	1	6	3	1	1	6	10	8	8	7	4	2.7	1.43296	0.0723947	Green	2.75	1.45943	0.0400607	Blue
Q81AW3	Hydroxylamine reductase OS=Bacillus cereus (strain ATCC 14579 / DSM 31 / CCUG 7414 / JCM 2152 / NBRC 15305 / NCIMB 9373 / NCTC 2599 / NRRL B-3711) OX=226900 GN=hcp PE=3 SV=1	5.2	48087	2	2	7	1	0	1	10	14	11	2	3	4	2.71429	1.44057	0.0211008	Blue	2.4	1.26303	0.0356527	Blue
Q81E06	Penicillin-binding protein OS=Bacillus cereus (strain ATCC 14579 / DSM 31 / CCUG 7414 / JCM 2152 / NBRC 15305 / NCIMB 9373 / NCTC 2599 / NRRL B-3711) OX=226900 GN=BC_2190 PE=4 SV=1	5.4	54575	1	2	1	7	6	4	4	4	5	14	4	5	2.28571	1.19265	0.00312559	Blue	1.3	0.378512	0.598789	Red
Q81FW4	Flavohemoprotein OS=Bacillus cereus (strain ATCC 14579 / DSM 31 / CCUG 7414 / JCM 2152 / NBRC 15305 / NCIMB 9373 / NCTC 2599 / NRRL B-3711) OX=226900 GN=hmp PE=3 SV=1	5.7	44916	1	2	10	1	0	2	8	6	4	3	0	2	1.3125	0.392317	0.629975	Red	1.33333	0.415037	0.566567	Red
Q81JA9	Transcription state regulatory protein abrB OS=Bacillus cereus (strain ATCC 14579 / DSM 31 / CCUG 7414 / JCM 2152 / NBRC 15305 / NCIMB 9373 / NCTC 2599 / NRRL B-3711) OX=226900 GN=BC_0042 PE=4 SV=1	5	10484	34	38	40	24	22	24	34	33	38	25	22	23	-1.06481	-0.0906025	0.374973	Red	1	0	1	Red
Q81GY1	IG hypothetical 17707 OS=Bacillus cereus (strain ATCC 14579 / DSM 31 / CCUG 7414 / JCM 2152 / NBRC 15305 / NCIMB 9373 / NCTC 2599 / NRRL B-3711) OX=226900 GN=BC_1048 PE=4 SV=1	9.1	16567	9	8	10	11	8	10	7	9	13	10	9	7	1.06667	0.0931094	0.74838	Red	-1.10345	-0.142019	0.467605	Red
Q81JB9	Recombination protein RecR OS=Bacillus cereus (strain ATCC 14579 / DSM 31 / CCUG 7414 / JCM 2152 / NBRC 15305 / NCIMB 9373 / NCTC 2599 / NRRL B-3711) OX=226900 GN=recR PE=3 SV=1	5.5	21962	5	8	8	3	7	7	3	6	6	5	6	4	-1.33333	-0.415037	0.2302	Red	-1.11111	-0.152003	0.680453	Red
Q81J21	Methionine aminopeptidase OS=Bacillus cereus (strain ATCC 14579 / DSM 31 / CCUG 7414 / JCM 2152 / NBRC 15305 / NCIMB 9373 / NCTC 2599 / NRRL B-3711) OX=226900 GN=map PE=3 SV=1	6.1	27509	8	10	8	5	7	8	7	6	6	5	4	3	-1.31818	-0.398549	0.0534551	Red	-1.53333	-0.616671	0.0745884	Green
Q814V1	UPF0340 protein BC_5317 OS=Bacillus cereus (strain ATCC 14579 / DSM 31 / CCUG 7414 / JCM 2152 / NBRC 15305 / NCIMB 9373 / NCTC 2599 / NRRL B-3711) OX=226900 GN=BC_5317 PE=3 SV=2	5.6	20699	3	3	2	2	1	2	8	8	8	6	6	7	2.45455	1.29546	0.00388351	Blue	2.75	1.45943	0.000584411	Blue
Q815G1	DegV family protein OS=Bacillus cereus (strain ATCC 14579 / DSM 31 / CCUG 7414 / JCM 2152 / NBRC 15305 / NCIMB 9373 / NCTC 2599 / NRRL B-3711) OX=226900 GN=BC_5198 PE=4 SV=1	5.3	31685	5	6	7	7	6	8	8	9	7	6	5	6	1.28571	0.36257	0.070484	Red	-1.2	-0.263034	0.133583	Red
Q81F39	Cysteine synthase OS=Bacillus cereus (strain ATCC 14579 / DSM 31 / CCUG 7414 / JCM 2152 / NBRC 15305 / NCIMB 9373 / NCTC 2599 / NRRL B-3711) OX=226900 GN=BC_1763 PE=3 SV=1	5.2	32491	1	4	3	8	5	8	7	7	11	9	10	9	2.54545	1.34792	0.0302325	Blue	1.29167	0.369234	0.134059	Red
Q815Q8	Short chain dehydrogenase OS=Bacillus cereus (strain ATCC 14579 / DSM 31 / CCUG 7414 / JCM 2152 / NBRC 15305 / NCIMB 9373 / NCTC 2599 / NRRL B-3711) OX=226900 GN=BC_5076 PE=3 SV=1	9.4	28626	5	1	4	15	1	6	1	2	8	6	5	2	1.07692	0.106915	0.901881	Red	-1.5625	-0.643856	0.545533	Green
Q812N6	UPF0354 protein BC_4690 OS=Bacillus cereus (strain ATCC 14579 / DSM 31 / CCUG 7414 / JCM 2152 / NBRC 15305 / NCIMB 9373 / NCTC 2599 / NRRL B-3711) OX=226900 GN=BC_4690 PE=3 SV=2	5.4	31036	1	3	4	4	3	7	4	7	7	6	5	7	1.90909	0.932886	0.067738	Green	1.23529	0.304855	0.393854	Red
Q81A12	ACT domain protein OS=Bacillus cereus (strain ATCC 14579 / DSM 31 / CCUG 7414 / JCM 2152 / NBRC 15305 / NCIMB 9373 / NCTC 2599 / NRRL B-3711) OX=226900 GN=BC_3783 PE=4 SV=1	5.3	30398	2	2	3	3	6	2	5	11	6	5	5	5	2.5	1.32193	0.110272	Green	1.28571	0.36257	0.382787	Red
Q81FQ6	Demethylmenaquinone methyltransferase OS=Bacillus cereus (strain ATCC 14579 / DSM 31 / CCUG 7414 / JCM 2152 / NBRC 15305 / NCIMB 9373 / NCTC 2599 / NRRL B-3711) OX=226900 GN=menG PE=3 SV=1	7	26884	6	1	6	0	1	4	8	7	4	1	4	3	1.375	0.459432	0.390582	Red	1.375	0.459432	0.542175	Red
Q818R8	Dimethylallyltransferase OS=Bacillus cereus (strain ATCC 14579 / DSM 31 / CCUG 7414 / JCM 2152 / NBRC 15305 / NCIMB 9373 / NCTC 2599 / NRRL B-3711) OX=226900 GN=BC_4177 PE=3 SV=1	4.8	32582	5	5	4	3	4	4	7	3	5	3	6	3	1.05882	0.0824622	0.804215	Red	1.07143	0.0995357	0.776898	Red
Q81AM9	Vancomycin B-type resistance protein vanW OS=Bacillus cereus (strain ATCC 14579 / DSM 31 / CCUG 7414 / JCM 2152 / NBRC 15305 / NCIMB 9373 / NCTC 2599 / NRRL B-3711) OX=226900 GN=BC_3533 PE=4 SV=1	5.8	31429	3	10	6	2	3	2	1	4	3	2	2	4	-2	-1	0.204714	Green	1.1	0.137504	0.685598	Red
Q81EG6	Alpha/beta hydrolase OS=Bacillus cereus (strain ATCC 14579 / DSM 31 / CCUG 7414 / JCM 2152 / NBRC 15305 / NCIMB 9373 / NCTC 2599 / NRRL B-3711) OX=226900 GN=BC_2013 PE=4 SV=1	4.8	36685	1	2	1	8	5	6	1	5	3	6	5	6	1.71429	0.777608	0.283236	Green	-1.1	-0.137504	0.538386	Red
Q813U3	Nitropropane dioxygenase / Trans-enoyl-CoA reductase family OS=Bacillus cereus (strain ATCC 14579 / DSM 31 / CCUG 7414 / JCM 2152 / NBRC 15305 / NCIMB 9373 / NCTC 2599 / NRRL B-3711) OX=226900 GN=BC_1368 PE=4 SV=1	5.4	39242	2	1	1	6	2	7	6	4	6	8	2	6	2.71429	1.44057	0.0133217	Blue	1.05556	0.0780025	0.893444	Red
Q818A5	Ferrichrome-binding protein OS=Bacillus cereus (strain ATCC 14579 / DSM 31 / CCUG 7414 / JCM 2152 / NBRC 15305 / NCIMB 9373 / NCTC 2599 / NRRL B-3711) OX=226900 GN=BC_4363 PE=4 SV=1	8.6	34723	0	0	0	8	3	8	0	0	0	6	6	4	1	0	0	Orange	-1.15789	-0.211504	0.621408	Red
Q819E8	2,3-diketo-5-methylthiopentyl-1-phosphate enolase OS=Bacillus cereus (strain ATCC 14579 / DSM 31 / CCUG 7414 / JCM 2152 / NBRC 15305 / NCIMB 9373 / NCTC 2599 / NRRL B-3711) OX=226900 GN=mtnW PE=1 SV=1	6.4	45435	2	2	2	7	3	7	2	2	3	7	2	2	1.11111	0.152003	0.42265	Red	-1.42857	-0.514573	0.404161	Red
Q81FD0	Flagellar motor switch protein FliM OS=Bacillus cereus (strain ATCC 14579 / DSM 31 / CCUG 7414 / JCM 2152 / NBRC 15305 / NCIMB 9373 / NCTC 2599 / NRRL B-3711) OX=226900 GN=BC_1662 PE=3 SV=1	4.9	37392	5	2	8	1	2	3	2	4	2	0	2	1	-1.63636	-0.710493	0.310455	Green	-1.5	-0.584963	0.287864	Green
Q81DY7	D-alanine aminotransferase OS=Bacillus cereus (strain ATCC 14579 / DSM 31 / CCUG 7414 / JCM 2152 / NBRC 15305 / NCIMB 9373 / NCTC 2599 / NRRL B-3711) OX=226900 GN=BC_2209 PE=3 SV=1	5.1	32151	0	0	0	4	5	2	0	1	1	8	1	4	1.66667	0.736966	0.183503	Green	1.14286	0.192645	0.784506	Red
Q81B71	Histidine--tRNA ligase 1 OS=Bacillus cereus (strain ATCC 14579 / DSM 31 / CCUG 7414 / JCM 2152 / NBRC 15305 / NCIMB 9373 / NCTC 2599 / NRRL B-3711) OX=226900 GN=hisS-1 PE=3 SV=1	5.2	48113	2	3	2	4	9	5	1	1	3	3	2	2	-1.25	-0.321928	0.438193	Red	-2.1	-1.07039	0.132659	Green
Q814T6	UDP-N-acetylglucosamine 1-carboxyvinyltransferase 2 OS=Bacillus cereus (strain ATCC 14579 / DSM 31 / CCUG 7414 / JCM 2152 / NBRC 15305 / NCIMB 9373 / NCTC 2599 / NRRL B-3711) OX=226900 GN=murA2 PE=3 SV=1	6.6	45810	3	6	4	0	2	0	7	5	4	1	1	1	1.1875	0.247928	0.467605	Red	1.2	0.263034	0.666667	Red
Q817L3	Ferrichrome-binding protein OS=Bacillus cereus (strain ATCC 14579 / DSM 31 / CCUG 7414 / JCM 2152 / NBRC 15305 / NCIMB 9373 / NCTC 2599 / NRRL B-3711) OX=226900 GN=BC_4528 PE=4 SV=1	8.3	36018	0	0	1	8	3	5	0	0	1	4	2	2	1	0	1	Red	-1.72727	-0.788496	0.20012	Green
Q81G13	Ketol-acid reductoisomerase (NADP(+)) 1 OS=Bacillus cereus (strain ATCC 14579 / DSM 31 / CCUG 7414 / JCM 2152 / NBRC 15305 / NCIMB 9373 / NCTC 2599 / NRRL B-3711) OX=226900 GN=ilvC1 PE=3 SV=2	5.2	36626	0	0	0	7	1	4	0	0	4	5	0	2	2.33333	1.22239	0.42265	Green	-1.5	-0.584963	0.503059	Green
Q81I02	von Willebrand factor type A domain protein OS=Bacillus cereus (strain ATCC 14579 / DSM 31 / CCUG 7414 / JCM 2152 / NBRC 15305 / NCIMB 9373 / NCTC 2599 / NRRL B-3711) OX=226900 GN=BC_0624 PE=4 SV=1	5.6	73147	4	2	7	2	1	3	8	2	5	2	1	1	1.125	0.169925	0.783175	Red	-1.28571	-0.36257	0.386809	Red
Q81ER7	Phage protein OS=Bacillus cereus (strain ATCC 14579 / DSM 31 / CCUG 7414 / JCM 2152 / NBRC 15305 / NCIMB 9373 / NCTC 2599 / NRRL B-3711) OX=226900 GN=BC_1897 PE=4 SV=1	7.8	30646	0	0	2	7	1	1	0	0	0	1	1	1	-1.66667	-0.736966	0.42265	Green	-2	-1	0.42265	Green
Q81GC3	Immune inhibitor A OS=Bacillus cereus (strain ATCC 14579 / DSM 31 / CCUG 7414 / JCM 2152 / NBRC 15305 / NCIMB 9373 / NCTC 2599 / NRRL B-3711) OX=226900 GN=BC_1284 PE=4 SV=1	5	85712	0	0	0	11	0	2	0	0	0	4	1	0	1	0	0	Orange	-2	-1	0.52124	Green
Q817G8	Glyceraldehyde-3-phosphate dehydrogenase OS=Bacillus cereus (strain ATCC 14579 / DSM 31 / CCUG 7414 / JCM 2152 / NBRC 15305 / NCIMB 9373 / NCTC 2599 / NRRL B-3711) OX=226900 GN=BC_4583 PE=3 SV=1	6	37527	38	36	37	39	39	38	49	35	43	47	31	29	1.14035	0.189478	0.318346	Red	-1.08182	-0.113458	0.651204	Red
Q81GN1	S1 RNA binding domain OS=Bacillus cereus (strain ATCC 14579 / DSM 31 / CCUG 7414 / JCM 2152 / NBRC 15305 / NCIMB 9373 / NCTC 2599 / NRRL B-3711) OX=226900 GN=BC_1160 PE=3 SV=1	4.9	32576	10	9	9	6	6	5	10	8	14	6	7	7	1.12903	0.175087	0.530491	Red	1.15	0.201634	0.101192	Red
Q81DZ6	DegV family protein OS=Bacillus cereus (strain ATCC 14579 / DSM 31 / CCUG 7414 / JCM 2152 / NBRC 15305 / NCIMB 9373 / NCTC 2599 / NRRL B-3711) OX=226900 GN=BC_2200 PE=4 SV=1	5.4	30351	5	8	6	3	6	3	4	4	4	5	5	5	-1.46667	-0.552541	0.118083	Red	1.2	0.263034	0.42265	Red
Q81DM7	Zn-dependent hydrolase OS=Bacillus cereus (strain ATCC 14579 / DSM 31 / CCUG 7414 / JCM 2152 / NBRC 15305 / NCIMB 9373 / NCTC 2599 / NRRL B-3711) OX=226900 GN=BC_2330 PE=4 SV=1	4.8	33495	6	2	5	5	5	8	4	3	6	7	4	7	1	0	1	Red	1	0	1	Red
Q816J8	ABC transporter ATP-binding protein OS=Bacillus cereus (strain ATCC 14579 / DSM 31 / CCUG 7414 / JCM 2152 / NBRC 15305 / NCIMB 9373 / NCTC 2599 / NRRL B-3711) OX=226900 GN=BC_4831 PE=3 SV=1	6.1	28205	7	6	8	3	4	7	4	3	4	2	1	1	-1.71429	-0.777608	0.0131721	Blue	-2.42857	-1.28011	0.0999741	Green
Q814F5	Jag protein OS=Bacillus cereus (strain ATCC 14579 / DSM 31 / CCUG 7414 / JCM 2152 / NBRC 15305 / NCIMB 9373 / NCTC 2599 / NRRL B-3711) OX=226900 GN=BC_5487 PE=4 SV=1	9.4	23080	2	2	4	3	0	2	5	7	6	3	1	3	1.90909	0.932886	0.0201689	Blue	1.25	0.321928	0.581288	Red
C7E338	S-esterase OS=Bacillus cereus (strain ATCC 14579 / DSM 31 / CCUG 7414 / JCM 2152 / NBRC 15305 / NCIMB 9373 / NCTC 2599 / NRRL B-3711) OX=226900 PE=4 SV=1	5.1	34299	0	1	2	3	7	5	6	6	8	8	5	5	3.83333	1.9386	0.00323191	Blue	1.16667	0.222392	0.54911	Red
Q818C9	GTP-binding protein OS=Bacillus cereus (strain ATCC 14579 / DSM 31 / CCUG 7414 / JCM 2152 / NBRC 15305 / NCIMB 9373 / NCTC 2599 / NRRL B-3711) OX=226900 GN=BC_4332 PE=4 SV=1	6.1	40499	4	7	4	4	3	3	6	7	6	2	3	1	1.22222	0.289507	0.313273	Red	-1.44444	-0.530515	0.133583	Red
Q817H2	Primosomal protein dnaI OS=Bacillus cereus (strain ATCC 14579 / DSM 31 / CCUG 7414 / JCM 2152 / NBRC 15305 / NCIMB 9373 / NCTC 2599 / NRRL B-3711) OX=226900 GN=BC_4579 PE=4 SV=1	7.6	35731	2	2	2	6	4	4	4	3	3	5	3	6	1.44444	0.530515	0.057191	Red	1	0	1	Red
Q81DK0	Aspartate-semialdehyde dehydrogenase OS=Bacillus cereus (strain ATCC 14579 / DSM 31 / CCUG 7414 / JCM 2152 / NBRC 15305 / NCIMB 9373 / NCTC 2599 / NRRL B-3711) OX=226900 GN=asd PE=3 SV=1	6.2	38082	2	1	1	7	1	3	4	4	5	7	3	5	2.28571	1.19265	0.00312559	Blue	1.28571	0.36257	0.566567	Red
Q81IL5	N-succinyl-L-Arg/Lys racemase OS=Bacillus cereus (strain ATCC 14579 / DSM 31 / CCUG 7414 / JCM 2152 / NBRC 15305 / NCIMB 9373 / NCTC 2599 / NRRL B-3711) OX=226900 GN=BC_0371 PE=1 SV=1	5.6	40923	7	7	4	4	3	3	3	1	4	2	2	2	-1.90909	-0.932886	0.067738	Green	-1.44444	-0.530515	0.057191	Red
Q819I9	Diguanylate cyclase/phosphodiesterase domain 2 (EAL) OS=Bacillus cereus (strain ATCC 14579 / DSM 31 / CCUG 7414 / JCM 2152 / NBRC 15305 / NCIMB 9373 / NCTC 2599 / NRRL B-3711) OX=226900 GN=BC_3989 PE=4 SV=1	4.7	47767	2	3	1	4	2	2	3	6	3	2	2	5	1.66667	0.736966	0.175936	Green	1.09091	0.125531	0.797171	Red
Q81FP0	CCA-adding enzyme OS=Bacillus cereus (strain ATCC 14579 / DSM 31 / CCUG 7414 / JCM 2152 / NBRC 15305 / NCIMB 9373 / NCTC 2599 / NRRL B-3711) OX=226900 GN=cca PE=3 SV=1	5.3	45987	2	0	1	2	0	3	4	5	7	3	3	3	3.16667	1.66297	0.0198551	Blue	1.5	0.584963	0.269703	Green
Q81IG6	Methyl-accepting chemotaxis protein OS=Bacillus cereus (strain ATCC 14579 / DSM 31 / CCUG 7414 / JCM 2152 / NBRC 15305 / NCIMB 9373 / NCTC 2599 / NRRL B-3711) OX=226900 GN=BC_0422 PE=3 SV=1	4.8	63581	4	8	10	3	2	2	4	1	2	2	1	0	-2.5	-1.32193	0.0866888	Green	-1.66667	-0.736966	0.133583	Green
Q81DF9	DEAD-box ATP-dependent RNA helicase CshE OS=Bacillus cereus (strain ATCC 14579 / DSM 31 / CCUG 7414 / JCM 2152 / NBRC 15305 / NCIMB 9373 / NCTC 2599 / NRRL B-3711) OX=226900 GN=cshE PE=2 SV=1	9.1	51541	4	1	4	1	1	1	6	5	2	2	0	1	1.33333	0.415037	0.443305	Red	1	0	1	Red
Q81ID5	Zinc uptake P-type ATPase OS=Bacillus cereus (strain ATCC 14579 / DSM 31 / CCUG 7414 / JCM 2152 / NBRC 15305 / NCIMB 9373 / NCTC 2599 / NRRL B-3711) OX=226900 GN=BC_0453 PE=3 SV=1	5.4	69696	1	2	1	0	0	1	9	3	8	4	2	2	3.28571	1.71621	0.0983994	Green	2.75	1.45943	0.0534551	Green
Q81GB6	Transporter, MMPL family OS=Bacillus cereus (strain ATCC 14579 / DSM 31 / CCUG 7414 / JCM 2152 / NBRC 15305 / NCIMB 9373 / NCTC 2599 / NRRL B-3711) OX=226900 GN=BC_1291 PE=4 SV=1	8.7	81960	3	0	0	3	0	2	5	3	6	5	5	5	2.83333	1.5025	0.0522604	Green	2.25	1.16993	0.0634142	Green
Q81E05	Thymidylate synthase OS=Bacillus cereus (strain ATCC 14579 / DSM 31 / CCUG 7414 / JCM 2152 / NBRC 15305 / NCIMB 9373 / NCTC 2599 / NRRL B-3711) OX=226900 GN=thyA PE=3 SV=1	5.3	36857	8	7	8	2	2	2	7	5	6	2	2	2	-1.2381	-0.308122	0.0824417	Red	1	0	0	Orange
Q817E4	Cytosolic protein containing multiple CBS domains OS=Bacillus cereus (strain ATCC 14579 / DSM 31 / CCUG 7414 / JCM 2152 / NBRC 15305 / NCIMB 9373 / NCTC 2599 / NRRL B-3711) OX=226900 GN=BC_4611 PE=4 SV=1	6.4	48632	5	6	6	3	2	5	5	4	3	3	2	4	-1.33333	-0.415037	0.0824417	Red	-1.08333	-0.115477	0.770026	Red
Q81EQ4	Phage protein OS=Bacillus cereus (strain ATCC 14579 / DSM 31 / CCUG 7414 / JCM 2152 / NBRC 15305 / NCIMB 9373 / NCTC 2599 / NRRL B-3711) OX=226900 GN=BC_1912 PE=4 SV=1	5.6	61650	4	0	2	4	1	4	6	4	5	4	5	4	2	1	0.104479	Green	1.33333	0.415037	0.313273	Red
Q817E8	DNA polymerase III subunit alpha OS=Bacillus cereus (strain ATCC 14579 / DSM 31 / CCUG 7414 / JCM 2152 / NBRC 15305 / NCIMB 9373 / NCTC 2599 / NRRL B-3711) OX=226900 GN=BC_4605 PE=3 SV=1	6.1	126790	0	1	1	2	0	2	5	3	2	5	2	1	2.6	1.37851	0.0796756	Green	1.57143	0.652077	0.400944	Green
Q81G51	Bacitracin transport ATP-binding protein bcrA OS=Bacillus cereus (strain ATCC 14579 / DSM 31 / CCUG 7414 / JCM 2152 / NBRC 15305 / NCIMB 9373 / NCTC 2599 / NRRL B-3711) OX=226900 GN=BC_1359 PE=4 SV=1	6.5	33279	5	4	5	5	5	5	5	5	3	3	3	3	-1.0625	-0.0874628	0.685598	Red	-1.5	-0.584963	0	Blue
Q81DA4	Serine-type D-Ala-D-Ala carboxypeptidase OS=Bacillus cereus (strain ATCC 14579 / DSM 31 / CCUG 7414 / JCM 2152 / NBRC 15305 / NCIMB 9373 / NCTC 2599 / NRRL B-3711) OX=226900 GN=BC_2468 PE=3 SV=1	8	73057	8	9	6	9	2	6	12	7	14	8	11	4	1.38462	0.469485	0.246576	Red	1.3	0.378512	0.523914	Red
Q81C10	Glutamate 5-kinase OS=Bacillus cereus (strain ATCC 14579 / DSM 31 / CCUG 7414 / JCM 2152 / NBRC 15305 / NCIMB 9373 / NCTC 2599 / NRRL B-3711) OX=226900 GN=proB PE=3 SV=1	6.5	39375	6	5	5	2	1	2	7	6	5	3	1	2	1.10526	0.14439	0.386809	Red	1.125	0.169925	0.64945	Red
Q815D1	D-alanine aminotransferase OS=Bacillus cereus (strain ATCC 14579 / DSM 31 / CCUG 7414 / JCM 2152 / NBRC 15305 / NCIMB 9373 / NCTC 2599 / NRRL B-3711) OX=226900 GN=BC_5233 PE=3 SV=1	6.4	33252	3	1	1	3	2	3	1	2	4	4	1	1	1.25	0.321928	0.581288	Red	-1.22222	-0.289507	0.581315	Red
Q813K6	Hypothetical Cytosolic Protein OS=Bacillus cereus (strain ATCC 14579 / DSM 31 / CCUG 7414 / JCM 2152 / NBRC 15305 / NCIMB 9373 / NCTC 2599 / NRRL B-3711) OX=226900 GN=BC_2482 PE=4 SV=1	8.7	37539	1	0	1	2	0	0	4	3	5	5	2	2	3	1.58496	0.0131721	Blue	2.4	1.26303	0.134612	Green
Q813R3	Hypothetical Membrane Spanning Protein OS=Bacillus cereus (strain ATCC 14579 / DSM 31 / CCUG 7414 / JCM 2152 / NBRC 15305 / NCIMB 9373 / NCTC 2599 / NRRL B-3711) OX=226900 GN=BC_1726 PE=4 SV=1	5.5	46936	3	1	1	3	1	4	2	2	2	3	2	2	1.125	0.169925	0.666667	Red	-1.1	-0.137504	0.750738	Red
Q81EY6	Pyrimidine-nucleoside phosphorylase OS=Bacillus cereus (strain ATCC 14579 / DSM 31 / CCUG 7414 / JCM 2152 / NBRC 15305 / NCIMB 9373 / NCTC 2599 / NRRL B-3711) OX=226900 GN=BC_1822 PE=3 SV=1	5	46566	3	3	5	16	10	14	4	4	5	10	6	5	1.14286	0.192645	0.438193	Red	-1.79167	-0.841302	0.0544746	Green
Q817U4	50S ribosomal protein L27 OS=Bacillus cereus (strain ATCC 14579 / DSM 31 / CCUG 7414 / JCM 2152 / NBRC 15305 / NCIMB 9373 / NCTC 2599 / NRRL B-3711) OX=226900 GN=rpmA PE=3 SV=1	10.4	10499	21	19	29	14	13	16	15	18	19	12	12	14	-1.30909	-0.388565	0.196493	Red	-1.12195	-0.16601	0.211299	Red
Q812P7	Hypothetical Cytosolic Protein OS=Bacillus cereus (strain ATCC 14579 / DSM 31 / CCUG 7414 / JCM 2152 / NBRC 15305 / NCIMB 9373 / NCTC 2599 / NRRL B-3711) OX=226900 GN=BC_4572 PE=4 SV=1	5.1	19247	15	18	19	15	17	16	13	17	15	17	12	15	-1.14583	-0.196397	0.234209	Red	-1.08511	-0.117836	0.464695	Red
Q818I1	Superoxide dismutase [Mn] 1 OS=Bacillus cereus (strain ATCC 14579 / DSM 31 / CCUG 7414 / JCM 2152 / NBRC 15305 / NCIMB 9373 / NCTC 2599 / NRRL B-3711) OX=226900 GN=sodA1 PE=3 SV=1	5.3	24738	12	19	12	9	17	11	20	36	29	20	21	21	1.91304	0.93587	0.0750414	Green	1.625	0.70044	0.0714246	Green
Q818N9	Rhodanese-related sulfurtransferases OS=Bacillus cereus (strain ATCC 14579 / DSM 31 / CCUG 7414 / JCM 2152 / NBRC 15305 / NCIMB 9373 / NCTC 2599 / NRRL B-3711) OX=226900 GN=BC_4210 PE=4 SV=1	9.9	14998	15	12	10	8	6	6	11	11	15	14	7	8	1	0	1	Red	1.3913	0.476438	0.301964	Red
Q81J99	Putative septation protein SpoVG OS=Bacillus cereus (strain ATCC 14579 / DSM 31 / CCUG 7414 / JCM 2152 / NBRC 15305 / NCIMB 9373 / NCTC 2599 / NRRL B-3711) OX=226900 GN=spoVG PE=3 SV=1	5.1	10928	2	6	1	8	12	9	3	2	4	7	4	3	1	0	1	Red	-1.88235	-0.912537	0.0423157	Blue
Q812N8	Hypothetical Cytosolic Protein OS=Bacillus cereus (strain ATCC 14579 / DSM 31 / CCUG 7414 / JCM 2152 / NBRC 15305 / NCIMB 9373 / NCTC 2599 / NRRL B-3711) OX=226900 GN=BC_4676 PE=4 SV=1	5	12856	2	2	1	4	7	8	2	5	6	13	11	7	2	1	0.148815	Green	1.54545	0.628031	0.143697	Green
Q812W8	Cell division protein SepF OS=Bacillus cereus (strain ATCC 14579 / DSM 31 / CCUG 7414 / JCM 2152 / NBRC 15305 / NCIMB 9373 / NCTC 2599 / NRRL B-3711) OX=226900 GN=sepF PE=3 SV=1	5.2	17712	10	8	10	3	4	3	10	8	8	5	5	5	-1.06897	-0.0962153	0.518519	Red	1.38462	0.469485	0.0377496	Orange
Q81I79	Peroxide operon regulator OS=Bacillus cereus (strain ATCC 14579 / DSM 31 / CCUG 7414 / JCM 2152 / NBRC 15305 / NCIMB 9373 / NCTC 2599 / NRRL B-3711) OX=226900 GN=BC_0518 PE=3 SV=1	5.9	16306	3	2	4	9	5	11	1	4	3	6	3	6	-1.09091	-0.125531	0.770026	Red	-1.55556	-0.63743	0.193966	Green
Q81GL5	Oligopeptide transport system permease protein oppB OS=Bacillus cereus (strain ATCC 14579 / DSM 31 / CCUG 7414 / JCM 2152 / NBRC 15305 / NCIMB 9373 / NCTC 2599 / NRRL B-3711) OX=226900 GN=BC_1180 PE=3 SV=1	9.4	34209	7	6	6	9	9	9	4	8	8	16	11	15	1.04545	0.0641303	0.828721	Red	1.5	0.584963	0.0820149	Green
Q815A3	EPSX protein OS=Bacillus cereus (strain ATCC 14579 / DSM 31 / CCUG 7414 / JCM 2152 / NBRC 15305 / NCIMB 9373 / NCTC 2599 / NRRL B-3711) OX=226900 GN=BC_5264 PE=4 SV=1	9	30471	9	6	8	2	1	1	10	10	7	3	1	2	1.15385	0.206451	0.374722	Red	1.28571	0.36257	0.386809	Red
Q81A32	1-phosphatidylinositol phosphodiesterase OS=Bacillus cereus (strain ATCC 14579 / DSM 31 / CCUG 7414 / JCM 2152 / NBRC 15305 / NCIMB 9373 / NCTC 2599 / NRRL B-3711) OX=226900 GN=BC_3761 PE=4 SV=1	6.3	38089	2	0	0	4	2	4	1	1	2	10	11	14	1.4	0.485427	0.438193	Red	2.92308	1.54749	0.00800096	Blue
Q815A4	UDP-glucose 4-epimerase OS=Bacillus cereus (strain ATCC 14579 / DSM 31 / CCUG 7414 / JCM 2152 / NBRC 15305 / NCIMB 9373 / NCTC 2599 / NRRL B-3711) OX=226900 GN=BC_5263 PE=3 SV=1	5.3	36847	7	2	9	1	1	2	9	6	6	3	2	1	1.14286	0.192645	0.695409	Red	1.28571	0.36257	0.386809	Red
Q81FM8	Multimodular transpeptidase-transglycosylase PBP 1A OS=Bacillus cereus (strain ATCC 14579 / DSM 31 / CCUG 7414 / JCM 2152 / NBRC 15305 / NCIMB 9373 / NCTC 2599 / NRRL B-3711) OX=226900 GN=BC_1550 PE=4 SV=1	8.1	61341	0	13	0	0	5	0	0	0	0	0	0	0	-5.33333	-2.41504	0.42265	Green	-2.66667	-1.41504	0.42265	Green
Q814C9	Nucleoid-associated protein BC_0025 OS=Bacillus cereus (strain ATCC 14579 / DSM 31 / CCUG 7414 / JCM 2152 / NBRC 15305 / NCIMB 9373 / NCTC 2599 / NRRL B-3711) OX=226900 GN=BC_0025 PE=3 SV=1	5.1	11855	16	15	12	14	21	18	14	13	15	18	15	10	-1.02222	-0.0317089	0.819372	Red	-1.21739	-0.283793	0.34267	Red
Q81FN5	Aspartate 1-decarboxylase OS=Bacillus cereus (strain ATCC 14579 / DSM 31 / CCUG 7414 / JCM 2152 / NBRC 15305 / NCIMB 9373 / NCTC 2599 / NRRL B-3711) OX=226900 GN=panD PE=3 SV=1	4.9	13917	8	11	12	11	25	31	10	14	10	15	32	16	1.08824	0.121991	0.607468	Red	-1.06061	-0.0848889	0.877122	Red
Q816N4	Carbonic anhydrase OS=Bacillus cereus (strain ATCC 14579 / DSM 31 / CCUG 7414 / JCM 2152 / NBRC 15305 / NCIMB 9373 / NCTC 2599 / NRRL B-3711) OX=226900 GN=BC_4791 PE=3 SV=1	5.3	21011	13	20	16	14	17	12	10	15	17	11	9	10	-1.15556	-0.208587	0.467029	Red	-1.39394	-0.479168	0.0810716	Red
Q81J63	2-C-methyl-D-erythritol 4-phosphate cytidylyltransferase OS=Bacillus cereus (strain ATCC 14579 / DSM 31 / CCUG 7414 / JCM 2152 / NBRC 15305 / NCIMB 9373 / NCTC 2599 / NRRL B-3711) OX=226900 GN=ispD PE=3 SV=1	6.9	25107	10	6	10	7	4	10	8	8	8	7	3	5	-1.07407	-0.103093	0.666667	Red	-1.33333	-0.415037	0.398487	Red
Q81JA2	4-diphosphocytidyl-2-C-methyl-D-erythritol kinase OS=Bacillus cereus (strain ATCC 14579 / DSM 31 / CCUG 7414 / JCM 2152 / NBRC 15305 / NCIMB 9373 / NCTC 2599 / NRRL B-3711) OX=226900 GN=ispE PE=3 SV=1	6.8	31561	10	11	9	8	8	9	11	7	9	4	5	4	-1.1	-0.137504	0.496055	Red	-1.75	-0.807355	0.00105756	Blue
Q818X2	Malonyl-[acyl-carrier protein] O-methyltransferase OS=Bacillus cereus (strain ATCC 14579 / DSM 31 / CCUG 7414 / JCM 2152 / NBRC 15305 / NCIMB 9373 / NCTC 2599 / NRRL B-3711) OX=226900 GN=bioC PE=3 SV=1	7.7	31000	7	9	9	3	2	3	9	7	10	4	3	4	1.03571	0.0506261	0.779107	Red	1.27273	0.347923	0.101192	Red
Q819D3	Hydrolase (HAD superfamily) OS=Bacillus cereus (strain ATCC 14579 / DSM 31 / CCUG 7414 / JCM 2152 / NBRC 15305 / NCIMB 9373 / NCTC 2599 / NRRL B-3711) OX=226900 GN=BC_4052 PE=4 SV=1	5.1	30097	8	5	6	3	3	4	7	2	4	1	1	3	-1.375	-0.459432	0.317219	Red	-1.625	-0.70044	0.113145	Green
Q818X0	Putative 8-amino-7-oxononanoate synthase OS=Bacillus cereus (strain ATCC 14579 / DSM 31 / CCUG 7414 / JCM 2152 / NBRC 15305 / NCIMB 9373 / NCTC 2599 / NRRL B-3711) OX=226900 GN=bioF PE=3 SV=1	7.3	44207	7	2	8	3	1	5	11	5	9	5	3	4	1.4	0.485427	0.356588	Red	1.25	0.321928	0.496055	Red
Q81GW3	DUF2314 domain-containing protein OS=Bacillus cereus (strain ATCC 14579 / DSM 31 / CCUG 7414 / JCM 2152 / NBRC 15305 / NCIMB 9373 / NCTC 2599 / NRRL B-3711) OX=226900 GN=BC_1071 PE=4 SV=1	4.4	52160	4	4	0	4	7	6	8	5	7	5	6	5	2.09091	1.06413	0.076178	Green	-1.05263	-0.0740006	0.750738	Red
Q81B36	Magnesium and cobalt efflux protein corC OS=Bacillus cereus (strain ATCC 14579 / DSM 31 / CCUG 7414 / JCM 2152 / NBRC 15305 / NCIMB 9373 / NCTC 2599 / NRRL B-3711) OX=226900 GN=BC_3355 PE=3 SV=1	4.7	50536	4	1	6	2	0	2	13	10	7	4	2	3	2.35714	1.23704	0.0504249	Green	1.71429	0.777608	0.133233	Green
Q81HV3	Methyl-accepting chemotaxis protein OS=Bacillus cereus (strain ATCC 14579 / DSM 31 / CCUG 7414 / JCM 2152 / NBRC 15305 / NCIMB 9373 / NCTC 2599 / NRRL B-3711) OX=226900 GN=BC_0678 PE=4 SV=1	5.2	35324	4	5	8	3	0	3	4	2	2	2	1	0	-1.81818	-0.862496	0.113464	Green	-1.5	-0.584963	0.446539	Green
Q816N3	Cytochrome d ubiquinol oxidase subunit I OS=Bacillus cereus (strain ATCC 14579 / DSM 31 / CCUG 7414 / JCM 2152 / NBRC 15305 / NCIMB 9373 / NCTC 2599 / NRRL B-3711) OX=226900 GN=BC_4792 PE=3 SV=1	9.3	50933	4	1	7	2	0	2	11	10	8	1	0	1	2.13333	1.09311	0.0624384	Green	-1.4	-0.485427	0.438193	Red
Q81DP5	4'-phosphopantetheinyl transferase OS=Bacillus cereus (strain ATCC 14579 / DSM 31 / CCUG 7414 / JCM 2152 / NBRC 15305 / NCIMB 9373 / NCTC 2599 / NRRL B-3711) OX=226900 GN=BC_2311 PE=4 SV=1	5.4	27914	0	0	0	8	1	7	0	0	0	1	4	2	1	0	0	Orange	-1.9	-0.925999	0.303817	Green
Q81F53	Aspartokinase OS=Bacillus cereus (strain ATCC 14579 / DSM 31 / CCUG 7414 / JCM 2152 / NBRC 15305 / NCIMB 9373 / NCTC 2599 / NRRL B-3711) OX=226900 GN=BC_1748 PE=3 SV=1	5	44393	1	4	1	8	5	3	1	3	2	4	1	3	1	0	1	Red	-1.72727	-0.788496	0.206526	Green
Q81D33	D-alanine--D-alanine ligase A OS=Bacillus cereus (strain ATCC 14579 / DSM 31 / CCUG 7414 / JCM 2152 / NBRC 15305 / NCIMB 9373 / NCTC 2599 / NRRL B-3711) OX=226900 GN=ddlA PE=3 SV=1	4.8	33573	7	1	6	0	0	1	1	2	1	1	0	0	-2.42857	-1.28011	0.211464	Green	1	0	1	Red
Q81I22	Transcriptional activator NprR OS=Bacillus cereus (strain ATCC 14579 / DSM 31 / CCUG 7414 / JCM 2152 / NBRC 15305 / NCIMB 9373 / NCTC 2599 / NRRL B-3711) OX=226900 GN=BC_0601 PE=4 SV=1	5.7	27590	0	4	0	0	9	0	0	0	0	0	0	0	-2.33333	-1.22239	0.42265	Green	-4	-2	0.42265	Green
Q81GR1	S-layer homology domain OS=Bacillus cereus (strain ATCC 14579 / DSM 31 / CCUG 7414 / JCM 2152 / NBRC 15305 / NCIMB 9373 / NCTC 2599 / NRRL B-3711) OX=226900 GN=BC_1126 PE=4 SV=1	4.7	24383	16	14	21	20	19	28	14	20	20	34	25	28	1.05556	0.0780025	0.746516	Red	1.28571	0.36257	0.161882	Red
Q81IQ9	N5-carboxyaminoimidazole ribonucleotide mutase OS=Bacillus cereus (strain ATCC 14579 / DSM 31 / CCUG 7414 / JCM 2152 / NBRC 15305 / NCIMB 9373 / NCTC 2599 / NRRL B-3711) OX=226900 GN=purE PE=3 SV=1	5.3	17003	11	18	19	6	8	14	12	10	16	10	9	7	-1.2439	-0.314873	0.345605	Red	-1.06897	-0.0962153	0.814294	Red
Q812K6	Non-specific DNA-binding protein Dps / Iron-binding ferritin-like antioxidant protein / Ferroxidase OS=Bacillus cereus (strain ATCC 14579 / DSM 31 / CCUG 7414 / JCM 2152 / NBRC 15305 / NCIMB 9373 / NCTC 2599 / NRRL B-3711) OX=226900 GN=BC_5044 PE=3	4.7	16914	4	3	10	16	22	22	1	7	3	6	6	9	-1.42857	-0.514573	0.517397	Red	-2.625	-1.39232	0.0107001	Blue
Q817H0	Transcriptional repressor NrdR OS=Bacillus cereus (strain ATCC 14579 / DSM 31 / CCUG 7414 / JCM 2152 / NBRC 15305 / NCIMB 9373 / NCTC 2599 / NRRL B-3711) OX=226900 GN=nrdR PE=3 SV=1	6.1	18012	8	6	7	9	5	9	7	6	11	11	7	7	1.125	0.169925	0.590332	Red	1.07692	0.106915	0.741521	Red
Q813J1	Hypothetical Cytosolic Protein OS=Bacillus cereus (strain ATCC 14579 / DSM 31 / CCUG 7414 / JCM 2152 / NBRC 15305 / NCIMB 9373 / NCTC 2599 / NRRL B-3711) OX=226900 GN=BC_2705 PE=4 SV=1	5.4	14135	6	3	3	3	5	5	4	4	6	5	6	8	1.13333	0.180572	0.612748	Red	1.375	0.459432	0.150012	Red
Q817V4	Hypothetical transcriptional regulator OS=Bacillus cereus (strain ATCC 14579 / DSM 31 / CCUG 7414 / JCM 2152 / NBRC 15305 / NCIMB 9373 / NCTC 2599 / NRRL B-3711) OX=226900 GN=BC_4425 PE=4 SV=1	6	20475	9	6	10	5	5	6	9	6	8	5	3	4	-1.07692	-0.106915	0.679833	Red	-1.26667	-0.341037	0.133583	Red
Q817Z9	DUF1510 domain-containing protein OS=Bacillus cereus (strain ATCC 14579 / DSM 31 / CCUG 7414 / JCM 2152 / NBRC 15305 / NCIMB 9373 / NCTC 2599 / NRRL B-3711) OX=226900 GN=BC_4371 PE=4 SV=1	9.2	24514	7	5	9	7	7	7	11	5	8	12	4	4	1.125	0.169925	0.65953	Red	-1.04348	-0.0614005	0.911955	Red
Q819T6	Guanylate kinase OS=Bacillus cereus (strain ATCC 14579 / DSM 31 / CCUG 7414 / JCM 2152 / NBRC 15305 / NCIMB 9373 / NCTC 2599 / NRRL B-3711) OX=226900 GN=gmk PE=3 SV=1	5	23734	11	9	6	4	5	6	10	7	8	5	5	7	-1.03571	-0.0506261	0.855993	Red	1.11111	0.152003	0.492572	Red
Q81GA5	Lactate utilization protein A OS=Bacillus cereus (strain ATCC 14579 / DSM 31 / CCUG 7414 / JCM 2152 / NBRC 15305 / NCIMB 9373 / NCTC 2599 / NRRL B-3711) OX=226900 GN=lutA PE=3 SV=1	5.4	26200	8	8	5	8	7	6	8	7	8	7	5	5	1.08333	0.115477	0.581315	Red	-1.2	-0.263034	0.206526	Red
Q81E02	FMN-dependent NADH:quinone oxidoreductase 2 OS=Bacillus cereus (strain ATCC 14579 / DSM 31 / CCUG 7414 / JCM 2152 / NBRC 15305 / NCIMB 9373 / NCTC 2599 / NRRL B-3711) OX=226900 GN=azoR2 PE=3 SV=1	4.9	22916	1	2	1	4	4	7	3	7	5	9	13	14	2.57143	1.36257	0.0766059	Green	2.16667	1.11548	0.0243691	Blue
Q815Y2	Arsenate reductase family protein OS=Bacillus cereus (strain ATCC 14579 / DSM 31 / CCUG 7414 / JCM 2152 / NBRC 15305 / NCIMB 9373 / NCTC 2599 / NRRL B-3711) OX=226900 GN=BC_4992 PE=3 SV=1	5.7	14145	1	6	8	2	7	3	5	3	4	2	1	1	-1.2	-0.263034	0.683501	Red	-2.14286	-1.09954	0.219259	Green
Q81AG7	Two-component response regulator OS=Bacillus cereus (strain ATCC 14579 / DSM 31 / CCUG 7414 / JCM 2152 / NBRC 15305 / NCIMB 9373 / NCTC 2599 / NRRL B-3711) OX=226900 GN=BC_3601 PE=4 SV=1	5.1	25722	4	5	7	3	6	6	9	10	10	4	4	7	1.68421	0.752072	0.0271218	Blue	1	0	1	Red
Q816B0	NAD(P)H dehydrogenase, quinone OS=Bacillus cereus (strain ATCC 14579 / DSM 31 / CCUG 7414 / JCM 2152 / NBRC 15305 / NCIMB 9373 / NCTC 2599 / NRRL B-3711) OX=226900 GN=BC_4958 PE=4 SV=1	5.1	21682	2	0	1	5	4	8	3	3	6	4	12	10	2.5	1.32193	0.0753764	Green	1.45	0.536053	0.347109	Red
Q81FU6	Pseudouridine synthase OS=Bacillus cereus (strain ATCC 14579 / DSM 31 / CCUG 7414 / JCM 2152 / NBRC 15305 / NCIMB 9373 / NCTC 2599 / NRRL B-3711) OX=226900 GN=BC_1472 PE=3 SV=1	9.8	27509	8	5	11	4	4	4	9	7	7	5	5	2	-1.03846	-0.0544478	0.870619	Red	1	0	1	Red
Q814R6	Methionine aminopeptidase OS=Bacillus cereus (strain ATCC 14579 / DSM 31 / CCUG 7414 / JCM 2152 / NBRC 15305 / NCIMB 9373 / NCTC 2599 / NRRL B-3711) OX=226900 GN=map PE=3 SV=1	5.2	27438	6	5	7	9	8	9	5	3	6	5	3	3	-1.23529	-0.304855	0.284627	Red	-2.07143	-1.05063	0.00719274	Blue
Q818P6	Phosphoglycolate phosphatase OS=Bacillus cereus (strain ATCC 14579 / DSM 31 / CCUG 7414 / JCM 2152 / NBRC 15305 / NCIMB 9373 / NCTC 2599 / NRRL B-3711) OX=226900 GN=BC_4203 PE=4 SV=1	5.4	27142	7	4	7	3	4	4	10	6	5	4	5	3	1.14286	0.192645	0.617374	Red	1.07143	0.0995357	0.64945	Red
Q81AK7	3-oxoacyl-[acyl-carrier-protein] reductase OS=Bacillus cereus (strain ATCC 14579 / DSM 31 / CCUG 7414 / JCM 2152 / NBRC 15305 / NCIMB 9373 / NCTC 2599 / NRRL B-3711) OX=226900 GN=BC_3556 PE=3 SV=1	6.2	26459	1	2	3	6	4	6	6	6	6	7	3	6	2.33333	1.22239	0.0202041	Blue	1	0	1	Red
Q81GH6	Acetyltransferase OS=Bacillus cereus (strain ATCC 14579 / DSM 31 / CCUG 7414 / JCM 2152 / NBRC 15305 / NCIMB 9373 / NCTC 2599 / NRRL B-3711) OX=226900 GN=BC_1224 PE=4 SV=1	6.1	16030	4	3	3	0	6	4	1	1	2	3	2	4	-1.85714	-0.893085	0.0132356	Blue	-1.08333	-0.115477	0.87139	Red
Q81GA3	Lactate utilization protein C OS=Bacillus cereus (strain ATCC 14579 / DSM 31 / CCUG 7414 / JCM 2152 / NBRC 15305 / NCIMB 9373 / NCTC 2599 / NRRL B-3711) OX=226900 GN=lutC PE=3 SV=1	5	26333	5	2	6	3	4	3	6	5	5	4	6	5	1.1875	0.247928	0.496958	Red	1.38462	0.469485	0.0824417	Red
Q81J56	RNA polymerase sigma-H factor OS=Bacillus cereus (strain ATCC 14579 / DSM 31 / CCUG 7414 / JCM 2152 / NBRC 15305 / NCIMB 9373 / NCTC 2599 / NRRL B-3711) OX=226900 GN=BC_0114 PE=4 SV=1	5.1	25388	4	3	3	6	4	3	5	2	5	8	5	4	1.15385	0.206451	0.581315	Red	1.25	0.321928	0.425867	Red
Q818D5	Methyltransferase OS=Bacillus cereus (strain ATCC 14579 / DSM 31 / CCUG 7414 / JCM 2152 / NBRC 15305 / NCIMB 9373 / NCTC 2599 / NRRL B-3711) OX=226900 GN=BC_4326 PE=4 SV=1	4.4	29193	3	2	1	2	7	8	4	8	6	6	6	6	2.33333	1.22239	0.0547868	Green	1.05	0.0703893	0.874012	Red
Q819F0	Nitrilase OS=Bacillus cereus (strain ATCC 14579 / DSM 31 / CCUG 7414 / JCM 2152 / NBRC 15305 / NCIMB 9373 / NCTC 2599 / NRRL B-3711) OX=226900 GN=BC_4034 PE=4 SV=1	5.2	29524	4	7	3	4	7	4	2	2	4	4	5	3	-1.54545	-0.628031	0.23814	Green	-1.2	-0.263034	0.446539	Red
Q814Y9	Chain length regulator (Capsular polysaccharide biosynthesis) OS=Bacillus cereus (strain ATCC 14579 / DSM 31 / CCUG 7414 / JCM 2152 / NBRC 15305 / NCIMB 9373 / NCTC 2599 / NRRL B-3711) OX=226900 GN=BC_5278 PE=4 SV=1	6.8	27119	5	2	6	0	1	1	8	8	8	1	2	1	1.6875	0.754888	0.0927353	Green	1.4	0.485427	0.2302	Red
Q818H0	GTP cyclohydrolase 1 type 2 homolog OS=Bacillus cereus (strain ATCC 14579 / DSM 31 / CCUG 7414 / JCM 2152 / NBRC 15305 / NCIMB 9373 / NCTC 2599 / NRRL B-3711) OX=226900 GN=BC_4286 PE=1 SV=1	6	40825	4	1	5	6	2	7	6	7	7	6	5	3	1.76923	0.823122	0.0999741	Green	-1.05882	-0.0824622	0.861464	Red
Q81FS2	Cytidylate kinase OS=Bacillus cereus (strain ATCC 14579 / DSM 31 / CCUG 7414 / JCM 2152 / NBRC 15305 / NCIMB 9373 / NCTC 2599 / NRRL B-3711) OX=226900 GN=cmk PE=3 SV=1	5.1	25227	3	3	5	2	2	2	6	4	3	2	3	1	1.14286	0.192645	0.581288	Red	1	0	1	Red
Q818H5	High-affinity zinc uptake system ATP-binding protein znuC OS=Bacillus cereus (strain ATCC 14579 / DSM 31 / CCUG 7414 / JCM 2152 / NBRC 15305 / NCIMB 9373 / NCTC 2599 / NRRL B-3711) OX=226900 GN=BC_4279 PE=4 SV=1	6.5	28715	1	1	1	4	7	7	1	2	1	1	7	4	1.16667	0.222392	0.42265	Red	-1.4	-0.485427	0.386809	Red
Q818W9	ATP-dependent dethiobiotin synthetase BioD OS=Bacillus cereus (strain ATCC 14579 / DSM 31 / CCUG 7414 / JCM 2152 / NBRC 15305 / NCIMB 9373 / NCTC 2599 / NRRL B-3711) OX=226900 GN=bioD PE=3 SV=1	4.9	26058	7	5	3	1	1	2	4	3	5	1	1	0	-1.2	-0.263034	0.496055	Red	-1.4	-0.485427	0.2302	Red
Q81AS8	Phosphoglycerate mutase OS=Bacillus cereus (strain ATCC 14579 / DSM 31 / CCUG 7414 / JCM 2152 / NBRC 15305 / NCIMB 9373 / NCTC 2599 / NRRL B-3711) OX=226900 GN=BC_3478 PE=4 SV=1	5	25902	1	0	2	2	3	3	1	6	3	4	2	4	2.16667	1.11548	0.245113	Green	1.18182	0.241008	0.438193	Red
Q81H11	Choloylglycine hydrolase OS=Bacillus cereus (strain ATCC 14579 / DSM 31 / CCUG 7414 / JCM 2152 / NBRC 15305 / NCIMB 9373 / NCTC 2599 / NRRL B-3711) OX=226900 GN=BC_1015 PE=3 SV=1	5	36731	0	0	0	9	4	6	0	1	3	9	4	5	2.33333	1.22239	0.269703	Green	-1.04762	-0.0671142	0.882046	Red
Q81F03	tRNA uridine(34) hydroxylase OS=Bacillus cereus (strain ATCC 14579 / DSM 31 / CCUG 7414 / JCM 2152 / NBRC 15305 / NCIMB 9373 / NCTC 2599 / NRRL B-3711) OX=226900 GN=trhO PE=3 SV=1	5	36753	2	1	2	2	0	2	4	5	6	4	5	6	2.25	1.16993	0.0131721	Blue	2.57143	1.36257	0.0147784	Blue
Q81HW0	Sphingomyelin phosphodiesterase OS=Bacillus cereus (strain ATCC 14579 / DSM 31 / CCUG 7414 / JCM 2152 / NBRC 15305 / NCIMB 9373 / NCTC 2599 / NRRL B-3711) OX=226900 GN=BC_0671 PE=3 SV=1	6.1	36900	6	0	1	4	3	7	0	0	0	6	6	6	-3.33333	-1.73697	0.335589	Green	1.23529	0.304855	0.382787	Red
Q81I23	Transposase OS=Bacillus cereus (strain ATCC 14579 / DSM 31 / CCUG 7414 / JCM 2152 / NBRC 15305 / NCIMB 9373 / NCTC 2599 / NRRL B-3711) OX=226900 GN=BC_0600 PE=3 SV=1	10.1	41258	1	0	3	0	0	0	6	6	7	4	1	2	3.14286	1.65208	0.0193257	Blue	3.33333	1.73697	0.118083	Green
Q81G08	ATP phosphoribosyltransferase regulatory subunit OS=Bacillus cereus (strain ATCC 14579 / DSM 31 / CCUG 7414 / JCM 2152 / NBRC 15305 / NCIMB 9373 / NCTC 2599 / NRRL B-3711) OX=226900 GN=hisZ PE=3 SV=1	5.2	48828	0	4	0	3	7	3	0	2	0	3	0	1	-1.4	-0.485427	0.685598	Red	-2.28571	-1.19265	0.144659	Green
Q81EK4	Homoserine kinase OS=Bacillus cereus (strain ATCC 14579 / DSM 31 / CCUG 7414 / JCM 2152 / NBRC 15305 / NCIMB 9373 / NCTC 2599 / NRRL B-3711) OX=226900 GN=thrB PE=3 SV=1	5.2	32096	0	6	1	2	3	1	0	1	0	1	0	0	-2.5	-1.32193	0.394207	Green	-2.25	-1.16993	0.0824417	Green
Q813E9	NAD-dependent epimerase/dehydratase / Alpha/beta hydrolase OS=Bacillus cereus (strain ATCC 14579 / DSM 31 / CCUG 7414 / JCM 2152 / NBRC 15305 / NCIMB 9373 / NCTC 2599 / NRRL B-3711) OX=226900 GN=BC_3159 PE=4 SV=1	9.6	69522	2	0	4	4	0	3	5	1	6	3	1	3	1.66667	0.736966	0.359282	Green	1	0	1	Red
Q81HT7	Na+/H+ antiporter NapA OS=Bacillus cereus (strain ATCC 14579 / DSM 31 / CCUG 7414 / JCM 2152 / NBRC 15305 / NCIMB 9373 / NCTC 2599 / NRRL B-3711) OX=226900 GN=BC_0694 PE=4 SV=1	5.8	67688	2	0	2	1	0	1	7	3	7	3	2	0	2.85714	1.51457	0.0636644	Green	1.6	0.678072	0.378531	Green
Q81H82	Type II restriction-modification system restriction subunit OS=Bacillus cereus (strain ATCC 14579 / DSM 31 / CCUG 7414 / JCM 2152 / NBRC 15305 / NCIMB 9373 / NCTC 2599 / NRRL B-3711) OX=226900 GN=BC_0939 PE=4 SV=1	5.4	66098	5	1	7	0	0	0	2	2	0	0	0	0	-2.28571	-1.19265	0.22503	Green	1	0	0	Orange
Q812I3	Hypothetical Cytosolic Protein OS=Bacillus cereus (strain ATCC 14579 / DSM 31 / CCUG 7414 / JCM 2152 / NBRC 15305 / NCIMB 9373 / NCTC 2599 / NRRL B-3711) OX=226900 GN=BC_5376 PE=4 SV=1	7	19015	6	5	6	5	6	6	7	4	3	6	3	4	-1.17647	-0.234465	0.496958	Red	-1.25	-0.321928	0.266693	Red
Q81DW7	Azoreductase OS=Bacillus cereus (strain ATCC 14579 / DSM 31 / CCUG 7414 / JCM 2152 / NBRC 15305 / NCIMB 9373 / NCTC 2599 / NRRL B-3711) OX=226900 GN=BC_2229 PE=4 SV=1	6.9	19385	0	0	3	7	6	6	1	1	4	10	2	4	1.5	0.584963	0.518519	Green	-1.15789	-0.211504	0.718936	Red
Q819S4	Dihydroorotate dehydrogenase B (NAD(+)), electron transfer subunit OS=Bacillus cereus (strain ATCC 14579 / DSM 31 / CCUG 7414 / JCM 2152 / NBRC 15305 / NCIMB 9373 / NCTC 2599 / NRRL B-3711) OX=226900 GN=pyrK PE=3 SV=1	5.4	28397	6	9	7	1	4	3	4	6	5	1	3	1	-1.38889	-0.473931	0.102068	Red	-1.375	-0.459432	0.420396	Red
Q819J6	N-acetyldiaminopimelate deacetylase OS=Bacillus cereus (strain ATCC 14579 / DSM 31 / CCUG 7414 / JCM 2152 / NBRC 15305 / NCIMB 9373 / NCTC 2599 / NRRL B-3711) OX=226900 GN=BC_3980 PE=3 SV=1	5.6	42174	6	8	5	4	4	7	5	4	7	4	2	2	-1.15789	-0.211504	0.467605	Red	-1.63636	-0.710493	0.134612	Green
Q81EG0	Low-affinity zinc transport protein OS=Bacillus cereus (strain ATCC 14579 / DSM 31 / CCUG 7414 / JCM 2152 / NBRC 15305 / NCIMB 9373 / NCTC 2599 / NRRL B-3711) OX=226900 GN=BC_2019 PE=3 SV=1	4.8	36333	8	5	5	5	1	6	4	3	2	5	2	3	-1.75	-0.807355	0.0753764	Green	-1.15385	-0.206451	0.729149	Red
Q819G3	Lipoprotein OS=Bacillus cereus (strain ATCC 14579 / DSM 31 / CCUG 7414 / JCM 2152 / NBRC 15305 / NCIMB 9373 / NCTC 2599 / NRRL B-3711) OX=226900 GN=BC_4020 PE=4 SV=1	6.2	29864	4	1	3	4	1	3	4	4	3	5	1	0	1.27273	0.347923	0.378531	Red	-1.22222	-0.289507	0.729149	Red
Q81BE9	1-aminocyclopropane-1-carboxylate deaminase OS=Bacillus cereus (strain ATCC 14579 / DSM 31 / CCUG 7414 / JCM 2152 / NBRC 15305 / NCIMB 9373 / NCTC 2599 / NRRL B-3711) OX=226900 GN=BC_3216 PE=3 SV=1	5.2	35506	2	5	2	2	2	1	4	3	5	3	3	3	1.25	0.321928	0.446539	Red	1.5	0.584963	0.057191	Green
Q816H6	Isochorismate synthase OS=Bacillus cereus (strain ATCC 14579 / DSM 31 / CCUG 7414 / JCM 2152 / NBRC 15305 / NCIMB 9373 / NCTC 2599 / NRRL B-3711) OX=226900 GN=BC_4856 PE=3 SV=1	5.3	51854	4	2	5	4	4	2	6	5	5	3	6	4	1.35714	0.440573	0.190798	Red	1.23077	0.29956	0.420396	Red
Q81AY7	D-threo-aldose 1-dehydrogenase OS=Bacillus cereus (strain ATCC 14579 / DSM 31 / CCUG 7414 / JCM 2152 / NBRC 15305 / NCIMB 9373 / NCTC 2599 / NRRL B-3711) OX=226900 GN=BC_3410 PE=4 SV=1	8.8	36127	2	2	1	2	2	4	5	3	5	3	2	1	2	1	0.038561	Blue	-1.22222	-0.289507	0.492572	Red
Q81A88	Autolysin OS=Bacillus cereus (strain ATCC 14579 / DSM 31 / CCUG 7414 / JCM 2152 / NBRC 15305 / NCIMB 9373 / NCTC 2599 / NRRL B-3711) OX=226900 GN=BC_3694 PE=4 SV=1	9.2	39579	0	0	7	5	2	9	1	0	1	2	3	3	-2	-1	0.550272	Green	-1.72727	-0.788496	0.318192	Green
Q7BYC7	Hemolysin BL binding component OS=Bacillus cereus (strain ATCC 14579 / DSM 31 / CCUG 7414 / JCM 2152 / NBRC 15305 / NCIMB 9373 / NCTC 2599 / NRRL B-3711) OX=226900 GN=BC_3101 PE=4 SV=1	5.8	52307	3	4	2	5	2	5	0	1	2	6	5	5	-2	-1	0.070484	Green	1.26667	0.341037	0.313273	Red
Q81JD2	DNA replication and repair protein RecF OS=Bacillus cereus (strain ATCC 14579 / DSM 31 / CCUG 7414 / JCM 2152 / NBRC 15305 / NCIMB 9373 / NCTC 2599 / NRRL B-3711) OX=226900 GN=recF PE=3 SV=1	6.2	43336	2	1	1	3	1	2	4	5	1	4	3	2	1.85714	0.893085	0.233464	Green	1.33333	0.415037	0.287864	Red
Q81BQ8	Aspartate ammonia-lyase OS=Bacillus cereus (strain ATCC 14579 / DSM 31 / CCUG 7414 / JCM 2152 / NBRC 15305 / NCIMB 9373 / NCTC 2599 / NRRL B-3711) OX=226900 GN=BC_3093 PE=3 SV=1	5.3	50307	4	3	4	0	1	1	7	4	6	1	1	1	1.42857	0.514573	0.139435	Red	1.2	0.263034	0.42265	Red
Q81J65	DNA repair protein RadA OS=Bacillus cereus (strain ATCC 14579 / DSM 31 / CCUG 7414 / JCM 2152 / NBRC 15305 / NCIMB 9373 / NCTC 2599 / NRRL B-3711) OX=226900 GN=radA PE=3 SV=1	6.7	49813	2	3	5	1	3	2	1	2	4	2	3	2	-1.3	-0.378512	0.467605	Red	1.11111	0.152003	0.64945	Red
Q81DR5	Malonate-semialdehyde dehydrogenase OS=Bacillus cereus (strain ATCC 14579 / DSM 31 / CCUG 7414 / JCM 2152 / NBRC 15305 / NCIMB 9373 / NCTC 2599 / NRRL B-3711) OX=226900 GN=iolA PE=3 SV=1	5.3	52920	2	1	1	2	3	2	3	1	5	5	2	3	1.71429	0.777608	0.283236	Green	1.3	0.378512	0.378531	Red
Q817H1	Replication initiation and membrane attachment protein OS=Bacillus cereus (strain ATCC 14579 / DSM 31 / CCUG 7414 / JCM 2152 / NBRC 15305 / NCIMB 9373 / NCTC 2599 / NRRL B-3711) OX=226900 GN=BC_4580 PE=4 SV=1	6.2	54629	1	3	2	2	2	2	4	0	5	3	1	2	1.33333	0.415037	0.590332	Red	1	0	1	Red
Q81HD2	Acetolactate synthase large subunit OS=Bacillus cereus (strain ATCC 14579 / DSM 31 / CCUG 7414 / JCM 2152 / NBRC 15305 / NCIMB 9373 / NCTC 2599 / NRRL B-3711) OX=226900 GN=BC_0883 PE=3 SV=1	5.2	60948	2	0	5	1	0	2	2	1	0	0	1	0	-1.66667	-0.736966	0.464695	Green	-1.5	-0.584963	0.386809	Green
Q81EA6	ESAT-6-like protein OS=Bacillus cereus (strain ATCC 14579 / DSM 31 / CCUG 7414 / JCM 2152 / NBRC 15305 / NCIMB 9373 / NCTC 2599 / NRRL B-3711) OX=226900 GN=BC_2077 PE=3 SV=1	5.4	11341	15	1	21	20	10	19	14	13	19	26	23	22	1.225	0.292782	0.669721	Red	1.42308	0.509014	0.13523	Red
Q817P7	DNA helicase OS=Bacillus cereus (strain ATCC 14579 / DSM 31 / CCUG 7414 / JCM 2152 / NBRC 15305 / NCIMB 9373 / NCTC 2599 / NRRL B-3711) OX=226900 GN=BC_4487 PE=4 SV=1	8.6	54071	5	1	5	3	1	3	6	5	5	2	3	1	1.35714	0.440573	0.337202	Red	-1.11111	-0.152003	0.72503	Red
Q81B21	Probable transaldolase 2 OS=Bacillus cereus (strain ATCC 14579 / DSM 31 / CCUG 7414 / JCM 2152 / NBRC 15305 / NCIMB 9373 / NCTC 2599 / NRRL B-3711) OX=226900 GN=tal2 PE=3 SV=1	5.4	23992	6	3	3	5	5	4	2	4	5	4	6	3	-1.07143	-0.0995357	0.815085	Red	-1.0625	-0.0874628	0.750738	Red
Q81HY9	APH domain-containing protein OS=Bacillus cereus (strain ATCC 14579 / DSM 31 / CCUG 7414 / JCM 2152 / NBRC 15305 / NCIMB 9373 / NCTC 2599 / NRRL B-3711) OX=226900 GN=BC_0637 PE=4 SV=1	4.9	37626	2	0	0	2	0	3	3	2	4	3	0	3	2.4	1.26303	0.0584402	Green	1.125	0.169925	0.815085	Red
Q816V9	NAD(FAD)-utilizing dehydrogenases OS=Bacillus cereus (strain ATCC 14579 / DSM 31 / CCUG 7414 / JCM 2152 / NBRC 15305 / NCIMB 9373 / NCTC 2599 / NRRL B-3711) OX=226900 GN=BC_4706 PE=1 SV=1	8.2	46142	3	4	2	3	1	1	4	2	3	0	1	1	1	0	1	Red	-1.6	-0.678072	0.273893	Green
Q817S4	Type I site-specific deoxyribonuclease OS=Bacillus cereus (strain ATCC 14579 / DSM 31 / CCUG 7414 / JCM 2152 / NBRC 15305 / NCIMB 9373 / NCTC 2599 / NRRL B-3711) OX=226900 GN=BC_4457 PE=3 SV=1	6	61979	2	1	4	3	0	2	4	4	3	3	2	0	1.4	0.485427	0.266693	Red	1	0	1	Red
Q815S5	2,5-diketo-D-gluconic acid reductase OS=Bacillus cereus (strain ATCC 14579 / DSM 31 / CCUG 7414 / JCM 2152 / NBRC 15305 / NCIMB 9373 / NCTC 2599 / NRRL B-3711) OX=226900 GN=BC_5057 PE=4 SV=1	5.3	31717	4	4	3	2	3	1	3	3	3	1	2	2	-1.16667	-0.222392	0.183503	Red	-1.125	-0.169925	0.64945	Red
Q81AI3	Oligopeptide-binding protein oppA OS=Bacillus cereus (strain ATCC 14579 / DSM 31 / CCUG 7414 / JCM 2152 / NBRC 15305 / NCIMB 9373 / NCTC 2599 / NRRL B-3711) OX=226900 GN=BC_3585 PE=4 SV=1	8.7	63532	3	3	2	9	2	3	2	1	4	11	2	2	-1.1	-0.137504	0.750738	Red	1.05882	0.0824622	0.933145	Red
Q81H14	UPF0145 protein BC_1012 OS=Bacillus cereus (strain ATCC 14579 / DSM 31 / CCUG 7414 / JCM 2152 / NBRC 15305 / NCIMB 9373 / NCTC 2599 / NRRL B-3711) OX=226900 GN=BC_1012 PE=1 SV=1	4.8	11028	28	21	35	27	30	29	25	31	30	34	34	31	1.02299	0.0327899	0.890952	Red	1.14607	0.196692	0.0320899	Orange
Q819V0	Putative alkaline-shock protein OS=Bacillus cereus (strain ATCC 14579 / DSM 31 / CCUG 7414 / JCM 2152 / NBRC 15305 / NCIMB 9373 / NCTC 2599 / NRRL B-3711) OX=226900 GN=BC_3855 PE=3 SV=1	5.6	13128	12	9	11	11	9	13	10	12	9	10	10	11	-1.02941	-0.0418202	0.802482	Red	-1.05882	-0.0824622	0.627764	Red
Q818J4	Transcriptional regulator, ArsR family OS=Bacillus cereus (strain ATCC 14579 / DSM 31 / CCUG 7414 / JCM 2152 / NBRC 15305 / NCIMB 9373 / NCTC 2599 / NRRL B-3711) OX=226900 GN=BC_4256 PE=4 SV=1	8.8	10838	3	2	3	12	5	9	10	8	12	13	13	14	3	1.58496	0.0176431	Blue	1.48276	0.568284	0.144613	Red
Q81FQ8	GTP cyclohydrolase 1 OS=Bacillus cereus (strain ATCC 14579 / DSM 31 / CCUG 7414 / JCM 2152 / NBRC 15305 / NCIMB 9373 / NCTC 2599 / NRRL B-3711) OX=226900 GN=folE PE=3 SV=1	6.4	21007	13	19	13	8	9	9	9	8	11	8	11	10	-1.54839	-0.630766	0.088425	Green	1.10345	0.142019	0.378531	Red
Q81IN4	Aspartyl/glutamyl-tRNA(Asn/Gln) amidotransferase subunit C OS=Bacillus cereus (strain ATCC 14579 / DSM 31 / CCUG 7414 / JCM 2152 / NBRC 15305 / NCIMB 9373 / NCTC 2599 / NRRL B-3711) OX=226900 GN=gatC PE=3 SV=1	5.3	10860	4	7	9	7	4	4	2	3	7	2	2	3	-1.53333	-0.616671	0.274736	Green	-1.8	-0.847997	0.104706	Green
Q81ER1	Phage protein OS=Bacillus cereus (strain ATCC 14579 / DSM 31 / CCUG 7414 / JCM 2152 / NBRC 15305 / NCIMB 9373 / NCTC 2599 / NRRL B-3711) OX=226900 GN=BC_1904 PE=4 SV=1	5.2	14387	0	0	11	20	7	14	0	1	0	3	3	6	-3.5	-1.80735	0.459498	Green	-2.93333	-1.55254	0.115292	Green
Q81A92	LexA repressor OS=Bacillus cereus (strain ATCC 14579 / DSM 31 / CCUG 7414 / JCM 2152 / NBRC 15305 / NCIMB 9373 / NCTC 2599 / NRRL B-3711) OX=226900 GN=lexA PE=3 SV=2	5.6	22876	4	3	5	4	2	4	4	9	6	7	5	5	1.46667	0.552541	0.245113	Red	1.53846	0.621488	0.0685871	Green
Q81I73	Probable disulfide bond formation protein D OS=Bacillus cereus (strain ATCC 14579 / DSM 31 / CCUG 7414 / JCM 2152 / NBRC 15305 / NCIMB 9373 / NCTC 2599 / NRRL B-3711) OX=226900 GN=bdbD PE=3 SV=1	6.6	24562	8	4	5	4	2	3	8	7	9	3	4	3	1.35	0.432959	0.18235	Red	1.08333	0.115477	0.64945	Red
Q819J8	Potassium uptake protein KtrA OS=Bacillus cereus (strain ATCC 14579 / DSM 31 / CCUG 7414 / JCM 2152 / NBRC 15305 / NCIMB 9373 / NCTC 2599 / NRRL B-3711) OX=226900 GN=BC_3978 PE=4 SV=1	5.4	24372	3	1	1	5	1	4	4	5	4	6	5	8	2	1	0.038561	Blue	1.69231	0.758992	0.120792	Green
Q81ET1	Phage protein OS=Bacillus cereus (strain ATCC 14579 / DSM 31 / CCUG 7414 / JCM 2152 / NBRC 15305 / NCIMB 9373 / NCTC 2599 / NRRL B-3711) OX=226900 GN=BC_1883 PE=4 SV=1	5.2	13943	0	0	2	10	2	3	0	0	0	0	0	0	-1.66667	-0.736966	0.42265	Green	-6	-2.58496	0.185312	Green
Q81IB2	PTS system, N-acetylglucosamine-specific IIBC component OS=Bacillus cereus (strain ATCC 14579 / DSM 31 / CCUG 7414 / JCM 2152 / NBRC 15305 / NCIMB 9373 / NCTC 2599 / NRRL B-3711) OX=226900 GN=BC_0482 PE=4 SV=1	7.1	52695	7	3	10	3	1	3	7	9	7	2	5	4	1.13043	0.176878	0.67819	Red	1.4	0.485427	0.298808	Red
Q81HJ1	Periplasmic component of efflux system OS=Bacillus cereus (strain ATCC 14579 / DSM 31 / CCUG 7414 / JCM 2152 / NBRC 15305 / NCIMB 9373 / NCTC 2599 / NRRL B-3711) OX=226900 GN=BC_0816 PE=3 SV=1	6	38925	2	4	8	1	0	3	4	3	3	0	1	0	-1.30769	-0.387023	0.530491	Red	-1.75	-0.807355	0.378531	Green
Q81AE6	Long-chain-fatty-acid--CoA ligase OS=Bacillus cereus (strain ATCC 14579 / DSM 31 / CCUG 7414 / JCM 2152 / NBRC 15305 / NCIMB 9373 / NCTC 2599 / NRRL B-3711) OX=226900 GN=BC_3628 PE=4 SV=1	5.9	55958	6	3	4	0	0	0	10	4	5	2	0	1	1.375	0.459432	0.405359	Red	2	1	0.225403	Green
Q81IU6	4-hydroxyphenylpyruvate dioxygenase OS=Bacillus cereus (strain ATCC 14579 / DSM 31 / CCUG 7414 / JCM 2152 / NBRC 15305 / NCIMB 9373 / NCTC 2599 / NRRL B-3711) OX=226900 GN=BC_0252 PE=3 SV=1	5	42066	0	2	0	3	10	1	0	1	2	5	1	1	1.2	0.263034	0.72503	Red	-1.7	-0.765535	0.499914	Green
Q81G15	Branched-chain-amino-acid aminotransferase OS=Bacillus cereus (strain ATCC 14579 / DSM 31 / CCUG 7414 / JCM 2152 / NBRC 15305 / NCIMB 9373 / NCTC 2599 / NRRL B-3711) OX=226900 GN=ilvE PE=3 SV=1	5.1	33098	0	0	0	10	0	2	0	0	0	5	0	0	1	0	0	Orange	-1.875	-0.906891	0.549214	Green
Q817J8	High-affinity heme uptake system protein IsdE OS=Bacillus cereus (strain ATCC 14579 / DSM 31 / CCUG 7414 / JCM 2152 / NBRC 15305 / NCIMB 9373 / NCTC 2599 / NRRL B-3711) OX=226900 GN=BC_4546 PE=3 SV=1	8.9	32060	0	0	0	7	0	8	0	0	0	0	0	0	1	0	0	Orange	-6	-2.58496	0.185312	Green
Q81BE2	ABC transporter permease protein OS=Bacillus cereus (strain ATCC 14579 / DSM 31 / CCUG 7414 / JCM 2152 / NBRC 15305 / NCIMB 9373 / NCTC 2599 / NRRL B-3711) OX=226900 GN=BC_3223 PE=4 SV=1	5.3	38774	0	0	0	0	0	0	9	0	0	0	0	0	4	2	0.42265	Green	1	0	0	Orange
Q81J33	30S ribosomal protein S17 OS=Bacillus cereus (strain ATCC 14579 / DSM 31 / CCUG 7414 / JCM 2152 / NBRC 15305 / NCIMB 9373 / NCTC 2599 / NRRL B-3711) OX=226900 GN=rpsQ PE=3 SV=1	9.7	10198	21	15	20	6	12	11	17	8	9	8	4	4	-1.59459	-0.67319	0.108332	Green	-1.68421	-0.752072	0.138036	Green
Q81GG9	Anthranilate synthase component II OS=Bacillus cereus (strain ATCC 14579 / DSM 31 / CCUG 7414 / JCM 2152 / NBRC 15305 / NCIMB 9373 / NCTC 2599 / NRRL B-3711) OX=226900 GN=BC_1233 PE=4 SV=1	5.1	21811	4	1	8	32	7	34	13	17	24	30	24	27	3.5625	1.83289	0.0303903	Blue	1.10526	0.14439	0.789901	Red
Q81FG3	Chemotaxis protein cheY OS=Bacillus cereus (strain ATCC 14579 / DSM 31 / CCUG 7414 / JCM 2152 / NBRC 15305 / NCIMB 9373 / NCTC 2599 / NRRL B-3711) OX=226900 GN=BC_1627 PE=4 SV=1	4.9	13360	9	9	17	5	9	8	7	11	11	6	7	2	-1.1875	-0.247928	0.551243	Red	-1.38889	-0.473931	0.299563	Red
Q814V0	Ribose 5-phosphate isomerase OS=Bacillus cereus (strain ATCC 14579 / DSM 31 / CCUG 7414 / JCM 2152 / NBRC 15305 / NCIMB 9373 / NCTC 2599 / NRRL B-3711) OX=226900 GN=BC_5318 PE=3 SV=1	5.2	15963	11	9	8	4	6	5	11	7	8	9	4	4	-1.06897	-0.0962153	0.679833	Red	1.11111	0.152003	0.735499	Red
Q81C15	ABM domain-containing protein OS=Bacillus cereus (strain ATCC 14579 / DSM 31 / CCUG 7414 / JCM 2152 / NBRC 15305 / NCIMB 9373 / NCTC 2599 / NRRL B-3711) OX=226900 GN=BC_2969 PE=1 SV=1	6.1	12769	0	0	2	10	10	12	0	1	0	11	6	6	-1.25	-0.321928	0.685598	Red	-1.34615	-0.428843	0.206126	Red
Q818S1	Arginine repressor OS=Bacillus cereus (strain ATCC 14579 / DSM 31 / CCUG 7414 / JCM 2152 / NBRC 15305 / NCIMB 9373 / NCTC 2599 / NRRL B-3711) OX=226900 GN=argR2 PE=3 SV=1	6	16903	5	6	9	3	5	8	6	6	7	8	7	6	-1.04545	-0.0641303	0.811313	Red	1.26316	0.337035	0.374792	Red
Q814P8	Glycerophosphoryl diester phosphodiesterase OS=Bacillus cereus (strain ATCC 14579 / DSM 31 / CCUG 7414 / JCM 2152 / NBRC 15305 / NCIMB 9373 / NCTC 2599 / NRRL B-3711) OX=226900 GN=BC_5374 PE=4 SV=1	5	27273	2	1	2	8	8	9	3	5	4	12	14	14	1.875	0.906891	0.0356527	Blue	1.53571	0.61891	0.00719274	Blue
Q819P1	Phosphopantetheine adenylyltransferase OS=Bacillus cereus (strain ATCC 14579 / DSM 31 / CCUG 7414 / JCM 2152 / NBRC 15305 / NCIMB 9373 / NCTC 2599 / NRRL B-3711) OX=226900 GN=coaD PE=3 SV=1	6.8	18396	5	4	5	2	1	5	6	8	8	3	3	4	1.47059	0.556393	0.038561	Orange	1.18182	0.241008	0.6401	Red
Q816L4	Hypoxanthine phosphoribosyltransferase OS=Bacillus cereus (strain ATCC 14579 / DSM 31 / CCUG 7414 / JCM 2152 / NBRC 15305 / NCIMB 9373 / NCTC 2599 / NRRL B-3711) OX=226900 GN=BC_4815 PE=3 SV=1	5.1	19779	6	4	5	4	4	4	5	6	5	3	6	3	1.05556	0.0780025	0.64945	Red	1	0	1	Red
Q816Z8	Acetoin utilization acuB protein OS=Bacillus cereus (strain ATCC 14579 / DSM 31 / CCUG 7414 / JCM 2152 / NBRC 15305 / NCIMB 9373 / NCTC 2599 / NRRL B-3711) OX=226900 GN=BC_4661 PE=4 SV=1	5.3	23826	5	2	5	5	4	5	4	5	5	8	5	6	1.13333	0.180572	0.581315	Red	1.29412	0.371969	0.190798	Red
Q81EE8	Phosphohydrolase (MutT/nudix family protein) OS=Bacillus cereus (strain ATCC 14579 / DSM 31 / CCUG 7414 / JCM 2152 / NBRC 15305 / NCIMB 9373 / NCTC 2599 / NRRL B-3711) OX=226900 GN=BC_2032 PE=1 SV=1	4.9	23675	6	4	5	3	4	5	7	5	8	5	3	3	1.27778	0.353637	0.200173	Red	-1.07143	-0.0995357	0.72503	Red
Q819A5	Transcriptional regulator, MarR family OS=Bacillus cereus (strain ATCC 14579 / DSM 31 / CCUG 7414 / JCM 2152 / NBRC 15305 / NCIMB 9373 / NCTC 2599 / NRRL B-3711) OX=226900 GN=BC_4081 PE=4 SV=1	9	16397	3	2	3	1	1	2	2	6	4	3	5	3	1.36364	0.447459	0.368501	Red	2	1	0.0534551	Green
Q817J0	Ribonuclease HIII OS=Bacillus cereus (strain ATCC 14579 / DSM 31 / CCUG 7414 / JCM 2152 / NBRC 15305 / NCIMB 9373 / NCTC 2599 / NRRL B-3711) OX=226900 GN=rnhC PE=3 SV=1	9.6	34218	8	6	7	4	5	4	8	4	5	3	3	5	-1.2	-0.263034	0.393854	Red	-1.14286	-0.192645	0.438193	Red
Q81FS4	Thioredoxin reductase OS=Bacillus cereus (strain ATCC 14579 / DSM 31 / CCUG 7414 / JCM 2152 / NBRC 15305 / NCIMB 9373 / NCTC 2599 / NRRL B-3711) OX=226900 GN=BC_1495 PE=1 SV=1	6	36457	7	4	8	4	3	5	5	4	4	4	2	2	-1.375	-0.459432	0.233464	Red	-1.36364	-0.447459	0.206526	Red
Q814M7	Bacitracin transport ATP-binding protein bcrA OS=Bacillus cereus (strain ATCC 14579 / DSM 31 / CCUG 7414 / JCM 2152 / NBRC 15305 / NCIMB 9373 / NCTC 2599 / NRRL B-3711) OX=226900 GN=BC_5400 PE=4 SV=1	5.7	34310	1	0	1	5	4	6	2	2	4	2	3	3	2.2	1.1375	0.0764504	Green	-1.63636	-0.710493	0.0356527	Blue
Q81ES4	Phage protein OS=Bacillus cereus (strain ATCC 14579 / DSM 31 / CCUG 7414 / JCM 2152 / NBRC 15305 / NCIMB 9373 / NCTC 2599 / NRRL B-3711) OX=226900 GN=BC_1890 PE=1 SV=1	5.8	17837	0	0	2	10	2	2	0	0	0	0	1	0	-1.66667	-0.736966	0.42265	Green	-4.25	-2.08746	0.244466	Green
Q818J6	Cystathionine beta-lyase OS=Bacillus cereus (strain ATCC 14579 / DSM 31 / CCUG 7414 / JCM 2152 / NBRC 15305 / NCIMB 9373 / NCTC 2599 / NRRL B-3711) OX=226900 GN=BC_4254 PE=3 SV=1	6.1	42273	0	0	0	9	4	11	0	0	1	6	4	3	1.33333	0.415037	0.42265	Red	-1.6875	-0.754888	0.213379	Green
Q819D4	Transcription antiterminator, BglG family OS=Bacillus cereus (strain ATCC 14579 / DSM 31 / CCUG 7414 / JCM 2152 / NBRC 15305 / NCIMB 9373 / NCTC 2599 / NRRL B-3711) OX=226900 GN=BC_4051 PE=4 SV=1	6.1	32476	4	3	3	2	0	3	3	6	2	1	1	1	1.07692	0.106915	0.811313	Red	-1.33333	-0.415037	0.528595	Red
Q818X8	Riboflavin biosynthesis protein RibD OS=Bacillus cereus (strain ATCC 14579 / DSM 31 / CCUG 7414 / JCM 2152 / NBRC 15305 / NCIMB 9373 / NCTC 2599 / NRRL B-3711) OX=226900 GN=BC_4109 PE=3 SV=1	6.7	41605	6	2	2	4	2	3	3	3	5	4	1	2	1.07692	0.106915	0.837691	Red	-1.2	-0.263034	0.566567	Red
Q81BD6	Microcin C7 self-immunity protein mccF OS=Bacillus cereus (strain ATCC 14579 / DSM 31 / CCUG 7414 / JCM 2152 / NBRC 15305 / NCIMB 9373 / NCTC 2599 / NRRL B-3711) OX=226900 GN=BC_3231 PE=3 SV=1	5	39337	0	0	0	3	2	5	0	3	3	3	6	7	3	1.58496	0.183503	Green	1.46154	0.547488	0.256709	Red
Q813Q6	Non-expressed Enterotoxin C OS=Bacillus cereus (strain ATCC 14579 / DSM 31 / CCUG 7414 / JCM 2152 / NBRC 15305 / NCIMB 9373 / NCTC 2599 / NRRL B-3711) OX=226900 GN=BC_1811 PE=4 SV=1	6.5	39889	1	1	1	2	2	2	1	1	2	8	5	5	1.16667	0.222392	0.42265	Red	2.33333	1.22239	0.057191	Green
Q81ET7	Phage protein OS=Bacillus cereus (strain ATCC 14579 / DSM 31 / CCUG 7414 / JCM 2152 / NBRC 15305 / NCIMB 9373 / NCTC 2599 / NRRL B-3711) OX=226900 GN=BC_1877 PE=4 SV=1	5.5	25201	0	0	1	7	2	4	0	0	0	2	1	1	-1.33333	-0.415037	0.42265	Red	-2.28571	-1.19265	0.169569	Green
Q81DL6	Transposase OS=Bacillus cereus (strain ATCC 14579 / DSM 31 / CCUG 7414 / JCM 2152 / NBRC 15305 / NCIMB 9373 / NCTC 2599 / NRRL B-3711) OX=226900 GN=BC_2346 PE=3 SV=1	10.1	41094	1	0	3	0	0	0	5	6	7	4	1	2	3	1.58496	0.0159022	Blue	3.33333	1.73697	0.118083	Green
Q81CC7	Protein DltD OS=Bacillus cereus (strain ATCC 14579 / DSM 31 / CCUG 7414 / JCM 2152 / NBRC 15305 / NCIMB 9373 / NCTC 2599 / NRRL B-3711) OX=226900 GN=BC_2846 PE=3 SV=1	8.9	45709	3	1	3	2	0	3	6	4	3	1	0	1	1.6	0.678072	0.150012	Green	-1.6	-0.678072	0.378531	Green
Q81I24	Transcriptional activator NprR OS=Bacillus cereus (strain ATCC 14579 / DSM 31 / CCUG 7414 / JCM 2152 / NBRC 15305 / NCIMB 9373 / NCTC 2599 / NRRL B-3711) OX=226900 GN=BC_0598 PE=4 SV=1	7.6	23595	0	5	0	0	7	0	0	0	0	0	0	0	-2.66667	-1.41504	0.42265	Green	-3.33333	-1.73697	0.42265	Green
Q81FH7	Adenosylmethionine-8-amino-7-oxononanoate aminotransferase OS=Bacillus cereus (strain ATCC 14579 / DSM 31 / CCUG 7414 / JCM 2152 / NBRC 15305 / NCIMB 9373 / NCTC 2599 / NRRL B-3711) OX=226900 GN=BC_1610 PE=3 SV=1	5.8	50225	0	0	0	2	3	0	2	2	3	7	3	3	3.33333	1.73697	0.0198039	Blue	2	1	0.181436	Green
Q819C6	RibT protein OS=Bacillus cereus (strain ATCC 14579 / DSM 31 / CCUG 7414 / JCM 2152 / NBRC 15305 / NCIMB 9373 / NCTC 2599 / NRRL B-3711) OX=226900 GN=BC_4060 PE=4 SV=1	6.9	14220	5	2	6	4	6	5	7	6	4	7	4	3	1.25	0.321928	0.425867	Red	-1.05882	-0.0824622	0.819372	Red
Q81GW8	Signal transduction protein TRAP OS=Bacillus cereus (strain ATCC 14579 / DSM 31 / CCUG 7414 / JCM 2152 / NBRC 15305 / NCIMB 9373 / NCTC 2599 / NRRL B-3711) OX=226900 GN=BC_1066 PE=4 SV=1	5.2	18922	3	2	7	5	7	2	7	9	8	7	6	7	1.8	0.847997	0.106367	Green	1.35294	0.436099	0.300922	Red
Q81B38	UPF0316 protein BC_3353 OS=Bacillus cereus (strain ATCC 14579 / DSM 31 / CCUG 7414 / JCM 2152 / NBRC 15305 / NCIMB 9373 / NCTC 2599 / NRRL B-3711) OX=226900 GN=BC_3353 PE=3 SV=1	9.3	20394	3	4	3	2	1	3	5	5	6	4	2	1	1.46154	0.547488	0.0132356	Orange	1.11111	0.152003	0.770026	Red
Q818Z5	Ferric uptake regulation protein OS=Bacillus cereus (strain ATCC 14579 / DSM 31 / CCUG 7414 / JCM 2152 / NBRC 15305 / NCIMB 9373 / NCTC 2599 / NRRL B-3711) OX=226900 GN=BC_4091 PE=3 SV=1	5.5	17650	4	3	3	2	5	5	2	1	1	2	2	3	-1.85714	-0.893085	0.0132356	Blue	-1.5	-0.584963	0.232151	Green
Q816L3	DAGKc domain-containing protein OS=Bacillus cereus (strain ATCC 14579 / DSM 31 / CCUG 7414 / JCM 2152 / NBRC 15305 / NCIMB 9373 / NCTC 2599 / NRRL B-3711) OX=226900 GN=BC_4816 PE=3 SV=1	5.4	32797	7	5	6	6	2	6	5	6	4	3	4	3	-1.16667	-0.222392	0.287864	Red	-1.30769	-0.387023	0.424443	Red
Q812X9	tRNA pseudouridine synthase B OS=Bacillus cereus (strain ATCC 14579 / DSM 31 / CCUG 7414 / JCM 2152 / NBRC 15305 / NCIMB 9373 / NCTC 2599 / NRRL B-3711) OX=226900 GN=truB PE=3 SV=2	5.9	34633	4	6	7	5	3	6	4	5	5	4	2	3	-1.17647	-0.234465	0.378531	Red	-1.41667	-0.5025	0.200173	Red
Q81J81	Type III pantothenate kinase OS=Bacillus cereus (strain ATCC 14579 / DSM 31 / CCUG 7414 / JCM 2152 / NBRC 15305 / NCIMB 9373 / NCTC 2599 / NRRL B-3711) OX=226900 GN=coaX PE=3 SV=1	5.8	29117	7	5	5	3	4	1	2	4	5	3	3	3	-1.42857	-0.514573	0.150012	Red	1.09091	0.125531	0.741801	Red
Q81IN6	Lipoprotein OS=Bacillus cereus (strain ATCC 14579 / DSM 31 / CCUG 7414 / JCM 2152 / NBRC 15305 / NCIMB 9373 / NCTC 2599 / NRRL B-3711) OX=226900 GN=BC_0348 PE=3 SV=1	8.3	30737	2	1	5	5	1	5	2	2	4	6	6	5	1	0	1	Red	1.42857	0.514573	0.269645	Red
Q81HB5	Deblocking aminopeptidase OS=Bacillus cereus (strain ATCC 14579 / DSM 31 / CCUG 7414 / JCM 2152 / NBRC 15305 / NCIMB 9373 / NCTC 2599 / NRRL B-3711) OX=226900 GN=BC_0901 PE=1 SV=1	5.3	38836	2	4	1	7	6	3	3	3	4	7	2	2	1.3	0.378512	0.378531	Red	-1.35714	-0.440573	0.467026	Red
Q817C3	Protein ecsC OS=Bacillus cereus (strain ATCC 14579 / DSM 31 / CCUG 7414 / JCM 2152 / NBRC 15305 / NCIMB 9373 / NCTC 2599 / NRRL B-3711) OX=226900 GN=BC_4634 PE=4 SV=1	7.9	31857	2	0	1	2	1	2	3	6	6	6	3	4	3	1.58496	0.0366415	Blue	2	1	0.0796756	Green
Q81FC2	Metal-dependent hydrolase related to alanyl-tRNA synthetase OS=Bacillus cereus (strain ATCC 14579 / DSM 31 / CCUG 7414 / JCM 2152 / NBRC 15305 / NCIMB 9373 / NCTC 2599 / NRRL B-3711) OX=226900 GN=BC_1672 PE=3 SV=1	5.5	26724	3	1	2	6	0	4	2	1	4	5	1	1	1.11111	0.152003	0.770026	Red	-1.3	-0.378512	0.676164	Red
Q817S7	DUF1863 domain-containing protein OS=Bacillus cereus (strain ATCC 14579 / DSM 31 / CCUG 7414 / JCM 2152 / NBRC 15305 / NCIMB 9373 / NCTC 2599 / NRRL B-3711) OX=226900 GN=BC_4454 PE=4 SV=1	4.8	24119	2	0	3	0	0	0	5	6	2	2	0	0	2	1	0.154567	Green	1.66667	0.736966	0.42265	Green
Q817Q1	TPR repeat protein OS=Bacillus cereus (strain ATCC 14579 / DSM 31 / CCUG 7414 / JCM 2152 / NBRC 15305 / NCIMB 9373 / NCTC 2599 / NRRL B-3711) OX=226900 GN=BC_4481 PE=4 SV=1	4.6	38719	4	5	4	1	2	0	3	4	5	1	2	0	-1.06667	-0.0931094	0.64945	Red	1	0	1	Red
Q81CK0	Kynureninase OS=Bacillus cereus (strain ATCC 14579 / DSM 31 / CCUG 7414 / JCM 2152 / NBRC 15305 / NCIMB 9373 / NCTC 2599 / NRRL B-3711) OX=226900 GN=kynU PE=3 SV=1	6	48723	3	2	1	7	2	5	3	1	2	5	3	4	1	0	1	Red	-1.13333	-0.180572	0.702422	Red
Q81HK1	Outer surface protein OS=Bacillus cereus (strain ATCC 14579 / DSM 31 / CCUG 7414 / JCM 2152 / NBRC 15305 / NCIMB 9373 / NCTC 2599 / NRRL B-3711) OX=226900 GN=BC_0805 PE=4 SV=1	5.4	41784	4	3	7	2	0	2	4	2	4	1	0	0	-1.30769	-0.387023	0.400944	Red	-1.75	-0.807355	0.273893	Green
Q817L9	UvrABC system protein C OS=Bacillus cereus (strain ATCC 14579 / DSM 31 / CCUG 7414 / JCM 2152 / NBRC 15305 / NCIMB 9373 / NCTC 2599 / NRRL B-3711) OX=226900 GN=uvrC PE=3 SV=2	8.3	68421	3	2	2	5	2	4	3	3	3	0	1	3	1.2	0.263034	0.183503	Red	-2	-1	0.134702	Green
Q81DP3	DNA-binding protein HU OS=Bacillus cereus (strain ATCC 14579 / DSM 31 / CCUG 7414 / JCM 2152 / NBRC 15305 / NCIMB 9373 / NCTC 2599 / NRRL B-3711) OX=226900 GN=BC_2313 PE=3 SV=1	9.1	9599	12	14	17	16	18	17	11	12	15	19	12	8	-1.12195	-0.16601	0.428321	Red	-1.28571	-0.36257	0.338873	Red
Q812Q7	Hypothetical Cytosolic Protein OS=Bacillus cereus (strain ATCC 14579 / DSM 31 / CCUG 7414 / JCM 2152 / NBRC 15305 / NCIMB 9373 / NCTC 2599 / NRRL B-3711) OX=226900 GN=BC_4485 PE=4 SV=1	9.5	17808	5	1	5	3	1	6	3	5	5	5	4	5	1.14286	0.192645	0.685598	Red	1.30769	0.387023	0.457654	Red
Q81CG7	Acetyltransferase OS=Bacillus cereus (strain ATCC 14579 / DSM 31 / CCUG 7414 / JCM 2152 / NBRC 15305 / NCIMB 9373 / NCTC 2599 / NRRL B-3711) OX=226900 GN=BC_2797 PE=4 SV=1	5.5	16547	5	2	3	2	1	1	2	4	4	1	1	1	1	0	1	Red	-1.16667	-0.222392	0.42265	Red
Q814T4	Sporulation initiation phosphotransferase F OS=Bacillus cereus (strain ATCC 14579 / DSM 31 / CCUG 7414 / JCM 2152 / NBRC 15305 / NCIMB 9373 / NCTC 2599 / NRRL B-3711) OX=226900 GN=BC_5336 PE=4 SV=1	4.6	13792	1	1	1	2	2	3	0	4	1	1	4	2	1.33333	0.415037	0.634852	Red	1	0	1	Red
Q81GV0	Metal-dependent hydrolase OS=Bacillus cereus (strain ATCC 14579 / DSM 31 / CCUG 7414 / JCM 2152 / NBRC 15305 / NCIMB 9373 / NCTC 2599 / NRRL B-3711) OX=226900 GN=BC_1085 PE=4 SV=1	5.5	26792	1	0	1	2	7	6	2	3	2	3	4	6	2	1	0.0241101	Blue	-1.125	-0.169925	0.729149	Red
Q813K9	Lipase/Acylhydrolase with GDSL-like motif OS=Bacillus cereus (strain ATCC 14579 / DSM 31 / CCUG 7414 / JCM 2152 / NBRC 15305 / NCIMB 9373 / NCTC 2599 / NRRL B-3711) OX=226900 GN=BC_2449 PE=4 SV=1	5.8	23939	0	0	1	1	3	2	4	4	2	4	2	3	3.25	1.70044	0.0285958	Blue	1.33333	0.415037	0.287864	Red
Q814M9	Uracil-DNA glycosylase OS=Bacillus cereus (strain ATCC 14579 / DSM 31 / CCUG 7414 / JCM 2152 / NBRC 15305 / NCIMB 9373 / NCTC 2599 / NRRL B-3711) OX=226900 GN=ung PE=3 SV=1	6	25935	2	1	2	3	2	4	1	2	2	2	0	2	1	0	1	Red	-1.71429	-0.777608	0.133233	Green
Q81FP1	Glycosyltransferase OS=Bacillus cereus (strain ATCC 14579 / DSM 31 / CCUG 7414 / JCM 2152 / NBRC 15305 / NCIMB 9373 / NCTC 2599 / NRRL B-3711) OX=226900 GN=BC_1535 PE=3 SV=1	5.9	42814	1	1	3	2	1	2	4	5	5	3	2	4	2.125	1.08746	0.0285958	Blue	1.5	0.584963	0.133583	Green
Q81GR3	Methyl-accepting chemotaxis protein OS=Bacillus cereus (strain ATCC 14579 / DSM 31 / CCUG 7414 / JCM 2152 / NBRC 15305 / NCIMB 9373 / NCTC 2599 / NRRL B-3711) OX=226900 GN=BC_1124 PE=3 SV=1	4.9	63651	9	5	10	2	2	5	5	2	2	1	2	2	-2.25	-1.16993	0.0612058	Green	-1.5	-0.584963	0.313273	Green
Q814K1	Beta-1,3-N-acetylglucosaminyltransferase OS=Bacillus cereus (strain ATCC 14579 / DSM 31 / CCUG 7414 / JCM 2152 / NBRC 15305 / NCIMB 9373 / NCTC 2599 / NRRL B-3711) OX=226900 GN=BC_5429 PE=4 SV=1	7.6	38175	3	4	4	0	0	1	3	3	4	1	1	0	-1.07692	-0.106915	0.518519	Red	1.25	0.321928	0.518519	Red
Q81DV8	Succinate-semialdehyde dehydrogenase (NADP+) OS=Bacillus cereus (strain ATCC 14579 / DSM 31 / CCUG 7414 / JCM 2152 / NBRC 15305 / NCIMB 9373 / NCTC 2599 / NRRL B-3711) OX=226900 GN=BC_2241 PE=4 SV=1	5.5	51836	2	1	0	1	3	2	3	6	3	2	2	4	2.5	1.32193	0.0753764	Green	1.22222	0.289507	0.492572	Red
Q81IM3	Polysaccharide deacetylase OS=Bacillus cereus (strain ATCC 14579 / DSM 31 / CCUG 7414 / JCM 2152 / NBRC 15305 / NCIMB 9373 / NCTC 2599 / NRRL B-3711) OX=226900 GN=BC_0361 PE=1 SV=1	7.2	40768	2	2	3	0	0	0	4	4	4	0	1	1	1.5	0.584963	0.0377496	Blue	1.66667	0.736966	0.183503	Green
Q812J8	Probable cell division protein WhiA OS=Bacillus cereus (strain ATCC 14579 / DSM 31 / CCUG 7414 / JCM 2152 / NBRC 15305 / NCIMB 9373 / NCTC 2599 / NRRL B-3711) OX=226900 GN=whiA PE=3 SV=2	9.2	36371	1	1	1	2	5	2	0	2	1	1	1	1	1	0	1	Red	-2	-1	0.183503	Green
Q81IZ0	DUF3981 domain-containing protein OS=Bacillus cereus (strain ATCC 14579 / DSM 31 / CCUG 7414 / JCM 2152 / NBRC 15305 / NCIMB 9373 / NCTC 2599 / NRRL B-3711) OX=226900 GN=BC_0203 PE=4 SV=1	8.8	64395	0	1	3	1	1	2	4	5	3	3	4	1	2.14286	1.09954	0.0745884	Green	1.57143	0.652077	0.266693	Green
Q81IS8	tRNA N6-adenosine threonylcarbamoyltransferase OS=Bacillus cereus (strain ATCC 14579 / DSM 31 / CCUG 7414 / JCM 2152 / NBRC 15305 / NCIMB 9373 / NCTC 2599 / NRRL B-3711) OX=226900 GN=tsaD PE=3 SV=1	4.9	36599	5	4	3	2	3	3	3	4	2	1	3	1	-1.25	-0.321928	0.287864	Red	-1.375	-0.459432	0.273893	Red
Q81IP6	Somatin-like protein OS=Bacillus cereus (strain ATCC 14579 / DSM 31 / CCUG 7414 / JCM 2152 / NBRC 15305 / NCIMB 9373 / NCTC 2599 / NRRL B-3711) OX=226900 GN=BC_0336 PE=4 SV=1	5.4	31068	2	2	3	2	1	2	2	2	2	2	3	2	-1.11111	-0.152003	0.42265	Red	1.25	0.321928	0.2302	Red
Q812J4	Hypothetical Membrane Spanning Protein OS=Bacillus cereus (strain ATCC 14579 / DSM 31 / CCUG 7414 / JCM 2152 / NBRC 15305 / NCIMB 9373 / NCTC 2599 / NRRL B-3711) OX=226900 GN=BC_5183 PE=4 SV=1	8.4	44714	3	2	0	2	1	3	4	2	3	2	3	2	1.5	0.584963	0.284627	Green	1.11111	0.152003	0.64945	Red
Q81A29	Phosphoglycerol transferase OS=Bacillus cereus (strain ATCC 14579 / DSM 31 / CCUG 7414 / JCM 2152 / NBRC 15305 / NCIMB 9373 / NCTC 2599 / NRRL B-3711) OX=226900 GN=BC_3765 PE=3 SV=1	5.7	73322	4	4	5	4	5	6	3	3	3	3	6	3	-1.33333	-0.415037	0.057191	Red	-1.2	-0.263034	0.446539	Red
Q81HA0	ESAT-6-like protein OS=Bacillus cereus (strain ATCC 14579 / DSM 31 / CCUG 7414 / JCM 2152 / NBRC 15305 / NCIMB 9373 / NCTC 2599 / NRRL B-3711) OX=226900 GN=BC_0918 PE=3 SV=1	5.1	11418	13	1	21	18	10	16	12	12	18	24	22	21	1.18421	0.243926	0.734476	Red	1.48936	0.574694	0.0718242	Red
Q81AN7	S-layer protein / N-acetylmuramoyl-L-alanine amidase OS=Bacillus cereus (strain ATCC 14579 / DSM 31 / CCUG 7414 / JCM 2152 / NBRC 15305 / NCIMB 9373 / NCTC 2599 / NRRL B-3711) OX=226900 GN=BC_3524 PE=4 SV=1	8.9	45543	2	0	1	3	4	6	2	2	2	6	7	7	1.5	0.584963	0.225403	Green	1.4375	0.523562	0.104247	Red
Q81J20	50S ribosomal protein L36 OS=Bacillus cereus (strain ATCC 14579 / DSM 31 / CCUG 7414 / JCM 2152 / NBRC 15305 / NCIMB 9373 / NCTC 2599 / NRRL B-3711) OX=226900 GN=rpmJ PE=3 SV=1	10.5	4330	24	26	32	8	15	11	20	14	16	7	5	5	-1.60377	-0.68147	0.026817	Blue	-1.85	-0.887525	0.0958952	Green
Q819W3	30S ribosomal protein S16 OS=Bacillus cereus (strain ATCC 14579 / DSM 31 / CCUG 7414 / JCM 2152 / NBRC 15305 / NCIMB 9373 / NCTC 2599 / NRRL B-3711) OX=226900 GN=rpsP PE=3 SV=1	10.1	10111	31	40	47	17	24	22	28	22	25	17	18	18	-1.55128	-0.633461	0.076095	Green	-1.17857	-0.237039	0.248676	Red
Q819D6	Phosphocarrier protein HPr OS=Bacillus cereus (strain ATCC 14579 / DSM 31 / CCUG 7414 / JCM 2152 / NBRC 15305 / NCIMB 9373 / NCTC 2599 / NRRL B-3711) OX=226900 GN=BC_4049 PE=3 SV=1	5	9233	16	22	21	18	35	18	11	34	25	19	33	21	1.17742	0.235628	0.643959	Red	1.02703	0.0384741	0.930538	Red
Q818J0	50S ribosomal protein L33 1 OS=Bacillus cereus (strain ATCC 14579 / DSM 31 / CCUG 7414 / JCM 2152 / NBRC 15305 / NCIMB 9373 / NCTC 2599 / NRRL B-3711) OX=226900 GN=rpmG1 PE=3 SV=1	10	5882	14	13	15	8	9	10	11	9	12	5	6	5	-1.28571	-0.36257	0.0419145	Orange	-1.57895	-0.658963	0.00996386	Blue
Q817H6	50S ribosomal protein L35 OS=Bacillus cereus (strain ATCC 14579 / DSM 31 / CCUG 7414 / JCM 2152 / NBRC 15305 / NCIMB 9373 / NCTC 2599 / NRRL B-3711) OX=226900 GN=rpmI PE=3 SV=1	11.9	7491	16	16	21	9	13	9	9	7	10	9	6	5	-1.93103	-0.949374	0.0169733	Blue	-1.47826	-0.563901	0.111359	Red
Q813P2	Non-specific DNA-binding protein Dps / Iron-binding ferritin-like antioxidant protein / Ferroxidase OS=Bacillus cereus (strain ATCC 14579 / DSM 31 / CCUG 7414 / JCM 2152 / NBRC 15305 / NCIMB 9373 / NCTC 2599 / NRRL B-3711) OX=226900 GN=BC_2011 PE=3	4.7	16669	18	14	14	15	16	17	16	13	21	18	17	17	1.08163	0.113211	0.652074	Red	1.07843	0.108934	0.133583	Red
Q815G2	Transcriptional regulator, MarR family OS=Bacillus cereus (strain ATCC 14579 / DSM 31 / CCUG 7414 / JCM 2152 / NBRC 15305 / NCIMB 9373 / NCTC 2599 / NRRL B-3711) OX=226900 GN=BC_5197 PE=4 SV=1	5.5	12126	6	3	6	3	6	5	7	3	6	5	3	3	1.05556	0.0780025	0.841923	Red	-1.21429	-0.280108	0.420396	Red
Q81E36	UPF0403 protein BC_2157 OS=Bacillus cereus (strain ATCC 14579 / DSM 31 / CCUG 7414 / JCM 2152 / NBRC 15305 / NCIMB 9373 / NCTC 2599 / NRRL B-3711) OX=226900 GN=BC_2157 PE=3 SV=1	4.9	15946	6	3	3	4	7	2	10	8	9	9	3	3	2	1	0.0198868	Blue	1.125	0.169925	0.801952	Red
Q81JA7	Sec-independent secretion protein tatD OS=Bacillus cereus (strain ATCC 14579 / DSM 31 / CCUG 7414 / JCM 2152 / NBRC 15305 / NCIMB 9373 / NCTC 2599 / NRRL B-3711) OX=226900 GN=BC_0044 PE=4 SV=1	5	28496	5	8	4	1	2	1	3	3	4	1	1	1	-1.53846	-0.621488	0.185158	Green	-1.16667	-0.222392	0.42265	Red
Q81DQ8	Transcriptional repressor OS=Bacillus cereus (strain ATCC 14579 / DSM 31 / CCUG 7414 / JCM 2152 / NBRC 15305 / NCIMB 9373 / NCTC 2599 / NRRL B-3711) OX=226900 GN=BC_2298 PE=4 SV=1	9.6	11378	0	8	0	0	1	0	2	0	0	0	0	0	-2.2	-1.1375	0.535106	Green	-1.33333	-0.415037	0.42265	Red
Q81EV9	Chromosome segregation ATPases OS=Bacillus cereus (strain ATCC 14579 / DSM 31 / CCUG 7414 / JCM 2152 / NBRC 15305 / NCIMB 9373 / NCTC 2599 / NRRL B-3711) OX=226900 GN=BC_1855 PE=4 SV=1	8.9	23733	0	0	2	7	2	4	0	0	0	2	0	2	-1.66667	-0.736966	0.42265	Green	-2.28571	-1.19265	0.163533	Green
Q81GP4	Fumarylacetoacetate hydrolase family protein OS=Bacillus cereus (strain ATCC 14579 / DSM 31 / CCUG 7414 / JCM 2152 / NBRC 15305 / NCIMB 9373 / NCTC 2599 / NRRL B-3711) OX=226900 GN=BC_1147 PE=4 SV=1	6.2	33690	0	0	0	0	0	1	4	2	6	2	1	2	5	2.32193	0.0741799	Green	2	1	0.0474207	Blue
Q81BE3	ABC transporter ATP-binding protein OS=Bacillus cereus (strain ATCC 14579 / DSM 31 / CCUG 7414 / JCM 2152 / NBRC 15305 / NCIMB 9373 / NCTC 2599 / NRRL B-3711) OX=226900 GN=BC_3222 PE=3 SV=1	8.8	24842	0	0	0	0	0	0	7	0	0	0	0	0	3.33333	1.73697	0.42265	Green	1	0	0	Orange
Q81ES3	Phage protein OS=Bacillus cereus (strain ATCC 14579 / DSM 31 / CCUG 7414 / JCM 2152 / NBRC 15305 / NCIMB 9373 / NCTC 2599 / NRRL B-3711) OX=226900 GN=BC_1891 PE=4 SV=1	5.8	66569	0	0	0	6	0	4	0	0	0	0	0	0	1	0	0	Orange	-4.33333	-2.11548	0.199359	Green
Q81AM3	Cold shock protein OS=Bacillus cereus (strain ATCC 14579 / DSM 31 / CCUG 7414 / JCM 2152 / NBRC 15305 / NCIMB 9373 / NCTC 2599 / NRRL B-3711) OX=226900 GN=BC_3539 PE=4 SV=1	4.8	7362	24	37	51	59	75	52	22	58	59	58	53	51	1.23478	0.304257	0.57272	Red	-1.14545	-0.19592	0.361893	Red
Q818C5	50S ribosomal protein L33 2 OS=Bacillus cereus (strain ATCC 14579 / DSM 31 / CCUG 7414 / JCM 2152 / NBRC 15305 / NCIMB 9373 / NCTC 2599 / NRRL B-3711) OX=226900 GN=rpmG2 PE=3 SV=1	10.1	5915	12	11	13	7	10	9	9	7	10	5	5	4	-1.34483	-0.427421	0.0419145	Orange	-1.70588	-0.770518	0.0326719	Blue
Q816Y3	General stress protein OS=Bacillus cereus (strain ATCC 14579 / DSM 31 / CCUG 7414 / JCM 2152 / NBRC 15305 / NCIMB 9373 / NCTC 2599 / NRRL B-3711) OX=226900 GN=BC_4677 PE=4 SV=1	8.9	19095	13	7	10	13	10	12	11	12	11	14	10	11	1.12121	0.165059	0.523833	Red	1	0	1	Red
Q81FI2	Cold shock protein OS=Bacillus cereus (strain ATCC 14579 / DSM 31 / CCUG 7414 / JCM 2152 / NBRC 15305 / NCIMB 9373 / NCTC 2599 / NRRL B-3711) OX=226900 GN=BC_1603 PE=4 SV=1	4.6	7177	1	2	3	3	13	3	0	3	2	1	3	2	-1.125	-0.169925	0.770026	Red	-2.44444	-1.28951	0.322456	Green
Q812X6	Hypothetical Cytosolic Protein OS=Bacillus cereus (strain ATCC 14579 / DSM 31 / CCUG 7414 / JCM 2152 / NBRC 15305 / NCIMB 9373 / NCTC 2599 / NRRL B-3711) OX=226900 GN=BC_3813 PE=4 SV=1	9.6	10609	6	1	4	3	2	6	6	4	5	5	2	2	1.28571	0.36257	0.464695	Red	-1.16667	-0.222392	0.692448	Red
Q81FL9	Cell cycle protein GpsB OS=Bacillus cereus (strain ATCC 14579 / DSM 31 / CCUG 7414 / JCM 2152 / NBRC 15305 / NCIMB 9373 / NCTC 2599 / NRRL B-3711) OX=226900 GN=gpsB PE=3 SV=1	6.6	13040	4	4	4	4	5	3	4	3	7	4	6	3	1.13333	0.180572	0.634852	Red	1.06667	0.0931094	0.770026	Red
Q816N5	S-ribosylhomocysteine lyase OS=Bacillus cereus (strain ATCC 14579 / DSM 31 / CCUG 7414 / JCM 2152 / NBRC 15305 / NCIMB 9373 / NCTC 2599 / NRRL B-3711) OX=226900 GN=luxS PE=3 SV=1	5.4	17844	7	4	4	7	9	8	4	3	4	5	5	7	-1.28571	-0.36257	0.313273	Red	-1.35	-0.432959	0.0584402	Red
Q819A0	Purine-nucleoside phosphorylase OS=Bacillus cereus (strain ATCC 14579 / DSM 31 / CCUG 7414 / JCM 2152 / NBRC 15305 / NCIMB 9373 / NCTC 2599 / NRRL B-3711) OX=226900 GN=BC_4086 PE=3 SV=1	5.4	21463	4	4	4	13	11	13	2	4	7	5	5	7	1.06667	0.0931094	0.839872	Red	-2	-1	0.00211065	Blue
Q815E1	Lactoylglutathione lyase OS=Bacillus cereus (strain ATCC 14579 / DSM 31 / CCUG 7414 / JCM 2152 / NBRC 15305 / NCIMB 9373 / NCTC 2599 / NRRL B-3711) OX=226900 GN=BC_5220 PE=4 SV=1	4.7	14365	3	5	4	2	3	1	3	5	5	3	9	8	1.06667	0.0931094	0.72503	Red	2.55556	1.35364	0.117992	Green
Q81FA2	Group-specific protein OS=Bacillus cereus (strain ATCC 14579 / DSM 31 / CCUG 7414 / JCM 2152 / NBRC 15305 / NCIMB 9373 / NCTC 2599 / NRRL B-3711) OX=226900 GN=BC_1692 PE=4 SV=1	4.3	14428	1	3	2	5	6	6	2	3	7	8	4	4	1.66667	0.736966	0.321342	Green	-1.05263	-0.0740006	0.828721	Red
Q81J62	2-C-methyl-D-erythritol 2,4-cyclodiphosphate synthase OS=Bacillus cereus (strain ATCC 14579 / DSM 31 / CCUG 7414 / JCM 2152 / NBRC 15305 / NCIMB 9373 / NCTC 2599 / NRRL B-3711) OX=226900 GN=ispF PE=3 SV=1	5.5	17208	3	4	5	4	6	6	3	3	3	4	3	4	-1.25	-0.321928	0.225403	Red	-1.35714	-0.440573	0.113145	Red
Q81DY5	Lipoprotein OS=Bacillus cereus (strain ATCC 14579 / DSM 31 / CCUG 7414 / JCM 2152 / NBRC 15305 / NCIMB 9373 / NCTC 2599 / NRRL B-3711) OX=226900 GN=BC_2211 PE=4 SV=1	4.8	17819	3	8	4	1	3	3	6	2	5	6	5	3	-1.125	-0.169925	0.749774	Red	1.7	0.765535	0.107562	Green
Q81J68	ClpC ATPase OS=Bacillus cereus (strain ATCC 14579 / DSM 31 / CCUG 7414 / JCM 2152 / NBRC 15305 / NCIMB 9373 / NCTC 2599 / NRRL B-3711) OX=226900 GN=BC_0100 PE=4 SV=1	6.3	20925	5	2	7	4	4	3	1	5	7	7	3	4	-1.0625	-0.0874628	0.891329	Red	1.21429	0.280108	0.496958	Red
Q819L6	UPF0637 protein BC_3960 OS=Bacillus cereus (strain ATCC 14579 / DSM 31 / CCUG 7414 / JCM 2152 / NBRC 15305 / NCIMB 9373 / NCTC 2599 / NRRL B-3711) OX=226900 GN=BC_3960 PE=3 SV=1	6.4	24062	5	2	4	4	2	5	5	4	6	4	4	4	1.28571	0.36257	0.284627	Red	1.07143	0.0995357	0.741801	Red
Q81CL8	DinB_2 domain-containing protein OS=Bacillus cereus (strain ATCC 14579 / DSM 31 / CCUG 7414 / JCM 2152 / NBRC 15305 / NCIMB 9373 / NCTC 2599 / NRRL B-3711) OX=226900 GN=BC_2737 PE=4 SV=1	5.2	20212	1	1	2	4	3	3	2	4	4	6	4	5	1.85714	0.893085	0.0764504	Green	1.38462	0.469485	0.0824417	Red
Q81GG2	DUF2278 domain-containing protein OS=Bacillus cereus (strain ATCC 14579 / DSM 31 / CCUG 7414 / JCM 2152 / NBRC 15305 / NCIMB 9373 / NCTC 2599 / NRRL B-3711) OX=226900 GN=BC_1241 PE=4 SV=1	5.3	25978	1	0	0	3	4	5	3	5	6	8	7	8	4.25	2.08746	0.0271218	Blue	1.73333	0.793549	0.00996386	Blue
Q81GX9	ABC-type transporter ATP-binding protein ecsA OS=Bacillus cereus (strain ATCC 14579 / DSM 31 / CCUG 7414 / JCM 2152 / NBRC 15305 / NCIMB 9373 / NCTC 2599 / NRRL B-3711) OX=226900 GN=BC_1050 PE=4 SV=1	5.8	27766	4	4	5	5	3	3	4	4	5	3	2	4	1	0	1	Red	-1.16667	-0.222392	0.492572	Red
Q81F01	2-dehydropantoate 2-reductase OS=Bacillus cereus (strain ATCC 14579 / DSM 31 / CCUG 7414 / JCM 2152 / NBRC 15305 / NCIMB 9373 / NCTC 2599 / NRRL B-3711) OX=226900 GN=BC_1806 PE=3 SV=1	7	35191	4	2	4	5	4	3	4	5	6	5	3	4	1.38462	0.469485	0.133233	Red	1	0	1	Red
Q81CS9	DEGV protein OS=Bacillus cereus (strain ATCC 14579 / DSM 31 / CCUG 7414 / JCM 2152 / NBRC 15305 / NCIMB 9373 / NCTC 2599 / NRRL B-3711) OX=226900 GN=BC_2667 PE=4 SV=1	5.7	30166	1	3	3	1	1	1	5	4	6	5	2	2	1.8	0.847997	0.0400537	Blue	2	1	0.183503	Green
Q817K0	Ferrichrome transport ATP-binding protein fhuC OS=Bacillus cereus (strain ATCC 14579 / DSM 31 / CCUG 7414 / JCM 2152 / NBRC 15305 / NCIMB 9373 / NCTC 2599 / NRRL B-3711) OX=226900 GN=BC_4544 PE=4 SV=1	5.1	28714	1	0	1	8	3	6	1	1	1	2	2	3	1.2	0.263034	0.42265	Red	-2	-1	0.142694	Green
Q81FQ0	TPR-repeat-containing protein OS=Bacillus cereus (strain ATCC 14579 / DSM 31 / CCUG 7414 / JCM 2152 / NBRC 15305 / NCIMB 9373 / NCTC 2599 / NRRL B-3711) OX=226900 GN=BC_1519 PE=4 SV=1	4.3	48439	7	6	5	4	6	2	5	2	6	2	2	1	-1.3125	-0.392317	0.303342	Red	-1.875	-0.906891	0.173309	Green
Q81AZ1	Oxidoreductase OS=Bacillus cereus (strain ATCC 14579 / DSM 31 / CCUG 7414 / JCM 2152 / NBRC 15305 / NCIMB 9373 / NCTC 2599 / NRRL B-3711) OX=226900 GN=BC_3406 PE=1 SV=1	5.5	39882	5	0	4	2	0	3	3	4	7	2	3	2	1.41667	0.5025	0.442003	Red	1.25	0.321928	0.538386	Red
Q81FI5	LACX protein OS=Bacillus cereus (strain ATCC 14579 / DSM 31 / CCUG 7414 / JCM 2152 / NBRC 15305 / NCIMB 9373 / NCTC 2599 / NRRL B-3711) OX=226900 GN=BC_1598 PE=4 SV=1	5.1	33212	5	5	3	2	2	1	3	2	3	1	1	1	-1.45455	-0.540568	0.113145	Red	-1.33333	-0.415037	0.183503	Red
Q818A2	Cysteine synthase OS=Bacillus cereus (strain ATCC 14579 / DSM 31 / CCUG 7414 / JCM 2152 / NBRC 15305 / NCIMB 9373 / NCTC 2599 / NRRL B-3711) OX=226900 GN=BC_4367 PE=4 SV=1	5.3	33097	5	4	5	3	4	3	0	1	3	0	0	0	-2.42857	-1.28011	0.0493723	Blue	-4.33333	-2.11548	0.00985246	Blue
Q81EJ6	Peptidoglycan-N-acetylglucosamine deacetylase BC_1974 OS=Bacillus cereus (strain ATCC 14579 / DSM 31 / CCUG 7414 / JCM 2152 / NBRC 15305 / NCIMB 9373 / NCTC 2599 / NRRL B-3711) OX=226900 GN=BC_1974 PE=1 SV=1	8.5	30658	2	2	6	0	0	1	3	3	2	1	1	1	-1.18182	-0.241008	0.670813	Red	1.5	0.584963	0.183503	Green
Q81E68	GTP 3',8-cyclase OS=Bacillus cereus (strain ATCC 14579 / DSM 31 / CCUG 7414 / JCM 2152 / NBRC 15305 / NCIMB 9373 / NCTC 2599 / NRRL B-3711) OX=226900 GN=moaA PE=3 SV=1	9.1	38338	0	0	1	0	0	0	6	3	5	0	1	2	4.25	2.08746	0.0271218	Blue	2	1	0.225403	Green
Q816Z7	Acetoin utilization protein AcuC OS=Bacillus cereus (strain ATCC 14579 / DSM 31 / CCUG 7414 / JCM 2152 / NBRC 15305 / NCIMB 9373 / NCTC 2599 / NRRL B-3711) OX=226900 GN=BC_4662 PE=3 SV=1	5.6	44478	0	0	0	7	3	3	0	1	0	4	1	1	1.33333	0.415037	0.42265	Red	-1.77778	-0.830075	0.239356	Green
Q81FL6	ATP-dependent helicase, DinG family OS=Bacillus cereus (strain ATCC 14579 / DSM 31 / CCUG 7414 / JCM 2152 / NBRC 15305 / NCIMB 9373 / NCTC 2599 / NRRL B-3711) OX=226900 GN=BC_1565 PE=4 SV=1	4.8	74616	2	2	2	1	1	2	5	4	3	3	2	1	1.66667	0.736966	0.0741799	Green	1.28571	0.36257	0.386809	Red
Q81HR4	Cell wall endopeptidase, family M23/M37 OS=Bacillus cereus (strain ATCC 14579 / DSM 31 / CCUG 7414 / JCM 2152 / NBRC 15305 / NCIMB 9373 / NCTC 2599 / NRRL B-3711) OX=226900 GN=BC_0740 PE=4 SV=1	9.1	42120	1	0	1	1	1	1	0	0	1	5	3	1	-1.25	-0.321928	0.518519	Red	2	1	0.225403	Green
Q81BN1	5'-nucleotidase OS=Bacillus cereus (strain ATCC 14579 / DSM 31 / CCUG 7414 / JCM 2152 / NBRC 15305 / NCIMB 9373 / NCTC 2599 / NRRL B-3711) OX=226900 GN=BC_3121 PE=3 SV=1	6.1	57895	0	0	0	2	1	1	0	2	0	5	3	4	1.66667	0.736966	0.42265	Green	2.14286	1.09954	0.0248175	Blue
Q81D41	Ribosome protection protein VmlR OS=Bacillus cereus (strain ATCC 14579 / DSM 31 / CCUG 7414 / JCM 2152 / NBRC 15305 / NCIMB 9373 / NCTC 2599 / NRRL B-3711) OX=226900 GN=vmlR PE=3 SV=1	7.2	62530	0	0	1	0	0	0	3	2	5	2	3	3	3.25	1.70044	0.0621469	Green	3.66667	1.87447	0.0152681	Blue
Q81BB4	Molybdate metabolism regulator OS=Bacillus cereus (strain ATCC 14579 / DSM 31 / CCUG 7414 / JCM 2152 / NBRC 15305 / NCIMB 9373 / NCTC 2599 / NRRL B-3711) OX=226900 GN=BC_3255 PE=4 SV=1	5.5	131693	1	0	5	1	0	2	0	2	0	0	0	0	-1.8	-0.847997	0.48732	Green	-2	-1	0.225403	Green
Q818R4	Transcription antitermination protein NusB OS=Bacillus cereus (strain ATCC 14579 / DSM 31 / CCUG 7414 / JCM 2152 / NBRC 15305 / NCIMB 9373 / NCTC 2599 / NRRL B-3711) OX=226900 GN=nusB PE=3 SV=1	4.9	15095	11	8	10	7	5	12	7	11	10	8	6	11	-1.03226	-0.0458037	0.834952	Red	1.03704	0.0524674	0.902585	Red
Q817Y2	RRF2 family protein OS=Bacillus cereus (strain ATCC 14579 / DSM 31 / CCUG 7414 / JCM 2152 / NBRC 15305 / NCIMB 9373 / NCTC 2599 / NRRL B-3711) OX=226900 GN=BC_4393 PE=4 SV=1	5.1	15561	5	5	8	8	8	7	5	7	9	8	8	11	1.14286	0.192645	0.54911	Red	1.15385	0.206451	0.313273	Red
Q81AM1	Flavodoxin OS=Bacillus cereus (strain ATCC 14579 / DSM 31 / CCUG 7414 / JCM 2152 / NBRC 15305 / NCIMB 9373 / NCTC 2599 / NRRL B-3711) OX=226900 GN=BC_3541 PE=1 SV=1	4	16928	0	0	0	5	4	6	0	0	0	5	11	10	1	0	0	Orange	1.61111	0.688056	0.17901	Green
Q81HR1	Hydroxymethylpyrimidine transport ATP-binding protein OS=Bacillus cereus (strain ATCC 14579 / DSM 31 / CCUG 7414 / JCM 2152 / NBRC 15305 / NCIMB 9373 / NCTC 2599 / NRRL B-3711) OX=226900 GN=BC_0743 PE=4 SV=1	6.3	28688	8	5	7	4	5	6	7	4	4	3	4	4	-1.27778	-0.353637	0.280425	Red	-1.28571	-0.36257	0.133583	Red
Q81BJ8	IG hypothetical 18565 OS=Bacillus cereus (strain ATCC 14579 / DSM 31 / CCUG 7414 / JCM 2152 / NBRC 15305 / NCIMB 9373 / NCTC 2599 / NRRL B-3711) OX=226900 GN=BC_3157 PE=4 SV=1	6.4	19005	2	1	2	1	4	1	3	5	6	6	3	4	2.125	1.08746	0.0621469	Green	1.77778	0.830075	0.156135	Green
Q814P3	Ferrichrome transport ATP-binding protein fhuC OS=Bacillus cereus (strain ATCC 14579 / DSM 31 / CCUG 7414 / JCM 2152 / NBRC 15305 / NCIMB 9373 / NCTC 2599 / NRRL B-3711) OX=226900 GN=BC_5381 PE=4 SV=1	6.5	29780	3	0	2	6	6	8	3	2	3	8	8	8	1.375	0.459432	0.378531	Red	1.17391	0.231326	0.183503	Red
Q814A4	Hypothetical Cytosolic Protein OS=Bacillus cereus (strain ATCC 14579 / DSM 31 / CCUG 7414 / JCM 2152 / NBRC 15305 / NCIMB 9373 / NCTC 2599 / NRRL B-3711) OX=226900 GN=BC_0397 PE=4 SV=1	5.5	30850	7	5	7	6	3	4	6	4	6	4	4	3	-1.15789	-0.211504	0.348641	Red	-1.14286	-0.192645	0.538386	Red
Q816M8	DUF4178 domain-containing protein OS=Bacillus cereus (strain ATCC 14579 / DSM 31 / CCUG 7414 / JCM 2152 / NBRC 15305 / NCIMB 9373 / NCTC 2599 / NRRL B-3711) OX=226900 GN=BC_4799 PE=4 SV=1	5	19663	4	1	2	4	4	5	3	2	3	5	1	1	1.1	0.137504	0.750738	Red	-1.6	-0.678072	0.269645	Green
Q81EN3	DUF4352 domain-containing protein OS=Bacillus cereus (strain ATCC 14579 / DSM 31 / CCUG 7414 / JCM 2152 / NBRC 15305 / NCIMB 9373 / NCTC 2599 / NRRL B-3711) OX=226900 GN=BC_1935 PE=4 SV=1	8.5	20198	0	0	0	5	0	4	2	2	4	7	5	3	3.66667	1.87447	0.057191	Green	1.5	0.584963	0.359282	Green
Q819I8	2,4-dienoyl-CoA reductase (NADPH) OS=Bacillus cereus (strain ATCC 14579 / DSM 31 / CCUG 7414 / JCM 2152 / NBRC 15305 / NCIMB 9373 / NCTC 2599 / NRRL B-3711) OX=226900 GN=BC_3990 PE=4 SV=1	6.4	27884	2	2	2	6	3	6	2	3	4	7	3	4	1.33333	0.415037	0.225403	Red	-1.05882	-0.0824622	0.841923	Red
Q81GJ9	NAD kinase 1 OS=Bacillus cereus (strain ATCC 14579 / DSM 31 / CCUG 7414 / JCM 2152 / NBRC 15305 / NCIMB 9373 / NCTC 2599 / NRRL B-3711) OX=226900 GN=nadK1 PE=3 SV=1	6.3	29747	3	2	3	2	2	3	5	5	5	5	4	5	1.63636	0.710493	0.0198039	Blue	1.7	0.765535	0.0077626	Blue
Q81E83	Lactoylglutathione lyase OS=Bacillus cereus (strain ATCC 14579 / DSM 31 / CCUG 7414 / JCM 2152 / NBRC 15305 / NCIMB 9373 / NCTC 2599 / NRRL B-3711) OX=226900 GN=BC_2105 PE=4 SV=1	4.7	14369	0	0	0	1	5	1	0	0	0	3	5	5	1	0	0	Orange	1.6	0.678072	0.273893	Green
Q818Z0	D-threo-aldose 1-dehydrogenase OS=Bacillus cereus (strain ATCC 14579 / DSM 31 / CCUG 7414 / JCM 2152 / NBRC 15305 / NCIMB 9373 / NCTC 2599 / NRRL B-3711) OX=226900 GN=BC_4096 PE=4 SV=1	5.8	34842	2	1	2	5	6	5	5	4	5	5	4	4	2.125	1.08746	0.00312559	Blue	-1.1875	-0.247928	0.101192	Red
Q813T5	Hypothetical Cytosolic Protein OS=Bacillus cereus (strain ATCC 14579 / DSM 31 / CCUG 7414 / JCM 2152 / NBRC 15305 / NCIMB 9373 / NCTC 2599 / NRRL B-3711) OX=226900 GN=BC_1521 PE=4 SV=1	5.1	17903	0	0	0	4	3	4	0	1	1	4	3	2	1.66667	0.736966	0.183503	Green	-1.16667	-0.222392	0.386809	Red
Q81HM6	Thioredoxin OS=Bacillus cereus (strain ATCC 14579 / DSM 31 / CCUG 7414 / JCM 2152 / NBRC 15305 / NCIMB 9373 / NCTC 2599 / NRRL B-3711) OX=226900 GN=BC_0778 PE=4 SV=1	7.7	17236	1	0	1	1	0	2	1	4	2	4	2	3	2	1	0.190798	Green	2	1	0.070484	Green
Q813L9	Pseudouridine synthase OS=Bacillus cereus (strain ATCC 14579 / DSM 31 / CCUG 7414 / JCM 2152 / NBRC 15305 / NCIMB 9373 / NCTC 2599 / NRRL B-3711) OX=226900 GN=BC_2321 PE=3 SV=1	9.4	26797	5	2	5	1	1	0	4	5	3	1	2	2	1	0	1	Red	1.6	0.678072	0.101192	Green
Q81DY3	Pyrazinamidase OS=Bacillus cereus (strain ATCC 14579 / DSM 31 / CCUG 7414 / JCM 2152 / NBRC 15305 / NCIMB 9373 / NCTC 2599 / NRRL B-3711) OX=226900 GN=BC_2213 PE=4 SV=1	5.4	20910	0	0	0	3	1	2	3	2	5	2	3	3	4.33333	2.11548	0.0634142	Green	1.22222	0.289507	0.386809	Red
Q817P1	Glutamate racemase OS=Bacillus cereus (strain ATCC 14579 / DSM 31 / CCUG 7414 / JCM 2152 / NBRC 15305 / NCIMB 9373 / NCTC 2599 / NRRL B-3711) OX=226900 GN=murI PE=3 SV=1	6	29863	5	2	4	2	3	3	3	3	3	2	1	2	-1.16667	-0.222392	0.528595	Red	-1.375	-0.459432	0.101192	Red
Q81F08	Ribosomal-protein-alanine acetyltransferase OS=Bacillus cereus (strain ATCC 14579 / DSM 31 / CCUG 7414 / JCM 2152 / NBRC 15305 / NCIMB 9373 / NCTC 2599 / NRRL B-3711) OX=226900 GN=BC_1799 PE=4 SV=1	6.3	20366	1	0	0	3	2	1	1	1	2	4	2	5	1.75	0.807355	0.101192	Green	1.55556	0.63743	0.200173	Green
Q81DH8	Caffeoyl-CoA O-methyltransferase OS=Bacillus cereus (strain ATCC 14579 / DSM 31 / CCUG 7414 / JCM 2152 / NBRC 15305 / NCIMB 9373 / NCTC 2599 / NRRL B-3711) OX=226900 GN=BC_2388 PE=4 SV=1	5.1	23208	1	0	1	1	1	2	1	1	1	6	4	5	1.2	0.263034	0.42265	Red	2.57143	1.36257	0.00996386	Blue
Q818G4	CBS domain containing protein OS=Bacillus cereus (strain ATCC 14579 / DSM 31 / CCUG 7414 / JCM 2152 / NBRC 15305 / NCIMB 9373 / NCTC 2599 / NRRL B-3711) OX=226900 GN=BC_4294 PE=4 SV=1	8.5	23475	1	2	3	1	2	2	2	4	2	2	1	1	1.22222	0.289507	0.492572	Red	-1.14286	-0.192645	0.518519	Red
Q81C52	Peptidoglycan N-acetylglucosamine deacetylase OS=Bacillus cereus (strain ATCC 14579 / DSM 31 / CCUG 7414 / JCM 2152 / NBRC 15305 / NCIMB 9373 / NCTC 2599 / NRRL B-3711) OX=226900 GN=BC_2929 PE=4 SV=1	6.3	30805	2	3	2	2	0	1	1	1	3	3	6	4	-1.25	-0.321928	0.438193	Red	2.66667	1.41504	0.0419145	Blue
Q818U0	UPF0403 protein BC_4151 OS=Bacillus cereus (strain ATCC 14579 / DSM 31 / CCUG 7414 / JCM 2152 / NBRC 15305 / NCIMB 9373 / NCTC 2599 / NRRL B-3711) OX=226900 GN=BC_4151 PE=3 SV=2	5.2	16075	1	4	0	0	2	0	1	4	0	1	0	1	1	0	1	Red	1	0	1	Red
P59717	tRNA (guanine-N(7)-)-methyltransferase OS=Bacillus cereus (strain ATCC 14579 / DSM 31 / CCUG 7414 / JCM 2152 / NBRC 15305 / NCIMB 9373 / NCTC 2599 / NRRL B-3711) OX=226900 GN=trmB PE=3 SV=1	5.9	25557	2	3	4	1	1	1	2	3	2	1	1	1	-1.2	-0.263034	0.386809	Red	1	0	0	Orange
Q81EE5	Magnesium and cobalt transport protein corA OS=Bacillus cereus (strain ATCC 14579 / DSM 31 / CCUG 7414 / JCM 2152 / NBRC 15305 / NCIMB 9373 / NCTC 2599 / NRRL B-3711) OX=226900 GN=BC_2035 PE=3 SV=1	5.1	36666	1	0	2	1	0	2	5	5	6	4	2	3	3.16667	1.66297	0.0060506	Blue	2	1	0.070484	Green
Q818E6	Heme chaperone HemW OS=Bacillus cereus (strain ATCC 14579 / DSM 31 / CCUG 7414 / JCM 2152 / NBRC 15305 / NCIMB 9373 / NCTC 2599 / NRRL B-3711) OX=226900 GN=BC_4315 PE=3 SV=1	5.7	43814	4	3	3	2	2	3	5	1	5	2	1	2	1.07692	0.106915	0.828721	Red	-1.25	-0.321928	0.2302	Red
Q813F6	Hypothetical Membrane Spanning Protein OS=Bacillus cereus (strain ATCC 14579 / DSM 31 / CCUG 7414 / JCM 2152 / NBRC 15305 / NCIMB 9373 / NCTC 2599 / NRRL B-3711) OX=226900 GN=BC_3045 PE=4 SV=1	5	31937	1	2	4	2	0	0	3	1	4	4	2	1	1.1	0.137504	0.802482	Red	2	1	0.211299	Green
Q819T8	Coenzyme A biosynthesis bifunctional protein CoaBC OS=Bacillus cereus (strain ATCC 14579 / DSM 31 / CCUG 7414 / JCM 2152 / NBRC 15305 / NCIMB 9373 / NCTC 2599 / NRRL B-3711) OX=226900 GN=coaBC PE=3 SV=1	6.2	43820	3	1	3	3	2	2	2	3	2	4	3	3	1	0	1	Red	1.3	0.378512	0.101192	Red
Q812T8	UDP-N-acetylglucosamine--N-acetylmuramyl-(pentapeptide) pyrophosphoryl-undecaprenol N-acetylglucosamine transferase 2 OS=Bacillus cereus (strain ATCC 14579 / DSM 31 / CCUG 7414 / JCM 2152 / NBRC 15305 / NCIMB 9373 / NCTC 2599 / NRRL B-3711) OX=22690	9.3	39411	1	0	3	3	0	1	5	5	4	2	1	1	2.42857	1.28011	0.0493723	Blue	1	0	1	Red
Q815A2	Polyisoprenyl-teichoic acid--peptidoglycan teichoic acid transferase TagU OS=Bacillus cereus (strain ATCC 14579 / DSM 31 / CCUG 7414 / JCM 2152 / NBRC 15305 / NCIMB 9373 / NCTC 2599 / NRRL B-3711) OX=226900 GN=tagU PE=3 SV=1	8.6	34030	4	1	3	2	0	1	4	1	1	0	2	2	-1.22222	-0.289507	0.643718	Red	1.16667	0.222392	0.72503	Red
Q81I07	Iron(III) dicitrate transport ATP-binding protein fecE OS=Bacillus cereus (strain ATCC 14579 / DSM 31 / CCUG 7414 / JCM 2152 / NBRC 15305 / NCIMB 9373 / NCTC 2599 / NRRL B-3711) OX=226900 GN=BC_0619 PE=4 SV=1	5.3	30843	2	0	4	1	0	3	2	1	2	2	1	1	-1.125	-0.169925	0.804215	Red	1	0	1	Red
Q81EB9	Alanine racemase OS=Bacillus cereus (strain ATCC 14579 / DSM 31 / CCUG 7414 / JCM 2152 / NBRC 15305 / NCIMB 9373 / NCTC 2599 / NRRL B-3711) OX=226900 GN=BC_2063 PE=3 SV=1	5.5	45532	2	2	1	2	1	2	4	2	2	4	3	2	1.375	0.459432	0.273893	Red	1.5	0.584963	0.133583	Green
Q818E7	Heat-inducible transcription repressor HrcA OS=Bacillus cereus (strain ATCC 14579 / DSM 31 / CCUG 7414 / JCM 2152 / NBRC 15305 / NCIMB 9373 / NCTC 2599 / NRRL B-3711) OX=226900 GN=hrcA PE=3 SV=1	5.6	37897	1	4	1	1	1	2	3	2	1	1	1	1	1	0	1	Red	-1.16667	-0.222392	0.42265	Red
Q81CK2	Tryptophan 2,3-dioxygenase OS=Bacillus cereus (strain ATCC 14579 / DSM 31 / CCUG 7414 / JCM 2152 / NBRC 15305 / NCIMB 9373 / NCTC 2599 / NRRL B-3711) OX=226900 GN=kynA PE=3 SV=1	6.2	33113	0	1	0	0	1	3	1	0	2	5	2	1	1.5	0.584963	0.386809	Green	1.57143	0.652077	0.425867	Green
Q81HA9	Oligopeptide-binding protein oppA OS=Bacillus cereus (strain ATCC 14579 / DSM 31 / CCUG 7414 / JCM 2152 / NBRC 15305 / NCIMB 9373 / NCTC 2599 / NRRL B-3711) OX=226900 GN=BC_0907 PE=3 SV=1	6	53124	4	4	3	6	2	2	1	0	0	1	1	1	-3.5	-1.80735	0.00211065	Blue	-2.16667	-1.11548	0.222222	Green
Q81BI1	Peptidase M20 domain-containing protein 2 OS=Bacillus cereus (strain ATCC 14579 / DSM 31 / CCUG 7414 / JCM 2152 / NBRC 15305 / NCIMB 9373 / NCTC 2599 / NRRL B-3711) OX=226900 GN=BC_3176 PE=3 SV=1	5.5	42932	0	0	1	5	0	3	1	1	1	4	0	1	1.5	0.584963	0.183503	Green	-1.375	-0.459432	0.62489	Red
Q81FG1	Chemotaxis protein cheC OS=Bacillus cereus (strain ATCC 14579 / DSM 31 / CCUG 7414 / JCM 2152 / NBRC 15305 / NCIMB 9373 / NCTC 2599 / NRRL B-3711) OX=226900 GN=BC_1629 PE=3 SV=1	4.2	61127	4	3	5	2	1	1	2	3	1	0	1	0	-1.66667	-0.736966	0.070484	Green	-1.75	-0.807355	0.101192	Green
Q81HE4	Multidrug resistance ABC transporter ATP-binding and permease protein OS=Bacillus cereus (strain ATCC 14579 / DSM 31 / CCUG 7414 / JCM 2152 / NBRC 15305 / NCIMB 9373 / NCTC 2599 / NRRL B-3711) OX=226900 GN=BC_0870 PE=4 SV=1	5.5	65411	1	0	1	1	0	0	1	2	1	5	2	4	1.4	0.485427	0.2302	Red	3.5	1.80735	0.0493723	Blue
Q817Y4	Tetratricopeptide repeat family protein OS=Bacillus cereus (strain ATCC 14579 / DSM 31 / CCUG 7414 / JCM 2152 / NBRC 15305 / NCIMB 9373 / NCTC 2599 / NRRL B-3711) OX=226900 GN=BC_4390 PE=4 SV=1	4.4	24731	4	5	3	4	4	3	4	3	4	2	4	6	-1.07143	-0.0995357	0.64945	Red	1.07143	0.0995357	0.804215	Red
Q818F2	Ribosomal RNA small subunit methyltransferase E OS=Bacillus cereus (strain ATCC 14579 / DSM 31 / CCUG 7414 / JCM 2152 / NBRC 15305 / NCIMB 9373 / NCTC 2599 / NRRL B-3711) OX=226900 GN=BC_4309 PE=3 SV=1	7	27244	5	3	3	5	1	2	2	3	3	3	2	2	-1.27273	-0.347923	0.273893	Red	-1.1	-0.137504	0.811313	Red
Q81AU5	Probable N-acetyl-alpha-D-glucosaminyl L-malate deacetylase 2 OS=Bacillus cereus (strain ATCC 14579 / DSM 31 / CCUG 7414 / JCM 2152 / NBRC 15305 / NCIMB 9373 / NCTC 2599 / NRRL B-3711) OX=226900 GN=bshB2 PE=1 SV=1	6.1	24905	1	2	4	2	2	1	4	1	2	6	3	2	1	0	1	Red	1.75	0.807355	0.233464	Green
Q81HQ8	Regulatory protein TENI OS=Bacillus cereus (strain ATCC 14579 / DSM 31 / CCUG 7414 / JCM 2152 / NBRC 15305 / NCIMB 9373 / NCTC 2599 / NRRL B-3711) OX=226900 GN=BC_0746 PE=4 SV=1	6	23022	2	1	1	1	3	2	2	2	4	2	4	3	1.57143	0.652077	0.17342	Green	1.33333	0.415037	0.287864	Red
Q812V1	Hypothetical Exported Protein OS=Bacillus cereus (strain ATCC 14579 / DSM 31 / CCUG 7414 / JCM 2152 / NBRC 15305 / NCIMB 9373 / NCTC 2599 / NRRL B-3711) OX=226900 GN=BC_3996 PE=4 SV=1	8.9	25771	2	2	3	1	3	4	1	1	4	3	1	1	-1.11111	-0.152003	0.776898	Red	-1.375	-0.459432	0.420396	Red
Q81EG2	Ribosomal-protein-serine acetyltransferase OS=Bacillus cereus (strain ATCC 14579 / DSM 31 / CCUG 7414 / JCM 2152 / NBRC 15305 / NCIMB 9373 / NCTC 2599 / NRRL B-3711) OX=226900 GN=BC_2017 PE=4 SV=1	5.3	22711	0	0	0	4	1	3	0	1	2	4	3	3	2	1	0.225403	Green	1.18182	0.241008	0.538386	Red
Q818S0	Putative cell adhesion protein (Contact hemolysin TlyA-related) OS=Bacillus cereus (strain ATCC 14579 / DSM 31 / CCUG 7414 / JCM 2152 / NBRC 15305 / NCIMB 9373 / NCTC 2599 / NRRL B-3711) OX=226900 GN=BC_4175 PE=3 SV=1	6	31192	4	2	2	2	3	2	3	1	2	3	1	2	-1.22222	-0.289507	0.492572	Red	-1.11111	-0.152003	0.64945	Red
Q812R9	Putative pre-16S rRNA nuclease OS=Bacillus cereus (strain ATCC 14579 / DSM 31 / CCUG 7414 / JCM 2152 / NBRC 15305 / NCIMB 9373 / NCTC 2599 / NRRL B-3711) OX=226900 GN=BC_4381 PE=3 SV=1	7.8	15363	1	1	3	0	1	1	0	1	0	2	1	1	-2	-1	0.17342	Green	1.4	0.485427	0.2302	Red
Q81GV8	Transcriptional regulator, TetR family OS=Bacillus cereus (strain ATCC 14579 / DSM 31 / CCUG 7414 / JCM 2152 / NBRC 15305 / NCIMB 9373 / NCTC 2599 / NRRL B-3711) OX=226900 GN=BC_1077 PE=4 SV=1	5.4	21941	0	1	2	1	2	1	1	3	3	2	1	0	1.66667	0.736966	0.206526	Green	-1.16667	-0.222392	0.64945	Red
Q818P1	Ig-like_bact domain-containing protein OS=Bacillus cereus (strain ATCC 14579 / DSM 31 / CCUG 7414 / JCM 2152 / NBRC 15305 / NCIMB 9373 / NCTC 2599 / NRRL B-3711) OX=226900 GN=BC_4208 PE=4 SV=1	5.3	30795	4	6	4	0	0	0	5	1	3	0	0	0	-1.41667	-0.5025	0.294909	Red	1	0	0	Orange
Q812Y4	tRNA dimethylallyltransferase OS=Bacillus cereus (strain ATCC 14579 / DSM 31 / CCUG 7414 / JCM 2152 / NBRC 15305 / NCIMB 9373 / NCTC 2599 / NRRL B-3711) OX=226900 GN=miaA PE=3 SV=1	5.3	36624	3	2	3	1	3	3	3	1	2	1	2	1	-1.22222	-0.289507	0.386809	Red	-1.42857	-0.514573	0.273893	Red
Q81G02	Imidazole glycerol phosphate synthase subunit HisF OS=Bacillus cereus (strain ATCC 14579 / DSM 31 / CCUG 7414 / JCM 2152 / NBRC 15305 / NCIMB 9373 / NCTC 2599 / NRRL B-3711) OX=226900 GN=hisF PE=3 SV=1	5.6	26988	0	2	0	2	3	4	0	0	0	5	1	0	-1.66667	-0.736966	0.42265	Green	-1.33333	-0.415037	0.590332	Red
Q81DH6	DUF3974 domain-containing protein OS=Bacillus cereus (strain ATCC 14579 / DSM 31 / CCUG 7414 / JCM 2152 / NBRC 15305 / NCIMB 9373 / NCTC 2599 / NRRL B-3711) OX=226900 GN=BC_2390 PE=4 SV=1	9.3	32827	3	0	3	0	0	1	3	2	2	2	0	1	1.11111	0.152003	0.776898	Red	1.5	0.584963	0.386809	Green
Q819P7	2-dehydropantoate 2-reductase OS=Bacillus cereus (strain ATCC 14579 / DSM 31 / CCUG 7414 / JCM 2152 / NBRC 15305 / NCIMB 9373 / NCTC 2599 / NRRL B-3711) OX=226900 GN=BC_3920 PE=3 SV=1	7.1	33385	1	1	1	1	1	0	3	0	2	1	2	1	1.33333	0.415037	0.528595	Red	1.4	0.485427	0.2302	Red
Q816R6	Tetraprenyl-beta-curcumene synthase OS=Bacillus cereus (strain ATCC 14579 / DSM 31 / CCUG 7414 / JCM 2152 / NBRC 15305 / NCIMB 9373 / NCTC 2599 / NRRL B-3711) OX=226900 GN=BC_4752 PE=4 SV=1	5.7	41203	1	0	0	1	1	1	3	0	2	3	1	1	2	1	0.266693	Green	1.33333	0.415037	0.42265	Red
Q81I72	Epoxyqueuosine reductase OS=Bacillus cereus (strain ATCC 14579 / DSM 31 / CCUG 7414 / JCM 2152 / NBRC 15305 / NCIMB 9373 / NCTC 2599 / NRRL B-3711) OX=226900 GN=queG PE=3 SV=1	6.3	42371	0	1	0	0	0	0	3	2	0	0	1	0	2	1	0.266693	Green	1.33333	0.415037	0.42265	Red
Q81BR3	Phosphoenolpyruvate synthase OS=Bacillus cereus (strain ATCC 14579 / DSM 31 / CCUG 7414 / JCM 2152 / NBRC 15305 / NCIMB 9373 / NCTC 2599 / NRRL B-3711) OX=226900 GN=BC_3087 PE=4 SV=1	5.2	97597	1	0	1	2	0	2	3	0	1	1	1	0	1.4	0.485427	0.538386	Red	-1.4	-0.485427	0.438193	Red
C7E343	Histidyl-tRNA synthetase (Fragment) OS=Bacillus cereus (strain ATCC 14579 / DSM 31 / CCUG 7414 / JCM 2152 / NBRC 15305 / NCIMB 9373 / NCTC 2599 / NRRL B-3711) OX=226900 PE=4 SV=1	5.2	25863	1	1	1	3	6	3	0	1	2	2	2	2	1	0	1	Red	-1.66667	-0.736966	0.183503	Green
Q814K6	Methyl-accepting chemotaxis protein OS=Bacillus cereus (strain ATCC 14579 / DSM 31 / CCUG 7414 / JCM 2152 / NBRC 15305 / NCIMB 9373 / NCTC 2599 / NRRL B-3711) OX=226900 GN=BC_5424 PE=4 SV=1	6.1	49411	3	0	2	0	0	3	1	2	2	0	1	0	1	0	1	Red	-1.5	-0.584963	0.581315	Green
Q819P3	Endopeptidase La OS=Bacillus cereus (strain ATCC 14579 / DSM 31 / CCUG 7414 / JCM 2152 / NBRC 15305 / NCIMB 9373 / NCTC 2599 / NRRL B-3711) OX=226900 GN=BC_3926 PE=3 SV=1	6.3	37955	0	0	0	1	1	1	0	1	2	2	0	1	2	1	0.225403	Green	1	0	1	Red
Q818F4	30S ribosomal protein S21 OS=Bacillus cereus (strain ATCC 14579 / DSM 31 / CCUG 7414 / JCM 2152 / NBRC 15305 / NCIMB 9373 / NCTC 2599 / NRRL B-3711) OX=226900 GN=rpsU PE=3 SV=1	11.1	5272	13	17	16	10	9	9	11	8	9	8	8	6	-1.58065	-0.660514	0.0187267	Blue	-1.24	-0.31034	0.0764504	Red
Q819Z0	30S ribosomal protein S15 OS=Bacillus cereus (strain ATCC 14579 / DSM 31 / CCUG 7414 / JCM 2152 / NBRC 15305 / NCIMB 9373 / NCTC 2599 / NRRL B-3711) OX=226900 GN=rpsO PE=3 SV=1	10.6	10554	16	22	18	13	12	11	12	13	16	11	11	9	-1.34091	-0.423211	0.0879115	Red	-1.14706	-0.197939	0.133233	Red
Q81J29	30S ribosomal protein S14 type Z OS=Bacillus cereus (strain ATCC 14579 / DSM 31 / CCUG 7414 / JCM 2152 / NBRC 15305 / NCIMB 9373 / NCTC 2599 / NRRL B-3711) OX=226900 GN=rpsZ PE=3 SV=1	10.4	7291	11	13	13	10	7	8	9	7	8	8	4	4	-1.48148	-0.567041	0.00838827	Orange	-1.47368	-0.559427	0.144659	Red
Q816B6	NifU protein OS=Bacillus cereus (strain ATCC 14579 / DSM 31 / CCUG 7414 / JCM 2152 / NBRC 15305 / NCIMB 9373 / NCTC 2599 / NRRL B-3711) OX=226900 GN=BC_4952 PE=4 SV=1	4.4	8599	4	7	6	6	24	7	7	10	5	6	6	4	1.25	0.321928	0.393148	Red	-2.10526	-1.074	0.353255	Green
Q812V3	Hypothetical Cytosolic Protein OS=Bacillus cereus (strain ATCC 14579 / DSM 31 / CCUG 7414 / JCM 2152 / NBRC 15305 / NCIMB 9373 / NCTC 2599 / NRRL B-3711) OX=226900 GN=BC_3986 PE=4 SV=1	4.4	9113	8	10	9	6	4	3	6	7	10	5	4	4	-1.15385	-0.206451	0.393854	Red	1	0	1	Red
Q819E4	DUF3909 domain-containing protein OS=Bacillus cereus (strain ATCC 14579 / DSM 31 / CCUG 7414 / JCM 2152 / NBRC 15305 / NCIMB 9373 / NCTC 2599 / NRRL B-3711) OX=226900 GN=BC_4041 PE=4 SV=1	4.6	13260	2	1	2	8	11	9	4	7	5	14	13	14	2.375	1.24793	0.0398716	Blue	1.41935	0.505235	0.0271218	Orange
Q819T7	DNA-directed RNA polymerase subunit omega OS=Bacillus cereus (strain ATCC 14579 / DSM 31 / CCUG 7414 / JCM 2152 / NBRC 15305 / NCIMB 9373 / NCTC 2599 / NRRL B-3711) OX=226900 GN=rpoZ PE=3 SV=1	5.3	7684	5	3	8	2	3	3	6	6	7	3	3	1	1.15789	0.211504	0.565625	Red	-1.1	-0.137504	0.685598	Red
Q81H08	YhzD-like protein OS=Bacillus cereus (strain ATCC 14579 / DSM 31 / CCUG 7414 / JCM 2152 / NBRC 15305 / NCIMB 9373 / NCTC 2599 / NRRL B-3711) OX=226900 GN=BC_1018 PE=4 SV=1	6.6	6764	0	3	0	8	7	6	0	0	0	7	3	2	-2	-1	0.42265	Green	-1.6	-0.678072	0.179097	Green
Q815G8	Cytochrome c551 OS=Bacillus cereus (strain ATCC 14579 / DSM 31 / CCUG 7414 / JCM 2152 / NBRC 15305 / NCIMB 9373 / NCTC 2599 / NRRL B-3711) OX=226900 GN=BC_5187 PE=4 SV=1	6.1	10721	4	6	7	2	1	2	7	8	7	4	3	5	1.25	0.321928	0.190798	Red	1.875	0.906891	0.0356527	Blue
Q818X9	ZnF_CDGSH domain-containing protein OS=Bacillus cereus (strain ATCC 14579 / DSM 31 / CCUG 7414 / JCM 2152 / NBRC 15305 / NCIMB 9373 / NCTC 2599 / NRRL B-3711) OX=226900 GN=BC_4108 PE=4 SV=1	8.3	13981	5	4	3	3	2	3	4	7	6	5	6	6	1.33333	0.415037	0.200173	Red	1.81818	0.862496	0.00312559	Blue
Q815L5	SsrA-binding protein OS=Bacillus cereus (strain ATCC 14579 / DSM 31 / CCUG 7414 / JCM 2152 / NBRC 15305 / NCIMB 9373 / NCTC 2599 / NRRL B-3711) OX=226900 GN=smpB PE=3 SV=1	10	17876	4	4	3	4	5	6	3	5	6	6	5	6	1.21429	0.280108	0.378531	Red	1.11111	0.152003	0.386809	Red
Q812V2	Hypothetical Cytosolic Protein OS=Bacillus cereus (strain ATCC 14579 / DSM 31 / CCUG 7414 / JCM 2152 / NBRC 15305 / NCIMB 9373 / NCTC 2599 / NRRL B-3711) OX=226900 GN=BC_3995 PE=4 SV=1	10.1	17747	4	5	7	4	3	4	4	3	5	4	2	2	-1.26667	-0.341037	0.284627	Red	-1.27273	-0.347923	0.273893	Red
Q81E75	Glutathione peroxidase OS=Bacillus cereus (strain ATCC 14579 / DSM 31 / CCUG 7414 / JCM 2152 / NBRC 15305 / NCIMB 9373 / NCTC 2599 / NRRL B-3711) OX=226900 GN=BC_2114 PE=3 SV=1	5.9	17770	4	3	3	3	4	3	6	3	6	4	3	3	1.38462	0.469485	0.232151	Red	1	0	1	Red
Q816T2	HAD family hydrolase OS=Bacillus cereus (strain ATCC 14579 / DSM 31 / CCUG 7414 / JCM 2152 / NBRC 15305 / NCIMB 9373 / NCTC 2599 / NRRL B-3711) OX=226900 GN=BC_4735 PE=4 SV=1	4.9	16044	4	3	2	1	2	2	6	4	4	1	0	1	1.41667	0.5025	0.133233	Red	-1.6	-0.678072	0.101192	Green
Q815T1	Ferritin OS=Bacillus cereus (strain ATCC 14579 / DSM 31 / CCUG 7414 / JCM 2152 / NBRC 15305 / NCIMB 9373 / NCTC 2599 / NRRL B-3711) OX=226900 GN=BC_5048 PE=3 SV=1	4.6	19696	1	4	2	4	6	5	2	1	3	2	3	3	-1.11111	-0.152003	0.770026	Red	-1.63636	-0.710493	0.0356527	Blue
Q81FG6	Hydrolase (HAD superfamily) OS=Bacillus cereus (strain ATCC 14579 / DSM 31 / CCUG 7414 / JCM 2152 / NBRC 15305 / NCIMB 9373 / NCTC 2599 / NRRL B-3711) OX=226900 GN=BC_1624 PE=4 SV=1	5	23044	4	6	4	1	4	2	6	5	3	1	1	2	1	0	1	Red	-1.42857	-0.514573	0.378531	Red
Q81C08	Pyrroline-5-carboxylate reductase OS=Bacillus cereus (strain ATCC 14579 / DSM 31 / CCUG 7414 / JCM 2152 / NBRC 15305 / NCIMB 9373 / NCTC 2599 / NRRL B-3711) OX=226900 GN=proC PE=1 SV=1	5	29017	5	8	7	2	3	6	5	3	4	1	1	1	-1.53333	-0.616671	0.0745884	Green	-2.33333	-1.22239	0.156726	Green
Q81FY0	L-cystine uptake protein TcyP OS=Bacillus cereus (strain ATCC 14579 / DSM 31 / CCUG 7414 / JCM 2152 / NBRC 15305 / NCIMB 9373 / NCTC 2599 / NRRL B-3711) OX=226900 GN=BC_1432 PE=3 SV=1	8.9	45270	6	2	7	5	3	4	7	5	7	6	5	7	1.22222	0.289507	0.48732	Red	1.4	0.485427	0.070484	Red
Q819M4	GTPase OS=Bacillus cereus (strain ATCC 14579 / DSM 31 / CCUG 7414 / JCM 2152 / NBRC 15305 / NCIMB 9373 / NCTC 2599 / NRRL B-3711) OX=226900 GN=BC_3952 PE=4 SV=1	5	19806	0	1	0	4	1	4	1	2	2	6	3	4	2	1	0.0474207	Blue	1.33333	0.415037	0.374722	Red
Q819N9	Methylthioribose kinase OS=Bacillus cereus (strain ATCC 14579 / DSM 31 / CCUG 7414 / JCM 2152 / NBRC 15305 / NCIMB 9373 / NCTC 2599 / NRRL B-3711) OX=226900 GN=BC_3931 PE=4 SV=1	8.5	14960	2	2	2	2	1	0	1	5	1	2	1	2	1.11111	0.152003	0.825922	Red	1.33333	0.415037	0.386809	Red
Q81I13	L-lactate permease OS=Bacillus cereus (strain ATCC 14579 / DSM 31 / CCUG 7414 / JCM 2152 / NBRC 15305 / NCIMB 9373 / NCTC 2599 / NRRL B-3711) OX=226900 GN=BC_0612 PE=3 SV=1	9.2	57486	7	6	7	7	3	6	10	7	6	6	7	7	1.13043	0.176878	0.496958	Red	1.21053	0.275634	0.384053	Red
Q817W5	S-adenosylmethionine:tRNA ribosyltransferase-isomerase OS=Bacillus cereus (strain ATCC 14579 / DSM 31 / CCUG 7414 / JCM 2152 / NBRC 15305 / NCIMB 9373 / NCTC 2599 / NRRL B-3711) OX=226900 GN=queA PE=3 SV=1	5.4	39445	5	6	6	3	4	5	6	5	5	2	3	4	-1.05263	-0.0740006	0.518519	Red	-1.25	-0.321928	0.287864	Red
Q817E2	UPF0173 metal-dependent hydrolase BC_4613 OS=Bacillus cereus (strain ATCC 14579 / DSM 31 / CCUG 7414 / JCM 2152 / NBRC 15305 / NCIMB 9373 / NCTC 2599 / NRRL B-3711) OX=226900 GN=BC_4613 PE=3 SV=1	5.4	24874	2	5	3	0	1	1	5	4	4	2	1	0	1.23077	0.29956	0.378531	Red	1.2	0.263034	0.64945	Red
Q817B9	Adenine-specific methyltransferase OS=Bacillus cereus (strain ATCC 14579 / DSM 31 / CCUG 7414 / JCM 2152 / NBRC 15305 / NCIMB 9373 / NCTC 2599 / NRRL B-3711) OX=226900 GN=BC_4638 PE=4 SV=1	5	36841	4	5	3	2	1	2	6	3	4	2	1	1	1.06667	0.0931094	0.770026	Red	-1.14286	-0.192645	0.518519	Red
Q81H80	Cytosine-specific methyltransferase OS=Bacillus cereus (strain ATCC 14579 / DSM 31 / CCUG 7414 / JCM 2152 / NBRC 15305 / NCIMB 9373 / NCTC 2599 / NRRL B-3711) OX=226900 GN=BC_0941 PE=3 SV=1	5.9	42233	4	0	4	2	0	1	6	4	6	3	1	2	1.72727	0.788496	0.17342	Green	1.5	0.584963	0.287864	Green
Q81A68	NADH-dependent butanol dehydrogenase A OS=Bacillus cereus (strain ATCC 14579 / DSM 31 / CCUG 7414 / JCM 2152 / NBRC 15305 / NCIMB 9373 / NCTC 2599 / NRRL B-3711) OX=226900 GN=BC_3721 PE=3 SV=1	5.4	42706	1	3	3	2	5	2	3	4	3	2	1	1	1.3	0.378512	0.273893	Red	-1.71429	-0.777608	0.232151	Green
Q814Z1	Tyrosine-protein phosphatase OS=Bacillus cereus (strain ATCC 14579 / DSM 31 / CCUG 7414 / JCM 2152 / NBRC 15305 / NCIMB 9373 / NCTC 2599 / NRRL B-3711) OX=226900 GN=BC_5276 PE=3 SV=1	6.4	28933	0	2	3	0	0	0	7	2	5	0	0	0	2.125	1.08746	0.167397	Green	1	0	0	Orange
Q81BT0	5-oxoprolinase subunit A OS=Bacillus cereus (strain ATCC 14579 / DSM 31 / CCUG 7414 / JCM 2152 / NBRC 15305 / NCIMB 9373 / NCTC 2599 / NRRL B-3711) OX=226900 GN=pxpA PE=3 SV=1	5.4	27539	1	0	1	3	1	5	1	2	2	2	0	0	1.6	0.678072	0.101192	Green	-2.4	-1.26303	0.172665	Green
Q814A5	Hypothetical Cytosolic Protein OS=Bacillus cereus (strain ATCC 14579 / DSM 31 / CCUG 7414 / JCM 2152 / NBRC 15305 / NCIMB 9373 / NCTC 2599 / NRRL B-3711) OX=226900 GN=BC_0368 PE=4 SV=1	7.7	19324	1	1	5	0	0	1	0	1	0	0	0	0	-2.5	-1.32193	0.269645	Green	-1.33333	-0.415037	0.42265	Red
Q81HT4	Quinol oxidase subunit 1 OS=Bacillus cereus (strain ATCC 14579 / DSM 31 / CCUG 7414 / JCM 2152 / NBRC 15305 / NCIMB 9373 / NCTC 2599 / NRRL B-3711) OX=226900 GN=BC_0697 PE=3 SV=1	6.8	72804	2	0	3	2	0	2	6	4	6	3	2	2	2.375	1.24793	0.032811	Blue	1.42857	0.514573	0.273893	Red
Q81AS0	Transcriptional regulator, MerR family OS=Bacillus cereus (strain ATCC 14579 / DSM 31 / CCUG 7414 / JCM 2152 / NBRC 15305 / NCIMB 9373 / NCTC 2599 / NRRL B-3711) OX=226900 GN=BC_3486 PE=4 SV=1	4.9	32327	0	0	2	0	0	0	0	0	7	0	0	2	2	1	0.554347	Green	1.66667	0.736966	0.42265	Green
Q815C0	SWF/SNF family helicase OS=Bacillus cereus (strain ATCC 14579 / DSM 31 / CCUG 7414 / JCM 2152 / NBRC 15305 / NCIMB 9373 / NCTC 2599 / NRRL B-3711) OX=226900 GN=BC_5245 PE=4 SV=1	5.2	106124	0	1	0	2	0	1	5	3	0	1	2	1	2.75	1.45943	0.24633	Green	1.16667	0.222392	0.64945	Red
Q818E1	30S ribosomal protein S20 OS=Bacillus cereus (strain ATCC 14579 / DSM 31 / CCUG 7414 / JCM 2152 / NBRC 15305 / NCIMB 9373 / NCTC 2599 / NRRL B-3711) OX=226900 GN=rpsT PE=3 SV=1	10.7	9336	37	43	39	23	18	28	19	19	22	19	19	13	-1.93651	-0.953457	0.00185438	Blue	-1.33333	-0.415037	0.171495	Red
Q817W7	Protein translocase subunit YajC OS=Bacillus cereus (strain ATCC 14579 / DSM 31 / CCUG 7414 / JCM 2152 / NBRC 15305 / NCIMB 9373 / NCTC 2599 / NRRL B-3711) OX=226900 GN=BC_4410 PE=3 SV=1	9.6	9486	10	7	10	8	5	8	11	12	11	12	9	10	1.23333	0.302563	0.134059	Red	1.41667	0.5025	0.067738	Red
Q819F8	DUF3928 domain-containing protein OS=Bacillus cereus (strain ATCC 14579 / DSM 31 / CCUG 7414 / JCM 2152 / NBRC 15305 / NCIMB 9373 / NCTC 2599 / NRRL B-3711) OX=226900 GN=BC_4025 PE=4 SV=1	5.6	11679	5	3	6	4	4	6	5	2	6	8	4	7	-1.0625	-0.0874628	0.834952	Red	1.29412	0.371969	0.308914	Red
Q81C96	Group-specific protein OS=Bacillus cereus (strain ATCC 14579 / DSM 31 / CCUG 7414 / JCM 2152 / NBRC 15305 / NCIMB 9373 / NCTC 2599 / NRRL B-3711) OX=226900 GN=BC_2879 PE=4 SV=1	4.1	12002	2	1	3	4	2	4	1	6	7	8	7	7	1.88889	0.917538	0.284907	Green	1.92308	0.943416	0.0133217	Blue
Q81F54	Glyoxalase family protein OS=Bacillus cereus (strain ATCC 14579 / DSM 31 / CCUG 7414 / JCM 2152 / NBRC 15305 / NCIMB 9373 / NCTC 2599 / NRRL B-3711) OX=226900 GN=BC_1747 PE=1 SV=1	4.9	16571	4	2	3	5	7	6	2	5	3	5	6	7	1.08333	0.115477	0.770026	Red	1	0	1	Red
Q819X6	ATP-dependent protease subunit HslV OS=Bacillus cereus (strain ATCC 14579 / DSM 31 / CCUG 7414 / JCM 2152 / NBRC 15305 / NCIMB 9373 / NCTC 2599 / NRRL B-3711) OX=226900 GN=hslV PE=3 SV=1	6.1	19437	4	6	5	4	5	4	7	5	5	6	6	6	1.11111	0.152003	0.492572	Red	1.3125	0.392317	0.0377496	Orange
Q818D4	Ribosomal silencing factor RsfS OS=Bacillus cereus (strain ATCC 14579 / DSM 31 / CCUG 7414 / JCM 2152 / NBRC 15305 / NCIMB 9373 / NCTC 2599 / NRRL B-3711) OX=226900 GN=rsfS PE=3 SV=1	4.8	13538	3	4	5	3	3	3	3	3	7	2	3	1	1.06667	0.0931094	0.834672	Red	-1.33333	-0.415037	0.225403	Red
Q81E92	Oxalate:formate antiporter OS=Bacillus cereus (strain ATCC 14579 / DSM 31 / CCUG 7414 / JCM 2152 / NBRC 15305 / NCIMB 9373 / NCTC 2599 / NRRL B-3711) OX=226900 GN=BC_2096 PE=4 SV=1	4.9	30305	5	5	6	5	2	5	8	6	8	9	4	4	1.31579	0.395929	0.0764504	Red	1.33333	0.415037	0.449359	Red
Q817P4	dITP/XTP pyrophosphatase OS=Bacillus cereus (strain ATCC 14579 / DSM 31 / CCUG 7414 / JCM 2152 / NBRC 15305 / NCIMB 9373 / NCTC 2599 / NRRL B-3711) OX=226900 GN=BC_4493 PE=3 SV=1	4.9	23208	3	5	4	2	5	4	4	5	5	4	2	3	1.13333	0.180572	0.386809	Red	-1.16667	-0.222392	0.566567	Red
Q815G0	Xaa-Pro dipeptidase OS=Bacillus cereus (strain ATCC 14579 / DSM 31 / CCUG 7414 / JCM 2152 / NBRC 15305 / NCIMB 9373 / NCTC 2599 / NRRL B-3711) OX=226900 GN=BC_5199 PE=3 SV=1	5.6	24033	5	6	3	5	4	5	3	3	3	2	3	2	-1.41667	-0.5025	0.199359	Red	-1.7	-0.765535	0.0077626	Blue
Q816U4	Cyclic pyranopterin monophosphate synthase OS=Bacillus cereus (strain ATCC 14579 / DSM 31 / CCUG 7414 / JCM 2152 / NBRC 15305 / NCIMB 9373 / NCTC 2599 / NRRL B-3711) OX=226900 GN=moaC PE=3 SV=1	6.3	17488	3	1	4	2	2	3	2	2	4	5	1	3	1	0	1	Red	1.2	0.263034	0.627764	Red
Q816B3	Low temperature requirement C protein OS=Bacillus cereus (strain ATCC 14579 / DSM 31 / CCUG 7414 / JCM 2152 / NBRC 15305 / NCIMB 9373 / NCTC 2599 / NRRL B-3711) OX=226900 GN=BC_4955 PE=4 SV=1	5.2	18258	2	0	4	3	6	4	2	0	5	3	3	0	1.11111	0.152003	0.866616	Red	-1.77778	-0.830075	0.156135	Green
Q814C0	Diadenylate cyclase OS=Bacillus cereus (strain ATCC 14579 / DSM 31 / CCUG 7414 / JCM 2152 / NBRC 15305 / NCIMB 9373 / NCTC 2599 / NRRL B-3711) OX=226900 GN=dacA PE=3 SV=1	7.8	30356	4	3	3	5	5	4	3	5	6	7	4	2	1.30769	0.387023	0.266693	Red	-1.0625	-0.0874628	0.842058	Red
Q81E04	Dihydrofolate reductase OS=Bacillus cereus (strain ATCC 14579 / DSM 31 / CCUG 7414 / JCM 2152 / NBRC 15305 / NCIMB 9373 / NCTC 2599 / NRRL B-3711) OX=226900 GN=BC_2192 PE=3 SV=1	5.4	19137	3	1	1	0	4	2	3	7	4	2	1	2	2.125	1.08746	0.113464	Green	-1.125	-0.169925	0.804215	Red
Q81G26	Thioredoxin OS=Bacillus cereus (strain ATCC 14579 / DSM 31 / CCUG 7414 / JCM 2152 / NBRC 15305 / NCIMB 9373 / NCTC 2599 / NRRL B-3711) OX=226900 GN=BC_1385 PE=4 SV=1	4.5	21405	3	1	4	3	3	3	2	3	3	3	2	2	1	0	1	Red	-1.2	-0.263034	0.183503	Red
Q819W5	Ribosome maturation factor RimM OS=Bacillus cereus (strain ATCC 14579 / DSM 31 / CCUG 7414 / JCM 2152 / NBRC 15305 / NCIMB 9373 / NCTC 2599 / NRRL B-3711) OX=226900 GN=rimM PE=3 SV=2	5.2	19439	2	4	4	0	0	2	4	2	4	2	1	1	1	0	1	Red	1.4	0.485427	0.438193	Red
Q81DP8	Glycine-AMP ligase OS=Bacillus cereus (strain ATCC 14579 / DSM 31 / CCUG 7414 / JCM 2152 / NBRC 15305 / NCIMB 9373 / NCTC 2599 / NRRL B-3711) OX=226900 GN=BC_2308 PE=4 SV=1	4.6	17468	0	0	0	5	3	6	0	0	0	1	4	2	1	0	0	Orange	-1.7	-0.765535	0.134702	Green
Q81E56	Nitrite reductase [NAD(P)H] small subunit OS=Bacillus cereus (strain ATCC 14579 / DSM 31 / CCUG 7414 / JCM 2152 / NBRC 15305 / NCIMB 9373 / NCTC 2599 / NRRL B-3711) OX=226900 GN=BC_2135 PE=4 SV=1	5.3	11829	1	0	0	0	0	0	2	4	4	1	1	1	3.25	1.70044	0.0285958	Blue	2	1	0	Blue
Q813W6	HTH-type transcriptional regulator Hpr OS=Bacillus cereus (strain ATCC 14579 / DSM 31 / CCUG 7414 / JCM 2152 / NBRC 15305 / NCIMB 9373 / NCTC 2599 / NRRL B-3711) OX=226900 GN=hpr PE=3 SV=1	5.4	21716	1	1	1	4	1	3	1	2	2	3	3	3	1.33333	0.415037	0.183503	Red	1.09091	0.125531	0.741801	Red
Q816C5	PhnA protein OS=Bacillus cereus (strain ATCC 14579 / DSM 31 / CCUG 7414 / JCM 2152 / NBRC 15305 / NCIMB 9373 / NCTC 2599 / NRRL B-3711) OX=226900 GN=BC_4942 PE=3 SV=1	5.3	12182	2	4	1	0	1	0	1	1	3	0	0	0	-1.25	-0.321928	0.581288	Red	-1.33333	-0.415037	0.42265	Red
Q818C6	Phosphatidylserine decarboxylase proenzyme OS=Bacillus cereus (strain ATCC 14579 / DSM 31 / CCUG 7414 / JCM 2152 / NBRC 15305 / NCIMB 9373 / NCTC 2599 / NRRL B-3711) OX=226900 GN=psd PE=3 SV=1	9	29845	4	3	3	1	2	1	5	4	5	2	0	1	1.30769	0.387023	0.0474207	Orange	-1.16667	-0.222392	0.64945	Red
Q817Y3	Cysteine desulfurase OS=Bacillus cereus (strain ATCC 14579 / DSM 31 / CCUG 7414 / JCM 2152 / NBRC 15305 / NCIMB 9373 / NCTC 2599 / NRRL B-3711) OX=226900 GN=BC_4392 PE=3 SV=1	5.6	38882	4	3	3	5	3	3	3	2	4	2	2	6	-1.08333	-0.115477	0.64945	Red	-1.07692	-0.106915	0.837691	Red
Q81CE3	Acetyltransferase OS=Bacillus cereus (strain ATCC 14579 / DSM 31 / CCUG 7414 / JCM 2152 / NBRC 15305 / NCIMB 9373 / NCTC 2599 / NRRL B-3711) OX=226900 GN=BC_2828 PE=4 SV=1	7.8	18888	2	0	1	1	0	1	2	2	2	5	2	1	1.5	0.584963	0.225403	Green	2.2	1.1375	0.233464	Green
Q816S4	ABC transporter ATP-binding protein OS=Bacillus cereus (strain ATCC 14579 / DSM 31 / CCUG 7414 / JCM 2152 / NBRC 15305 / NCIMB 9373 / NCTC 2599 / NRRL B-3711) OX=226900 GN=BC_4743 PE=3 SV=1	5.7	27446	3	5	4	1	2	1	2	2	2	1	1	1	-1.66667	-0.736966	0.0741799	Green	-1.16667	-0.222392	0.42265	Red
Q816J1	ABC transporter ATP-binding protein OS=Bacillus cereus (strain ATCC 14579 / DSM 31 / CCUG 7414 / JCM 2152 / NBRC 15305 / NCIMB 9373 / NCTC 2599 / NRRL B-3711) OX=226900 GN=BC_4839 PE=3 SV=1	6.3	27973	3	4	3	1	2	2	2	1	2	3	1	1	-1.625	-0.70044	0.0241101	Blue	1	0	1	Red
Q812R1	Hypothetical Cytosolic Protein OS=Bacillus cereus (strain ATCC 14579 / DSM 31 / CCUG 7414 / JCM 2152 / NBRC 15305 / NCIMB 9373 / NCTC 2599 / NRRL B-3711) OX=226900 GN=BC_4426 PE=4 SV=1	5.7	24131	3	1	1	1	1	2	4	3	2	1	1	1	1.5	0.584963	0.206526	Green	-1.16667	-0.222392	0.42265	Red
Q81G68	6-carboxy-5,6,7,8-tetrahydropterin synthase OS=Bacillus cereus (strain ATCC 14579 / DSM 31 / CCUG 7414 / JCM 2152 / NBRC 15305 / NCIMB 9373 / NCTC 2599 / NRRL B-3711) OX=226900 GN=BC_1342 PE=3 SV=1	6.2	19453	1	0	3	0	0	2	1	2	4	0	2	1	1.42857	0.514573	0.467605	Red	1.2	0.263034	0.72503	Red
Q817Z3	Collagenase OS=Bacillus cereus (strain ATCC 14579 / DSM 31 / CCUG 7414 / JCM 2152 / NBRC 15305 / NCIMB 9373 / NCTC 2599 / NRRL B-3711) OX=226900 GN=BC_4377 PE=4 SV=1	4.6	35657	3	4	4	1	1	1	2	5	4	1	0	3	1	0	1	Red	1.16667	0.222392	0.741801	Red
Q81C46	Acetyltransferase OS=Bacillus cereus (strain ATCC 14579 / DSM 31 / CCUG 7414 / JCM 2152 / NBRC 15305 / NCIMB 9373 / NCTC 2599 / NRRL B-3711) OX=226900 GN=BC_2937 PE=4 SV=1	5.2	29064	2	0	0	2	1	3	3	2	4	1	1	2	2.4	1.26303	0.0584402	Green	-1.28571	-0.36257	0.386809	Red
Q81DY8	Iron(III) dicitrate-binding protein OS=Bacillus cereus (strain ATCC 14579 / DSM 31 / CCUG 7414 / JCM 2152 / NBRC 15305 / NCIMB 9373 / NCTC 2599 / NRRL B-3711) OX=226900 GN=BC_2208 PE=4 SV=1	8.5	36150	2	1	2	4	1	4	1	1	2	2	3	3	-1.14286	-0.192645	0.518519	Red	-1.09091	-0.125531	0.776898	Red
Q81EA5	DUF3952 domain-containing protein OS=Bacillus cereus (strain ATCC 14579 / DSM 31 / CCUG 7414 / JCM 2152 / NBRC 15305 / NCIMB 9373 / NCTC 2599 / NRRL B-3711) OX=226900 GN=BC_2082 PE=4 SV=1	8.9	30222	1	0	1	0	0	2	4	2	4	1	1	2	2.6	1.37851	0.038561	Blue	1.4	0.485427	0.438193	Red
Q819T4	Protein yicC OS=Bacillus cereus (strain ATCC 14579 / DSM 31 / CCUG 7414 / JCM 2152 / NBRC 15305 / NCIMB 9373 / NCTC 2599 / NRRL B-3711) OX=226900 GN=BC_3871 PE=4 SV=1	5.5	34118	4	2	1	1	1	1	1	1	2	1	1	1	-1.42857	-0.514573	0.378531	Red	1	0	0	Orange
Q81E58	CbiX protein OS=Bacillus cereus (strain ATCC 14579 / DSM 31 / CCUG 7414 / JCM 2152 / NBRC 15305 / NCIMB 9373 / NCTC 2599 / NRRL B-3711) OX=226900 GN=BC_2133 PE=4 SV=1	7.7	26773	0	0	0	0	0	0	3	2	4	2	0	0	4	2	0.0350987	Blue	1.66667	0.736966	0.42265	Green
Q81HE7	DUF3626 domain-containing protein OS=Bacillus cereus (strain ATCC 14579 / DSM 31 / CCUG 7414 / JCM 2152 / NBRC 15305 / NCIMB 9373 / NCTC 2599 / NRRL B-3711) OX=226900 GN=BC_0867 PE=4 SV=1	6	41134	3	0	2	2	0	1	4	1	1	2	0	0	1.125	0.169925	0.815085	Red	-1.2	-0.263034	0.72503	Red
Q81CN0	D-amino acid dehydrogenase small subunit OS=Bacillus cereus (strain ATCC 14579 / DSM 31 / CCUG 7414 / JCM 2152 / NBRC 15305 / NCIMB 9373 / NCTC 2599 / NRRL B-3711) OX=226900 GN=BC_2723 PE=4 SV=1	5.7	39911	2	4	0	0	0	0	3	1	2	1	1	1	1	0	1	Red	2	1	0	Blue
Q819B4	RNA polymerase sigma factor OS=Bacillus cereus (strain ATCC 14579 / DSM 31 / CCUG 7414 / JCM 2152 / NBRC 15305 / NCIMB 9373 / NCTC 2599 / NRRL B-3711) OX=226900 GN=BC_4072 PE=3 SV=1	5.3	29159	0	0	0	4	0	0	0	0	1	4	0	1	1.33333	0.415037	0.42265	Red	1.14286	0.192645	0.861812	Red
Q812M7	Hypothetical Membrane Spanning Protein OS=Bacillus cereus (strain ATCC 14579 / DSM 31 / CCUG 7414 / JCM 2152 / NBRC 15305 / NCIMB 9373 / NCTC 2599 / NRRL B-3711) OX=226900 GN=BC_4795 PE=4 SV=1	9.5	39221	2	0	2	0	0	0	2	1	5	0	0	1	1.57143	0.652077	0.400944	Green	1.33333	0.415037	0.42265	Red
Q81IM0	tRNA-dihydrouridine synthase OS=Bacillus cereus (strain ATCC 14579 / DSM 31 / CCUG 7414 / JCM 2152 / NBRC 15305 / NCIMB 9373 / NCTC 2599 / NRRL B-3711) OX=226900 GN=BC_0365 PE=3 SV=1	5.3	37395	1	1	2	1	0	0	4	1	2	0	0	0	1.42857	0.514573	0.378531	Red	-1.33333	-0.415037	0.42265	Red
Q816J9	ABC transporter permease protein OS=Bacillus cereus (strain ATCC 14579 / DSM 31 / CCUG 7414 / JCM 2152 / NBRC 15305 / NCIMB 9373 / NCTC 2599 / NRRL B-3711) OX=226900 GN=BC_4830 PE=3 SV=1	9.5	73108	2	1	2	2	0	1	2	2	4	0	3	4	1.375	0.459432	0.273893	Red	1.66667	0.736966	0.393854	Green
Q81AU0	Ferrichrome-binding protein OS=Bacillus cereus (strain ATCC 14579 / DSM 31 / CCUG 7414 / JCM 2152 / NBRC 15305 / NCIMB 9373 / NCTC 2599 / NRRL B-3711) OX=226900 GN=BC_3466 PE=4 SV=1	8.7	34001	0	0	0	4	0	4	0	0	0	0	1	1	1	0	0	Orange	-2.2	-1.1375	0.269645	Green
Q81F13	Oligopeptide-binding protein oppA OS=Bacillus cereus (strain ATCC 14579 / DSM 31 / CCUG 7414 / JCM 2152 / NBRC 15305 / NCIMB 9373 / NCTC 2599 / NRRL B-3711) OX=226900 GN=BC_1794 PE=4 SV=1	5.8	60844	2	1	3	1	0	2	5	2	0	0	0	1	1.11111	0.152003	0.846678	Red	-1.5	-0.584963	0.386809	Green
Q814Z3	UDP-N-acetylglucosamine 4,6-dehydratase OS=Bacillus cereus (strain ATCC 14579 / DSM 31 / CCUG 7414 / JCM 2152 / NBRC 15305 / NCIMB 9373 / NCTC 2599 / NRRL B-3711) OX=226900 GN=BC_5274 PE=3 SV=1	6.7	66928	2	2	2	0	0	0	6	4	2	0	0	0	1.66667	0.736966	0.225403	Green	1	0	0	Orange
Q81H44	Dihydroxyacetone kinase OS=Bacillus cereus (strain ATCC 14579 / DSM 31 / CCUG 7414 / JCM 2152 / NBRC 15305 / NCIMB 9373 / NCTC 2599 / NRRL B-3711) OX=226900 GN=BC_0981 PE=4 SV=1	5	62441	0	4	0	1	2	1	2	2	1	0	1	2	1.14286	0.192645	0.828721	Red	-1.16667	-0.222392	0.64945	Red
Q81E45	Response regulator aspartate phosphatase OS=Bacillus cereus (strain ATCC 14579 / DSM 31 / CCUG 7414 / JCM 2152 / NBRC 15305 / NCIMB 9373 / NCTC 2599 / NRRL B-3711) OX=226900 GN=BC_2147 PE=4 SV=1	5.8	41869	1	0	0	1	0	1	1	0	1	4	0	1	1.25	0.321928	0.518519	Red	1.6	0.678072	0.496958	Green
Q81AQ8	Response regulator aspartate phosphatase OS=Bacillus cereus (strain ATCC 14579 / DSM 31 / CCUG 7414 / JCM 2152 / NBRC 15305 / NCIMB 9373 / NCTC 2599 / NRRL B-3711) OX=226900 GN=BC_3501 PE=4 SV=1	6.3	43179	0	0	0	2	1	1	0	0	0	5	0	1	1	0	0	Orange	1.28571	0.36257	0.708109	Red
Q81IM1	Nucleoside permease nupC OS=Bacillus cereus (strain ATCC 14579 / DSM 31 / CCUG 7414 / JCM 2152 / NBRC 15305 / NCIMB 9373 / NCTC 2599 / NRRL B-3711) OX=226900 GN=BC_0363 PE=3 SV=1	9.3	42803	0	0	0	3	0	5	0	0	0	0	0	0	1	0	0	Orange	-3.66667	-1.87447	0.207882	Green
Q814S5	Iron-sulphur-binding reductase OS=Bacillus cereus (strain ATCC 14579 / DSM 31 / CCUG 7414 / JCM 2152 / NBRC 15305 / NCIMB 9373 / NCTC 2599 / NRRL B-3711) OX=226900 GN=BC_5345 PE=4 SV=1	6.2	79200	0	0	0	4	0	1	0	1	0	3	0	1	1.33333	0.415037	0.42265	Red	-1.14286	-0.192645	0.834952	Red
Q81D66	Excinuclease ABC subunit A OS=Bacillus cereus (strain ATCC 14579 / DSM 31 / CCUG 7414 / JCM 2152 / NBRC 15305 / NCIMB 9373 / NCTC 2599 / NRRL B-3711) OX=226900 GN=BC_2513 PE=4 SV=1	6	120302	0	4	0	1	1	0	1	0	0	0	0	0	-1.75	-0.807355	0.535106	Green	-1.66667	-0.736966	0.183503	Green
Q81EZ2	UPF0145 protein BC_1816 OS=Bacillus cereus (strain ATCC 14579 / DSM 31 / CCUG 7414 / JCM 2152 / NBRC 15305 / NCIMB 9373 / NCTC 2599 / NRRL B-3711) OX=226900 GN=BC_1816 PE=3 SV=1	4.7	11026	26	21	33	26	29	29	25	28	27	33	32	29	1	0	1	Red	1.11494	0.156969	0.102258	Red
Q81IC6	Transcriptional regulator OS=Bacillus cereus (strain ATCC 14579 / DSM 31 / CCUG 7414 / JCM 2152 / NBRC 15305 / NCIMB 9373 / NCTC 2599 / NRRL B-3711) OX=226900 GN=BC_0465 PE=4 SV=1	4.3	7140	4	6	4	2	4	1	5	4	3	2	1	0	-1.13333	-0.180572	0.492572	Red	-1.66667	-0.736966	0.284627	Green
Q819M7	UPF0358 protein BC_3949 OS=Bacillus cereus (strain ATCC 14579 / DSM 31 / CCUG 7414 / JCM 2152 / NBRC 15305 / NCIMB 9373 / NCTC 2599 / NRRL B-3711) OX=226900 GN=BC_3949 PE=3 SV=1	4.8	10717	3	4	5	2	1	2	1	3	4	1	3	4	-1.36364	-0.447459	0.284627	Red	1.375	0.459432	0.378531	Red
Q819C8	Segregation and condensation protein B OS=Bacillus cereus (strain ATCC 14579 / DSM 31 / CCUG 7414 / JCM 2152 / NBRC 15305 / NCIMB 9373 / NCTC 2599 / NRRL B-3711) OX=226900 GN=scpB PE=3 SV=1	4.8	21548	3	3	3	2	1	3	4	4	3	2	3	2	1.16667	0.222392	0.183503	Red	1.11111	0.152003	0.64945	Red
Q81G44	SSEB protein OS=Bacillus cereus (strain ATCC 14579 / DSM 31 / CCUG 7414 / JCM 2152 / NBRC 15305 / NCIMB 9373 / NCTC 2599 / NRRL B-3711) OX=226900 GN=BC_1366 PE=4 SV=1	4.7	14885	0	0	0	3	4	2	1	1	3	3	1	2	2.66667	1.41504	0.129612	Green	-1.33333	-0.415037	0.287864	Red
Q818G0	Cytidine deaminase OS=Bacillus cereus (strain ATCC 14579 / DSM 31 / CCUG 7414 / JCM 2152 / NBRC 15305 / NCIMB 9373 / NCTC 2599 / NRRL B-3711) OX=226900 GN=BC_4298 PE=3 SV=1	6.1	14357	1	3	3	1	1	2	1	3	1	2	0	1	-1.25	-0.321928	0.518519	Red	-1.16667	-0.222392	0.64945	Red
Q812T3	Hypothetical Cytosolic Protein OS=Bacillus cereus (strain ATCC 14579 / DSM 31 / CCUG 7414 / JCM 2152 / NBRC 15305 / NCIMB 9373 / NCTC 2599 / NRRL B-3711) OX=226900 GN=BC_4287 PE=4 SV=1	5.1	25823	3	2	3	2	2	4	3	3	5	1	3	1	1.27273	0.347923	0.273893	Red	-1.375	-0.459432	0.348641	Red
Q817X9	Molybdopterin biosynthesis MoeB protein OS=Bacillus cereus (strain ATCC 14579 / DSM 31 / CCUG 7414 / JCM 2152 / NBRC 15305 / NCIMB 9373 / NCTC 2599 / NRRL B-3711) OX=226900 GN=BC_4396 PE=4 SV=1	9.4	28412	5	3	5	1	1	1	3	2	3	2	3	2	-1.45455	-0.540568	0.113145	Red	1.66667	0.736966	0.057191	Green
Q81I54	Ankyrin OS=Bacillus cereus (strain ATCC 14579 / DSM 31 / CCUG 7414 / JCM 2152 / NBRC 15305 / NCIMB 9373 / NCTC 2599 / NRRL B-3711) OX=226900 GN=BC_0565 PE=4 SV=1	5.4	27292	3	3	1	1	2	2	2	3	2	2	2	2	1	0	1	Red	1.125	0.169925	0.42265	Red
Q816N8	Phosphohydrolase (MutT/nudix family protein) OS=Bacillus cereus (strain ATCC 14579 / DSM 31 / CCUG 7414 / JCM 2152 / NBRC 15305 / NCIMB 9373 / NCTC 2599 / NRRL B-3711) OX=226900 GN=BC_4785 PE=3 SV=1	6.4	18559	1	0	1	2	0	3	2	2	0	3	1	2	1.4	0.485427	0.438193	Red	1.125	0.169925	0.770026	Red
Q81G05	Imidazoleglycerol-phosphate dehydratase OS=Bacillus cereus (strain ATCC 14579 / DSM 31 / CCUG 7414 / JCM 2152 / NBRC 15305 / NCIMB 9373 / NCTC 2599 / NRRL B-3711) OX=226900 GN=hisB PE=3 SV=1	5.7	21422	1	2	1	4	5	1	0	0	0	2	2	0	-2.33333	-1.22239	0.057191	Green	-1.85714	-0.893085	0.23814	Green
Q81DJ4	DUF1349 domain-containing protein OS=Bacillus cereus (strain ATCC 14579 / DSM 31 / CCUG 7414 / JCM 2152 / NBRC 15305 / NCIMB 9373 / NCTC 2599 / NRRL B-3711) OX=226900 GN=BC_2370 PE=4 SV=1	5.8	23391	1	1	2	0	1	0	2	3	3	3	1	2	1.57143	0.652077	0.0474207	Blue	2.25	1.16993	0.0824417	Green
Q817Q5	Probable GTP-binding protein EngB OS=Bacillus cereus (strain ATCC 14579 / DSM 31 / CCUG 7414 / JCM 2152 / NBRC 15305 / NCIMB 9373 / NCTC 2599 / NRRL B-3711) OX=226900 GN=engB PE=3 SV=1	9.4	22357	2	1	2	0	1	1	2	3	3	1	1	1	1.375	0.459432	0.101192	Red	1.2	0.263034	0.42265	Red
Q81HE0	Cystine transport ATP-binding protein OS=Bacillus cereus (strain ATCC 14579 / DSM 31 / CCUG 7414 / JCM 2152 / NBRC 15305 / NCIMB 9373 / NCTC 2599 / NRRL B-3711) OX=226900 GN=BC_0874 PE=4 SV=1	7.8	27337	1	1	1	0	1	1	2	3	4	2	2	4	2	1	0.0741799	Green	2.2	1.1375	0.0764504	Green
Q818Y9	2,5-diketo-D-gluconic acid reductase OS=Bacillus cereus (strain ATCC 14579 / DSM 31 / CCUG 7414 / JCM 2152 / NBRC 15305 / NCIMB 9373 / NCTC 2599 / NRRL B-3711) OX=226900 GN=BC_4097 PE=4 SV=1	5.6	31674	1	1	1	2	3	2	2	3	2	2	2	3	1.66667	0.736966	0.057191	Green	1	0	1	Red
Q81DY6	NAD(P)H nitroreductase OS=Bacillus cereus (strain ATCC 14579 / DSM 31 / CCUG 7414 / JCM 2152 / NBRC 15305 / NCIMB 9373 / NCTC 2599 / NRRL B-3711) OX=226900 GN=BC_2210 PE=4 SV=1	5.6	24374	2	1	1	0	0	0	3	2	3	3	1	2	1.57143	0.652077	0.0474207	Blue	3	1.58496	0.0741799	Green
Q81FQ5	Farnesyltransferase OS=Bacillus cereus (strain ATCC 14579 / DSM 31 / CCUG 7414 / JCM 2152 / NBRC 15305 / NCIMB 9373 / NCTC 2599 / NRRL B-3711) OX=226900 GN=BC_1514 PE=3 SV=1	8.5	36250	3	2	1	0	2	3	2	4	4	2	1	1	1.44444	0.530515	0.206526	Red	-1.14286	-0.192645	0.750738	Red
Q81DT1	Foldase protein PrsA 3 OS=Bacillus cereus (strain ATCC 14579 / DSM 31 / CCUG 7414 / JCM 2152 / NBRC 15305 / NCIMB 9373 / NCTC 2599 / NRRL B-3711) OX=226900 GN=prsA3 PE=3 SV=1	8.2	32124	5	2	3	3	3	3	1	0	1	1	0	0	-2.6	-1.37851	0.0796756	Green	-3	-1.58496	0.0152681	Blue
Q81AD6	Histidine kinase OS=Bacillus cereus (strain ATCC 14579 / DSM 31 / CCUG 7414 / JCM 2152 / NBRC 15305 / NCIMB 9373 / NCTC 2599 / NRRL B-3711) OX=226900 GN=BC_3641 PE=4 SV=1	5.8	58655	4	2	4	2	1	3	5	5	4	2	3	4	1.30769	0.387023	0.17342	Red	1.33333	0.415037	0.287864	Red
Q81G61	Acetyltransferase OS=Bacillus cereus (strain ATCC 14579 / DSM 31 / CCUG 7414 / JCM 2152 / NBRC 15305 / NCIMB 9373 / NCTC 2599 / NRRL B-3711) OX=226900 GN=BC_1349 PE=4 SV=1	5.1	21437	2	2	2	0	1	0	1	3	3	0	0	0	1.11111	0.152003	0.666667	Red	-1.33333	-0.415037	0.42265	Red
Q814B4	Hypothetical Membrane Spanning Protein OS=Bacillus cereus (strain ATCC 14579 / DSM 31 / CCUG 7414 / JCM 2152 / NBRC 15305 / NCIMB 9373 / NCTC 2599 / NRRL B-3711) OX=226900 GN=BC_0232 PE=4 SV=1	6.8	30109	2	3	4	0	3	1	2	2	1	1	0	0	-1.5	-0.584963	0.133583	Green	-1.75	-0.807355	0.378531	Green
Q81G04	Imidazole glycerol phosphate synthase subunit HisH OS=Bacillus cereus (strain ATCC 14579 / DSM 31 / CCUG 7414 / JCM 2152 / NBRC 15305 / NCIMB 9373 / NCTC 2599 / NRRL B-3711) OX=226900 GN=hisH PE=3 SV=1	5.2	23230	0	2	0	3	3	2	0	1	0	2	0	0	-1.25	-0.321928	0.685598	Red	-2.2	-1.1375	0.0764504	Green
Q81EW0	Mediator of RNA polymerase II transcription subunit 11 OS=Bacillus cereus (strain ATCC 14579 / DSM 31 / CCUG 7414 / JCM 2152 / NBRC 15305 / NCIMB 9373 / NCTC 2599 / NRRL B-3711) OX=226900 GN=BC_1853 PE=4 SV=1	4.6	11339	0	0	2	3	1	0	0	0	0	0	0	0	-1.66667	-0.736966	0.42265	Green	-2.33333	-1.22239	0.269703	Green
Q81HB9	O-antigen ligase family protein OS=Bacillus cereus (strain ATCC 14579 / DSM 31 / CCUG 7414 / JCM 2152 / NBRC 15305 / NCIMB 9373 / NCTC 2599 / NRRL B-3711) OX=226900 GN=BC_0897 PE=4 SV=1	9.4	52821	3	2	2	1	0	1	6	1	3	2	0	3	1.3	0.378512	0.565625	Red	1.6	0.678072	0.378531	Green
Q817U1	Ribonuclease G OS=Bacillus cereus (strain ATCC 14579 / DSM 31 / CCUG 7414 / JCM 2152 / NBRC 15305 / NCIMB 9373 / NCTC 2599 / NRRL B-3711) OX=226900 GN=BC_4439 PE=4 SV=1	8.7	53437	3	1	3	1	0	1	2	1	4	3	3	2	1	0	1	Red	2.2	1.1375	0.0132356	Blue
Q818I8	Phosphate-specific transport system accessory protein PhoU OS=Bacillus cereus (strain ATCC 14579 / DSM 31 / CCUG 7414 / JCM 2152 / NBRC 15305 / NCIMB 9373 / NCTC 2599 / NRRL B-3711) OX=226900 GN=BC_4265 PE=3 SV=1	4.7	24681	0	0	0	0	0	0	3	3	2	2	0	1	3.66667	1.87447	0.0152681	Blue	2	1	0.225403	Green
Q81DC3	SMI1/KNR4 family protein OS=Bacillus cereus (strain ATCC 14579 / DSM 31 / CCUG 7414 / JCM 2152 / NBRC 15305 / NCIMB 9373 / NCTC 2599 / NRRL B-3711) OX=226900 GN=BC_2445 PE=4 SV=1	5.7	47556	1	0	1	1	1	1	2	2	2	2	3	2	1.8	0.847997	0.057191	Green	1.66667	0.736966	0.057191	Green
Q81B49	1-deoxy-D-xylulose 5-phosphate reductoisomerase 1 OS=Bacillus cereus (strain ATCC 14579 / DSM 31 / CCUG 7414 / JCM 2152 / NBRC 15305 / NCIMB 9373 / NCTC 2599 / NRRL B-3711) OX=226900 GN=dxr1 PE=3 SV=1	6.7	42597	1	0	0	0	1	0	3	3	2	1	2	2	2.75	1.45943	0.0077626	Blue	2	1	0.0474207	Blue
Q814G9	Cyclic-di-AMP phosphodiesterase OS=Bacillus cereus (strain ATCC 14579 / DSM 31 / CCUG 7414 / JCM 2152 / NBRC 15305 / NCIMB 9373 / NCTC 2599 / NRRL B-3711) OX=226900 GN=BC_5472 PE=3 SV=1	5.6	74150	3	3	2	3	0	2	3	1	4	2	2	1	1	0	1	Red	1	0	1	Red
Q817N4	Cytosine deaminase OS=Bacillus cereus (strain ATCC 14579 / DSM 31 / CCUG 7414 / JCM 2152 / NBRC 15305 / NCIMB 9373 / NCTC 2599 / NRRL B-3711) OX=226900 GN=BC_4503 PE=4 SV=1	5.4	45659	1	2	0	2	1	0	1	1	1	3	2	2	1	0	1	Red	1.66667	0.736966	0.133583	Green
Q81IB8	Acetylornithine deacetylase OS=Bacillus cereus (strain ATCC 14579 / DSM 31 / CCUG 7414 / JCM 2152 / NBRC 15305 / NCIMB 9373 / NCTC 2599 / NRRL B-3711) OX=226900 GN=BC_0476 PE=4 SV=1	4.9	45059	0	1	0	1	0	1	4	1	2	4	0	1	2.5	1.32193	0.139435	Green	1.6	0.678072	0.496958	Green
Q81GR0	Malate synthase OS=Bacillus cereus (strain ATCC 14579 / DSM 31 / CCUG 7414 / JCM 2152 / NBRC 15305 / NCIMB 9373 / NCTC 2599 / NRRL B-3711) OX=226900 GN=BC_1127 PE=3 SV=1	5.9	59513	1	1	0	2	0	0	1	2	2	4	1	0	1.6	0.678072	0.101192	Green	1.6	0.678072	0.517571	Green
Q81GZ2	Glycerol kinase OS=Bacillus cereus (strain ATCC 14579 / DSM 31 / CCUG 7414 / JCM 2152 / NBRC 15305 / NCIMB 9373 / NCTC 2599 / NRRL B-3711) OX=226900 GN=glpK PE=3 SV=1	5.2	55083	0	0	1	0	0	1	3	1	3	0	0	0	2.5	1.32193	0.0764504	Green	-1.33333	-0.415037	0.42265	Red
Q817B4	Metal-dependent hydrolase OS=Bacillus cereus (strain ATCC 14579 / DSM 31 / CCUG 7414 / JCM 2152 / NBRC 15305 / NCIMB 9373 / NCTC 2599 / NRRL B-3711) OX=226900 GN=BC_4643 PE=4 SV=1	5.1	59072	0	1	0	1	3	1	0	0	0	0	0	1	-1.33333	-0.415037	0.42265	Red	-2	-1	0.17342	Green
Q81JD3	S4 domain-containing protein YaaA OS=Bacillus cereus (strain ATCC 14579 / DSM 31 / CCUG 7414 / JCM 2152 / NBRC 15305 / NCIMB 9373 / NCTC 2599 / NRRL B-3711) OX=226900 GN=BC_0003 PE=4 SV=1	6.2	8034	1	2	1	0	2	2	0	1	2	2	3	0	-1.16667	-0.222392	0.64945	Red	1.14286	0.192645	0.779107	Red
Q819F4	D-beta-hydroxybutyrate dehydrogenase OS=Bacillus cereus (strain ATCC 14579 / DSM 31 / CCUG 7414 / JCM 2152 / NBRC 15305 / NCIMB 9373 / NCTC 2599 / NRRL B-3711) OX=226900 GN=BC_4030 PE=4 SV=1	5.4	24666	0	0	0	2	1	0	2	0	1	2	2	1	2	1	0.225403	Green	1.33333	0.415037	0.386809	Red
Q81AD4	Glyoxalase family protein OS=Bacillus cereus (strain ATCC 14579 / DSM 31 / CCUG 7414 / JCM 2152 / NBRC 15305 / NCIMB 9373 / NCTC 2599 / NRRL B-3711) OX=226900 GN=BC_3643 PE=4 SV=1	5	35329	0	0	0	0	2	3	0	2	0	0	3	3	1.66667	0.736966	0.42265	Green	1.125	0.169925	0.815085	Red
Q81CL5	Protein translocase subunit SecY OS=Bacillus cereus (strain ATCC 14579 / DSM 31 / CCUG 7414 / JCM 2152 / NBRC 15305 / NCIMB 9373 / NCTC 2599 / NRRL B-3711) OX=226900 GN=secY PE=3 SV=1	9.9	47700	3	0	0	1	2	1	2	1	2	0	1	2	1.33333	0.415037	0.581315	Red	-1.16667	-0.222392	0.64945	Red
Q819U5	Non-specific serine/threonine protein kinase OS=Bacillus cereus (strain ATCC 14579 / DSM 31 / CCUG 7414 / JCM 2152 / NBRC 15305 / NCIMB 9373 / NCTC 2599 / NRRL B-3711) OX=226900 GN=BC_3860 PE=4 SV=1	5.9	73736	2	0	3	1	0	1	2	2	2	1	1	1	1.125	0.169925	0.741801	Red	1.2	0.263034	0.42265	Red
Q81HE3	Multidrug resistance ABC transporter ATP-binding and permease protein OS=Bacillus cereus (strain ATCC 14579 / DSM 31 / CCUG 7414 / JCM 2152 / NBRC 15305 / NCIMB 9373 / NCTC 2599 / NRRL B-3711) OX=226900 GN=BC_0871 PE=4 SV=1	7.2	60954	1	1	2	0	0	0	2	1	1	3	1	1	1	0	1	Red	2.66667	1.41504	0.129612	Green
Q81EX9	DNA topoisomerase OS=Bacillus cereus (strain ATCC 14579 / DSM 31 / CCUG 7414 / JCM 2152 / NBRC 15305 / NCIMB 9373 / NCTC 2599 / NRRL B-3711) OX=226900 GN=BC_1832 PE=3 SV=1	9.1	81460	2	2	0	0	0	0	3	2	1	0	0	0	1.28571	0.36257	0.492572	Red	1	0	0	Orange
Q81B04	2,5-diketo-D-gluconic acid reductase OS=Bacillus cereus (strain ATCC 14579 / DSM 31 / CCUG 7414 / JCM 2152 / NBRC 15305 / NCIMB 9373 / NCTC 2599 / NRRL B-3711) OX=226900 GN=BC_3392 PE=4 SV=1	5.2	31816	2	2	1	0	0	0	1	1	1	0	0	1	-1.33333	-0.415037	0.183503	Red	1.33333	0.415037	0.42265	Red
Q819V7	Acyl carrier protein OS=Bacillus cereus (strain ATCC 14579 / DSM 31 / CCUG 7414 / JCM 2152 / NBRC 15305 / NCIMB 9373 / NCTC 2599 / NRRL B-3711) OX=226900 GN=acpP PE=3 SV=2	3.9	8507	3	4	4	10	21	10	2	9	7	12	13	17	1.5	0.584963	0.378863	Green	1.02273	0.0324215	0.939001	Red
Q812U2	Hypothetical Cytosolic Protein OS=Bacillus cereus (strain ATCC 14579 / DSM 31 / CCUG 7414 / JCM 2152 / NBRC 15305 / NCIMB 9373 / NCTC 2599 / NRRL B-3711) OX=226900 GN=BC_4182 PE=3 SV=1	4.7	14066	10	13	12	12	8	10	8	8	8	10	9	7	-1.40741	-0.49304	0.0532707	Red	-1.13793	-0.186413	0.414056	Red
Q81A74	RNA-binding protein Hfq OS=Bacillus cereus (strain ATCC 14579 / DSM 31 / CCUG 7414 / JCM 2152 / NBRC 15305 / NCIMB 9373 / NCTC 2599 / NRRL B-3711) OX=226900 GN=hfq PE=3 SV=1	8.1	8641	4	3	4	2	4	3	3	3	4	4	5	3	-1.07692	-0.106915	0.518519	Red	1.25	0.321928	0.287864	Red
Q812Q3	Heme-degrading monooxygenase OS=Bacillus cereus (strain ATCC 14579 / DSM 31 / CCUG 7414 / JCM 2152 / NBRC 15305 / NCIMB 9373 / NCTC 2599 / NRRL B-3711) OX=226900 GN=isdG PE=3 SV=1	8	12026	0	0	0	9	5	12	0	0	0	4	7	7	1	0	0	Orange	-1.38095	-0.465664	0.325335	Red
Q816M1	Thiamine transporter OS=Bacillus cereus (strain ATCC 14579 / DSM 31 / CCUG 7414 / JCM 2152 / NBRC 15305 / NCIMB 9373 / NCTC 2599 / NRRL B-3711) OX=226900 GN=BC_4808 PE=4 SV=1	9.8	24512	7	4	6	7	5	10	6	8	8	8	8	8	1.25	0.321928	0.211299	Red	1.08	0.111031	0.691393	Red
Q81JA0	Translation initiation inhibitor OS=Bacillus cereus (strain ATCC 14579 / DSM 31 / CCUG 7414 / JCM 2152 / NBRC 15305 / NCIMB 9373 / NCTC 2599 / NRRL B-3711) OX=226900 GN=BC_0052 PE=3 SV=1	4.8	13467	2	4	3	1	6	2	2	3	4	3	9	6	1	0	1	Red	1.75	0.807355	0.26476	Green
Q81FK7	DUF2533 family protein OS=Bacillus cereus (strain ATCC 14579 / DSM 31 / CCUG 7414 / JCM 2152 / NBRC 15305 / NCIMB 9373 / NCTC 2599 / NRRL B-3711) OX=226900 GN=BC_1575 PE=4 SV=1	9.1	10068	3	4	3	0	2	3	7	4	3	3	0	1	1.30769	0.387023	0.384053	Red	-1.14286	-0.192645	0.802482	Red
Q812R8	UPF0297 protein BC_4382 OS=Bacillus cereus (strain ATCC 14579 / DSM 31 / CCUG 7414 / JCM 2152 / NBRC 15305 / NCIMB 9373 / NCTC 2599 / NRRL B-3711) OX=226900 GN=BC_4382 PE=3 SV=1	5.8	10323	2	2	2	2	1	2	3	3	3	3	4	4	1.33333	0.415037	0	Orange	1.75	0.807355	0.0132356	Blue
Q816X1	Thioredoxin OS=Bacillus cereus (strain ATCC 14579 / DSM 31 / CCUG 7414 / JCM 2152 / NBRC 15305 / NCIMB 9373 / NCTC 2599 / NRRL B-3711) OX=226900 GN=BC_4691 PE=4 SV=1	4.4	12464	0	2	2	3	4	5	3	4	4	2	4	2	2	1	0.0534551	Green	-1.36364	-0.447459	0.206526	Red
Q816F7	Transcriptional regulator, AsnC family OS=Bacillus cereus (strain ATCC 14579 / DSM 31 / CCUG 7414 / JCM 2152 / NBRC 15305 / NCIMB 9373 / NCTC 2599 / NRRL B-3711) OX=226900 GN=BC_4902 PE=4 SV=1	5.4	18689	3	5	5	4	6	4	3	2	4	4	5	6	-1.33333	-0.415037	0.206526	Red	1.05882	0.0824622	0.72503	Red
Q81A19	Stage V sporulation protein S OS=Bacillus cereus (strain ATCC 14579 / DSM 31 / CCUG 7414 / JCM 2152 / NBRC 15305 / NCIMB 9373 / NCTC 2599 / NRRL B-3711) OX=226900 GN=BC_3776 PE=4 SV=1	6.2	8864	0	0	0	5	3	4	0	1	1	6	2	2	1.66667	0.736966	0.183503	Green	-1.15385	-0.206451	0.680453	Red
Q812Q5	Hypothetical Cytosolic Protein OS=Bacillus cereus (strain ATCC 14579 / DSM 31 / CCUG 7414 / JCM 2152 / NBRC 15305 / NCIMB 9373 / NCTC 2599 / NRRL B-3711) OX=226900 GN=BC_4519 PE=4 SV=1	5.5	17429	5	4	4	3	6	3	3	5	5	2	3	4	1	0	1	Red	-1.25	-0.321928	0.446539	Red
Q81G60	Abortive phage infection protein OS=Bacillus cereus (strain ATCC 14579 / DSM 31 / CCUG 7414 / JCM 2152 / NBRC 15305 / NCIMB 9373 / NCTC 2599 / NRRL B-3711) OX=226900 GN=BC_1350 PE=4 SV=1	5.7	7498	1	1	1	1	4	2	1	3	1	1	1	1	1.33333	0.415037	0.42265	Red	-1.66667	-0.736966	0.269703	Green
Q81G71	DinB_2 domain-containing protein OS=Bacillus cereus (strain ATCC 14579 / DSM 31 / CCUG 7414 / JCM 2152 / NBRC 15305 / NCIMB 9373 / NCTC 2599 / NRRL B-3711) OX=226900 GN=BC_1339 PE=4 SV=1	6.4	20252	2	2	2	6	4	4	3	4	3	8	2	2	1.44444	0.530515	0.057191	Red	-1.13333	-0.180572	0.776898	Red
Q813G9	Hypothetical Cytosolic Protein OS=Bacillus cereus (strain ATCC 14579 / DSM 31 / CCUG 7414 / JCM 2152 / NBRC 15305 / NCIMB 9373 / NCTC 2599 / NRRL B-3711) OX=226900 GN=BC_2887 PE=4 SV=1	4.3	15558	3	3	3	2	1	1	3	2	5	2	2	2	1.08333	0.115477	0.741801	Red	1.28571	0.36257	0.183503	Red
Q812Y7	UPF0291 protein BC_3688 OS=Bacillus cereus (strain ATCC 14579 / DSM 31 / CCUG 7414 / JCM 2152 / NBRC 15305 / NCIMB 9373 / NCTC 2599 / NRRL B-3711) OX=226900 GN=BC_3688 PE=3 SV=1	9.3	9218	2	2	2	0	4	2	0	1	2	0	1	1	-1.5	-0.584963	0.225403	Green	-1.8	-0.847997	0.368501	Green
Q815U3	Phenylacetic acid degradation protein paaD OS=Bacillus cereus (strain ATCC 14579 / DSM 31 / CCUG 7414 / JCM 2152 / NBRC 15305 / NCIMB 9373 / NCTC 2599 / NRRL B-3711) OX=226900 GN=BC_5035 PE=4 SV=1	4.4	11509	0	0	0	1	8	3	0	1	0	2	3	2	1.33333	0.415037	0.42265	Red	-1.5	-0.584963	0.508528	Green
Q818L6	Prolyl 4-hydroxylase alpha subunit OS=Bacillus cereus (strain ATCC 14579 / DSM 31 / CCUG 7414 / JCM 2152 / NBRC 15305 / NCIMB 9373 / NCTC 2599 / NRRL B-3711) OX=226900 GN=BC_4233 PE=4 SV=1	5.5	26826	5	3	4	4	1	2	5	4	7	2	3	3	1.26667	0.341037	0.284627	Red	1.1	0.137504	0.750738	Red
Q81HX5	Universal stress protein family OS=Bacillus cereus (strain ATCC 14579 / DSM 31 / CCUG 7414 / JCM 2152 / NBRC 15305 / NCIMB 9373 / NCTC 2599 / NRRL B-3711) OX=226900 GN=BC_0655 PE=3 SV=1	6.1	15377	1	1	2	2	2	1	1	4	2	4	0	4	1.42857	0.514573	0.378531	Red	1.375	0.459432	0.535106	Red
Q81DU1	Thioredoxin OS=Bacillus cereus (strain ATCC 14579 / DSM 31 / CCUG 7414 / JCM 2152 / NBRC 15305 / NCIMB 9373 / NCTC 2599 / NRRL B-3711) OX=226900 GN=BC_2262 PE=4 SV=1	4.5	12829	0	0	0	1	7	1	0	1	1	1	5	3	1.66667	0.736966	0.183503	Green	1	0	1	Red
Q81FQ7	Heptaprenyl diphosphate synthase component I OS=Bacillus cereus (strain ATCC 14579 / DSM 31 / CCUG 7414 / JCM 2152 / NBRC 15305 / NCIMB 9373 / NCTC 2599 / NRRL B-3711) OX=226900 GN=BC_1512 PE=4 SV=1	6.1	28476	3	4	5	5	2	2	5	4	3	4	3	3	1	0	1	Red	1.08333	0.115477	0.776898	Red
Q81I10	Di-/tripeptide transporter OS=Bacillus cereus (strain ATCC 14579 / DSM 31 / CCUG 7414 / JCM 2152 / NBRC 15305 / NCIMB 9373 / NCTC 2599 / NRRL B-3711) OX=226900 GN=BC_0615 PE=3 SV=1	9.5	48985	7	5	8	8	4	8	5	4	6	6	5	5	-1.27778	-0.353637	0.200173	Red	-1.21053	-0.275634	0.424443	Red
Q817G9	S-adenosylmethionine decarboxylase proenzyme 1 OS=Bacillus cereus (strain ATCC 14579 / DSM 31 / CCUG 7414 / JCM 2152 / NBRC 15305 / NCIMB 9373 / NCTC 2599 / NRRL B-3711) OX=226900 GN=speH1 PE=3 SV=1	4.8	14478	0	1	1	1	6	2	0	1	0	1	4	3	-1.25	-0.321928	0.518519	Red	-1.09091	-0.125531	0.861464	Red
Q81IP4	Heptaprenylglyceryl phosphate synthase OS=Bacillus cereus (strain ATCC 14579 / DSM 31 / CCUG 7414 / JCM 2152 / NBRC 15305 / NCIMB 9373 / NCTC 2599 / NRRL B-3711) OX=226900 GN=pcrB PE=3 SV=1	4.6	25553	2	1	2	1	3	3	2	2	6	1	3	2	1.625	0.70044	0.337202	Green	-1.11111	-0.152003	0.72503	Red
Q81B16	Quinone oxidoreductase OS=Bacillus cereus (strain ATCC 14579 / DSM 31 / CCUG 7414 / JCM 2152 / NBRC 15305 / NCIMB 9373 / NCTC 2599 / NRRL B-3711) OX=226900 GN=BC_3380 PE=4 SV=1	6.5	35434	3	3	4	2	2	3	4	3	4	2	2	3	1.07692	0.106915	0.518519	Red	1	0	1	Red
Q818B2	Glyoxalase family protein OS=Bacillus cereus (strain ATCC 14579 / DSM 31 / CCUG 7414 / JCM 2152 / NBRC 15305 / NCIMB 9373 / NCTC 2599 / NRRL B-3711) OX=226900 GN=BC_4354 PE=4 SV=1	5.3	31956	1	1	1	2	4	4	1	0	3	3	4	3	1.16667	0.222392	0.741801	Red	1	0	1	Red
Q81EU2	Phage protein OS=Bacillus cereus (strain ATCC 14579 / DSM 31 / CCUG 7414 / JCM 2152 / NBRC 15305 / NCIMB 9373 / NCTC 2599 / NRRL B-3711) OX=226900 GN=BC_1872 PE=1 SV=1	7.8	11537	0	0	1	4	1	1	0	0	0	1	0	1	-1.33333	-0.415037	0.42265	Red	-1.8	-0.847997	0.313273	Green
Q81FD9	LysR family transcriptional regulator OS=Bacillus cereus (strain ATCC 14579 / DSM 31 / CCUG 7414 / JCM 2152 / NBRC 15305 / NCIMB 9373 / NCTC 2599 / NRRL B-3711) OX=226900 GN=BC_1653 PE=4 SV=1	5.4	18567	2	1	4	2	1	1	0	1	0	0	0	0	-2.5	-1.32193	0.139435	Green	-2.33333	-1.22239	0.057191	Green
Q814Z0	Non-specific protein-tyrosine kinase OS=Bacillus cereus (strain ATCC 14579 / DSM 31 / CCUG 7414 / JCM 2152 / NBRC 15305 / NCIMB 9373 / NCTC 2599 / NRRL B-3711) OX=226900 GN=BC_5277 PE=3 SV=1	8.7	25885	2	2	4	0	0	0	4	2	2	0	0	0	1	0	1	Red	1	0	0	Orange
Q81ES7	Phage protein OS=Bacillus cereus (strain ATCC 14579 / DSM 31 / CCUG 7414 / JCM 2152 / NBRC 15305 / NCIMB 9373 / NCTC 2599 / NRRL B-3711) OX=226900 GN=BC_1887 PE=4 SV=1	5	19899	0	0	0	6	0	4	0	0	0	0	0	2	1	0	0	Orange	-2.6	-1.37851	0.266693	Green
Q813Z9	tRNA pseudouridine synthase A 2 OS=Bacillus cereus (strain ATCC 14579 / DSM 31 / CCUG 7414 / JCM 2152 / NBRC 15305 / NCIMB 9373 / NCTC 2599 / NRRL B-3711) OX=226900 GN=truA2 PE=3 SV=1	8.9	27975	1	1	2	1	0	1	4	1	1	2	1	1	1.28571	0.36257	0.581315	Red	1.4	0.485427	0.2302	Red
Q81CV9	Transcriptional regulator, AraC family OS=Bacillus cereus (strain ATCC 14579 / DSM 31 / CCUG 7414 / JCM 2152 / NBRC 15305 / NCIMB 9373 / NCTC 2599 / NRRL B-3711) OX=226900 GN=BC_2632 PE=4 SV=1	8.1	32383	1	0	0	1	0	4	2	2	1	3	1	2	2	1	0.0474207	Blue	1.125	0.169925	0.819372	Red
Q81G67	7-carboxy-7-deazaguanine synthase OS=Bacillus cereus (strain ATCC 14579 / DSM 31 / CCUG 7414 / JCM 2152 / NBRC 15305 / NCIMB 9373 / NCTC 2599 / NRRL B-3711) OX=226900 GN=queE PE=3 SV=1	5.2	26855	1	0	0	1	0	2	0	0	4	2	2	2	1.75	0.807355	0.535106	Green	1.5	0.584963	0.225403	Green
Q815P9	SnoK-like protein OS=Bacillus cereus (strain ATCC 14579 / DSM 31 / CCUG 7414 / JCM 2152 / NBRC 15305 / NCIMB 9373 / NCTC 2599 / NRRL B-3711) OX=226900 GN=BC_5091 PE=4 SV=1	9.3	28735	2	0	1	4	0	1	1	1	1	1	2	0	1	0	1	Red	-1.33333	-0.415037	0.652809	Red
Q81C72	HNH_5 domain-containing protein OS=Bacillus cereus (strain ATCC 14579 / DSM 31 / CCUG 7414 / JCM 2152 / NBRC 15305 / NCIMB 9373 / NCTC 2599 / NRRL B-3711) OX=226900 GN=BC_2908 PE=4 SV=1	5.3	31690	0	0	0	0	0	0	4	2	0	1	2	1	3	1.58496	0.225403	Green	2.33333	1.22239	0.057191	Green
Q81AH3	Oxidoreductase OS=Bacillus cereus (strain ATCC 14579 / DSM 31 / CCUG 7414 / JCM 2152 / NBRC 15305 / NCIMB 9373 / NCTC 2599 / NRRL B-3711) OX=226900 GN=BC_3595 PE=4 SV=1	5.8	38642	2	2	1	0	0	0	1	1	4	0	1	0	1.125	0.169925	0.776898	Red	1.33333	0.415037	0.42265	Red
Q81AZ9	Serine transporter OS=Bacillus cereus (strain ATCC 14579 / DSM 31 / CCUG 7414 / JCM 2152 / NBRC 15305 / NCIMB 9373 / NCTC 2599 / NRRL B-3711) OX=226900 GN=BC_3398 PE=4 SV=1	9.2	48011	0	1	2	0	0	0	4	2	3	0	0	0	2	1	0.070484	Green	1	0	0	Orange
Q815A0	Glycosyltransferase OS=Bacillus cereus (strain ATCC 14579 / DSM 31 / CCUG 7414 / JCM 2152 / NBRC 15305 / NCIMB 9373 / NCTC 2599 / NRRL B-3711) OX=226900 GN=BC_5267 PE=4 SV=1	6.4	37104	0	0	1	0	0	0	4	1	1	0	1	0	2.25	1.16993	0.232151	Green	1.33333	0.415037	0.42265	Red
Q81D89	3-hydroxybutyryl-CoA dehydratase OS=Bacillus cereus (strain ATCC 14579 / DSM 31 / CCUG 7414 / JCM 2152 / NBRC 15305 / NCIMB 9373 / NCTC 2599 / NRRL B-3711) OX=226900 GN=BC_2487 PE=3 SV=1	5.6	28430	0	0	0	0	0	0	0	0	0	4	0	2	1	0	0	Orange	3	1.58496	0.225403	Green
Q814J6	Transcriptional regulator, TetR family OS=Bacillus cereus (strain ATCC 14579 / DSM 31 / CCUG 7414 / JCM 2152 / NBRC 15305 / NCIMB 9373 / NCTC 2599 / NRRL B-3711) OX=226900 GN=BC_5434 PE=4 SV=1	5.6	33998	0	4	0	0	1	0	1	0	0	0	0	0	-1.75	-0.807355	0.535106	Green	-1.33333	-0.415037	0.42265	Red
Q812Z5	Hypothetical Cytosolic Protein OS=Bacillus cereus (strain ATCC 14579 / DSM 31 / CCUG 7414 / JCM 2152 / NBRC 15305 / NCIMB 9373 / NCTC 2599 / NRRL B-3711) OX=226900 GN=BC_3605 PE=3 SV=1	4.3	11668	9	7	7	6	7	7	8	9	8	5	7	5	1.07692	0.106915	0.438193	Red	-1.15	-0.201634	0.273893	Red
Q816W8	PepSY domain-containing protein OS=Bacillus cereus (strain ATCC 14579 / DSM 31 / CCUG 7414 / JCM 2152 / NBRC 15305 / NCIMB 9373 / NCTC 2599 / NRRL B-3711) OX=226900 GN=BC_4694 PE=4 SV=1	5.9	11315	4	4	4	5	4	5	4	7	7	5	4	3	1.4	0.485427	0.183503	Red	-1.13333	-0.180572	0.386809	Red
Q818D1	Hypothetical RNA binding protein OS=Bacillus cereus (strain ATCC 14579 / DSM 31 / CCUG 7414 / JCM 2152 / NBRC 15305 / NCIMB 9373 / NCTC 2599 / NRRL B-3711) OX=226900 GN=BC_4330 PE=4 SV=1	7.9	7598	3	3	3	0	1	2	2	2	2	0	0	1	-1.33333	-0.415037	0	Orange	-1.5	-0.584963	0.386809	Green
Q813T2	Hypothetical Membrane Spanning Protein OS=Bacillus cereus (strain ATCC 14579 / DSM 31 / CCUG 7414 / JCM 2152 / NBRC 15305 / NCIMB 9373 / NCTC 2599 / NRRL B-3711) OX=226900 GN=BC_1528 PE=4 SV=1	6.1	24979	5	4	5	3	2	3	6	5	7	5	4	5	1.23529	0.304855	0.133583	Red	1.54545	0.628031	0.0132356	Blue
Q815Z4	IscU protein OS=Bacillus cereus (strain ATCC 14579 / DSM 31 / CCUG 7414 / JCM 2152 / NBRC 15305 / NCIMB 9373 / NCTC 2599 / NRRL B-3711) OX=226900 GN=BC_4980 PE=4 SV=1	5.1	15943	2	1	3	3	1	1	3	4	3	2	3	3	1.44444	0.530515	0.133583	Red	1.375	0.459432	0.273893	Red
Q819U7	Ribulose-phosphate 3-epimerase OS=Bacillus cereus (strain ATCC 14579 / DSM 31 / CCUG 7414 / JCM 2152 / NBRC 15305 / NCIMB 9373 / NCTC 2599 / NRRL B-3711) OX=226900 GN=rpe PE=3 SV=1	5.4	23166	2	3	3	1	6	3	1	3	3	2	5	6	-1.1	-0.137504	0.685598	Red	1.23077	0.29956	0.62489	Red
Q813M5	Hypothetical Cytosolic Protein OS=Bacillus cereus (strain ATCC 14579 / DSM 31 / CCUG 7414 / JCM 2152 / NBRC 15305 / NCIMB 9373 / NCTC 2599 / NRRL B-3711) OX=226900 GN=BC_2242 PE=4 SV=1	6.7	14814	2	2	2	0	1	1	3	2	3	2	3	2	1.22222	0.289507	0.183503	Red	2	1	0.0241101	Blue
Q81A14	CDP-diacylglycerol--glycerol-3-phosphate 3-phosphatidyltransferase OS=Bacillus cereus (strain ATCC 14579 / DSM 31 / CCUG 7414 / JCM 2152 / NBRC 15305 / NCIMB 9373 / NCTC 2599 / NRRL B-3711) OX=226900 GN=BC_3781 PE=3 SV=1	8	21475	2	2	4	1	1	3	5	2	2	2	3	3	1.09091	0.125531	0.797171	Red	1.375	0.459432	0.273893	Red
Q81CW3	Transposase OS=Bacillus cereus (strain ATCC 14579 / DSM 31 / CCUG 7414 / JCM 2152 / NBRC 15305 / NCIMB 9373 / NCTC 2599 / NRRL B-3711) OX=226900 GN=BC_2628 PE=4 SV=1	6.9	22196	3	2	1	3	1	3	1	3	3	2	1	3	1.11111	0.152003	0.72503	Red	-1.11111	-0.152003	0.72503	Red
Q817W3	Holliday junction ATP-dependent DNA helicase RuvA OS=Bacillus cereus (strain ATCC 14579 / DSM 31 / CCUG 7414 / JCM 2152 / NBRC 15305 / NCIMB 9373 / NCTC 2599 / NRRL B-3711) OX=226900 GN=ruvA PE=3 SV=1	5.7	23151	3	3	4	2	1	2	1	3	2	1	0	2	-1.44444	-0.530515	0.133583	Red	-1.33333	-0.415037	0.386809	Red
Q81E01	1-acyl-sn-glycerol-3-phosphate acyltransferase OS=Bacillus cereus (strain ATCC 14579 / DSM 31 / CCUG 7414 / JCM 2152 / NBRC 15305 / NCIMB 9373 / NCTC 2599 / NRRL B-3711) OX=226900 GN=BC_2195 PE=3 SV=1	9.7	26809	2	4	2	2	2	1	5	2	5	0	1	1	1.36364	0.447459	0.337895	Red	-1.6	-0.678072	0.101192	Green
Q81I32	DUF1641 domain-containing protein OS=Bacillus cereus (strain ATCC 14579 / DSM 31 / CCUG 7414 / JCM 2152 / NBRC 15305 / NCIMB 9373 / NCTC 2599 / NRRL B-3711) OX=226900 GN=BC_0590 PE=4 SV=1	5.2	17587	2	0	3	0	2	1	1	2	2	0	3	1	1	0	1	Red	1.16667	0.222392	0.770026	Red
Q81CU4	Transcriptional regulator, MerR family OS=Bacillus cereus (strain ATCC 14579 / DSM 31 / CCUG 7414 / JCM 2152 / NBRC 15305 / NCIMB 9373 / NCTC 2599 / NRRL B-3711) OX=226900 GN=BC_2649 PE=4 SV=1	5.2	13677	1	0	1	0	0	0	1	4	3	1	1	1	2.2	1.1375	0.139435	Green	2	1	0	Blue
Q81BW8	NAD(P)H nitroreductase OS=Bacillus cereus (strain ATCC 14579 / DSM 31 / CCUG 7414 / JCM 2152 / NBRC 15305 / NCIMB 9373 / NCTC 2599 / NRRL B-3711) OX=226900 GN=ydgI PE=4 SV=1	4.8	23435	1	1	2	1	1	0	1	3	4	1	3	3	1.57143	0.652077	0.266693	Green	2	1	0.113145	Green
Q81G73	Transcriptional regulator, MarR family OS=Bacillus cereus (strain ATCC 14579 / DSM 31 / CCUG 7414 / JCM 2152 / NBRC 15305 / NCIMB 9373 / NCTC 2599 / NRRL B-3711) OX=226900 GN=BC_1337 PE=4 SV=1	7.8	16790	1	2	4	0	1	1	2	2	1	0	1	0	-1.25	-0.321928	0.538386	Red	-1.25	-0.321928	0.518519	Red
Q81F81	Peptidase E OS=Bacillus cereus (strain ATCC 14579 / DSM 31 / CCUG 7414 / JCM 2152 / NBRC 15305 / NCIMB 9373 / NCTC 2599 / NRRL B-3711) OX=226900 GN=BC_1717 PE=3 SV=1	5.1	26747	2	2	0	2	2	0	4	2	3	3	1	2	1.71429	0.777608	0.133233	Green	1.28571	0.36257	0.492572	Red
Q817W4	Holliday junction ATP-dependent DNA helicase RuvB OS=Bacillus cereus (strain ATCC 14579 / DSM 31 / CCUG 7414 / JCM 2152 / NBRC 15305 / NCIMB 9373 / NCTC 2599 / NRRL B-3711) OX=226900 GN=ruvB PE=3 SV=3	5.7	37183	1	3	4	3	2	3	2	4	2	2	2	3	1	0	1	Red	-1.1	-0.137504	0.518519	Red
Q819W7	Signal peptidase I OS=Bacillus cereus (strain ATCC 14579 / DSM 31 / CCUG 7414 / JCM 2152 / NBRC 15305 / NCIMB 9373 / NCTC 2599 / NRRL B-3711) OX=226900 GN=BC_3837 PE=3 SV=1	8.9	21146	3	1	2	2	1	1	0	0	4	0	1	1	-1.28571	-0.36257	0.680453	Red	-1.4	-0.485427	0.2302	Red
Q817T7	Probable septum site-determining protein MinC OS=Bacillus cereus (strain ATCC 14579 / DSM 31 / CCUG 7414 / JCM 2152 / NBRC 15305 / NCIMB 9373 / NCTC 2599 / NRRL B-3711) OX=226900 GN=minC PE=3 SV=1	5.2	25158	2	1	1	0	2	2	4	0	3	3	1	0	1.42857	0.514573	0.496958	Red	1	0	1	Red
Q819N7	Phosphoglycerate mutase OS=Bacillus cereus (strain ATCC 14579 / DSM 31 / CCUG 7414 / JCM 2152 / NBRC 15305 / NCIMB 9373 / NCTC 2599 / NRRL B-3711) OX=226900 GN=BC_3934 PE=4 SV=1	5.3	21188	5	1	2	0	0	0	4	2	2	0	0	0	1	0	1	Red	1	0	0	Orange
Q81FK1	Mg(2+) P-type ATPase-like protein OS=Bacillus cereus (strain ATCC 14579 / DSM 31 / CCUG 7414 / JCM 2152 / NBRC 15305 / NCIMB 9373 / NCTC 2599 / NRRL B-3711) OX=226900 GN=BC_1581 PE=4 SV=1	9	27005	3	3	2	1	2	1	2	2	1	1	1	1	-1.375	-0.459432	0.101192	Red	-1.16667	-0.222392	0.42265	Red
Q817Z5	Uridine kinase OS=Bacillus cereus (strain ATCC 14579 / DSM 31 / CCUG 7414 / JCM 2152 / NBRC 15305 / NCIMB 9373 / NCTC 2599 / NRRL B-3711) OX=226900 GN=udk PE=3 SV=1	5.2	24338	3	3	3	1	0	1	2	3	2	0	0	0	-1.2	-0.263034	0.183503	Red	-1.66667	-0.736966	0.183503	Green
Q819U4	Protein phosphatase 2C OS=Bacillus cereus (strain ATCC 14579 / DSM 31 / CCUG 7414 / JCM 2152 / NBRC 15305 / NCIMB 9373 / NCTC 2599 / NRRL B-3711) OX=226900 GN=BC_3861 PE=4 SV=1	4.9	27623	2	3	2	0	2	2	2	2	3	1	0	1	1	0	1	Red	-1.4	-0.485427	0.438193	Red
Q813V1	Hypothetical Cytosolic Protein OS=Bacillus cereus (strain ATCC 14579 / DSM 31 / CCUG 7414 / JCM 2152 / NBRC 15305 / NCIMB 9373 / NCTC 2599 / NRRL B-3711) OX=226900 GN=BC_1196 PE=4 SV=1	5.7	22178	2	3	2	0	2	1	1	1	3	1	0	0	-1.25	-0.321928	0.438193	Red	-1.5	-0.584963	0.386809	Green
Q816M5	Lipoprotein OS=Bacillus cereus (strain ATCC 14579 / DSM 31 / CCUG 7414 / JCM 2152 / NBRC 15305 / NCIMB 9373 / NCTC 2599 / NRRL B-3711) OX=226900 GN=BC_4802 PE=4 SV=1	8.8	20984	2	2	3	1	2	2	1	0	1	1	0	0	-2	-1	0.0241101	Blue	-2	-1	0.0474207	Blue
Q813E0	Hypothetical Membrane Spanning Protein OS=Bacillus cereus (strain ATCC 14579 / DSM 31 / CCUG 7414 / JCM 2152 / NBRC 15305 / NCIMB 9373 / NCTC 2599 / NRRL B-3711) OX=226900 GN=BC_3229 PE=4 SV=1	7.8	30669	2	0	3	1	0	2	2	2	2	3	2	2	1.125	0.169925	0.741801	Red	1.66667	0.736966	0.133583	Green
Q81E63	Nitrite extrusion protein OS=Bacillus cereus (strain ATCC 14579 / DSM 31 / CCUG 7414 / JCM 2152 / NBRC 15305 / NCIMB 9373 / NCTC 2599 / NRRL B-3711) OX=226900 GN=BC_2128 PE=3 SV=1	9.4	42607	0	0	3	0	0	0	7	7	7	1	2	1	4	2	0.0266715	Blue	2.33333	1.22239	0.057191	Green
Q81FZ9	Histidinol-phosphatase OS=Bacillus cereus (strain ATCC 14579 / DSM 31 / CCUG 7414 / JCM 2152 / NBRC 15305 / NCIMB 9373 / NCTC 2599 / NRRL B-3711) OX=226900 GN=BC_1413 PE=3 SV=1	5.1	33778	2	5	1	1	3	1	1	2	1	1	2	2	-1.57143	-0.652077	0.384053	Green	1	0	1	Red
Q81EV8	Phage protein OS=Bacillus cereus (strain ATCC 14579 / DSM 31 / CCUG 7414 / JCM 2152 / NBRC 15305 / NCIMB 9373 / NCTC 2599 / NRRL B-3711) OX=226900 GN=BC_1856 PE=4 SV=1	5.5	14000	0	0	4	3	1	0	0	0	0	0	0	1	-2.33333	-1.22239	0.42265	Green	-1.75	-0.807355	0.378531	Green
Q812L7	Hypothetical Cytosolic Protein OS=Bacillus cereus (strain ATCC 14579 / DSM 31 / CCUG 7414 / JCM 2152 / NBRC 15305 / NCIMB 9373 / NCTC 2599 / NRRL B-3711) OX=226900 GN=BC_4931 PE=4 SV=1	5.1	16616	0	0	0	0	0	3	0	1	1	0	3	1	1.66667	0.736966	0.183503	Green	1.16667	0.222392	0.815085	Red
Q816Z9	Acetoin utilization protein AcuA OS=Bacillus cereus (strain ATCC 14579 / DSM 31 / CCUG 7414 / JCM 2152 / NBRC 15305 / NCIMB 9373 / NCTC 2599 / NRRL B-3711) OX=226900 GN=BC_4660 PE=3 SV=1	5.8	24998	1	0	0	1	2	1	0	1	2	3	1	1	1.5	0.584963	0.386809	Green	1.14286	0.192645	0.685598	Red
Q815T5	Sodium/proton-dependent alanine carrier protein OS=Bacillus cereus (strain ATCC 14579 / DSM 31 / CCUG 7414 / JCM 2152 / NBRC 15305 / NCIMB 9373 / NCTC 2599 / NRRL B-3711) OX=226900 GN=BC_5043 PE=3 SV=1	9.1	51880	3	0	6	2	0	1	4	4	5	0	0	1	1.33333	0.415037	0.523833	Red	-1.5	-0.584963	0.386809	Green
Q818E0	DNA polymerase III, delta subunit OS=Bacillus cereus (strain ATCC 14579 / DSM 31 / CCUG 7414 / JCM 2152 / NBRC 15305 / NCIMB 9373 / NCTC 2599 / NRRL B-3711) OX=226900 GN=BC_4321 PE=4 SV=1	5.7	38557	0	2	2	0	2	1	1	2	3	2	2	2	1.28571	0.36257	0.492572	Red	1.5	0.584963	0.225403	Green
Q81BB2	Autolysin OS=Bacillus cereus (strain ATCC 14579 / DSM 31 / CCUG 7414 / JCM 2152 / NBRC 15305 / NCIMB 9373 / NCTC 2599 / NRRL B-3711) OX=226900 GN=BC_3257 PE=4 SV=1	7.2	49134	0	0	1	1	5	2	0	1	1	2	5	6	1.25	0.321928	0.518519	Red	1.45455	0.540568	0.382319	Red
Q81DV2	Beta-lysine acetyltransferase OS=Bacillus cereus (strain ATCC 14579 / DSM 31 / CCUG 7414 / JCM 2152 / NBRC 15305 / NCIMB 9373 / NCTC 2599 / NRRL B-3711) OX=226900 GN=BC_2249 PE=4 SV=1	5.5	34688	0	0	0	0	0	2	0	2	2	3	3	3	2.33333	1.22239	0.183503	Green	2.4	1.26303	0.0728274	Green
Q81A56	Iron(III) dicitrate transport ATP-binding protein fecE OS=Bacillus cereus (strain ATCC 14579 / DSM 31 / CCUG 7414 / JCM 2152 / NBRC 15305 / NCIMB 9373 / NCTC 2599 / NRRL B-3711) OX=226900 GN=BC_3735 PE=4 SV=1	5.5	30722	0	0	0	3	1	3	0	0	0	2	2	2	1	0	0	Orange	-1.11111	-0.152003	0.666667	Red
Q814B8	Hypothetical Membrane Spanning Protein OS=Bacillus cereus (strain ATCC 14579 / DSM 31 / CCUG 7414 / JCM 2152 / NBRC 15305 / NCIMB 9373 / NCTC 2599 / NRRL B-3711) OX=226900 GN=BC_0191 PE=4 SV=1	8.1	42000	0	0	2	3	0	1	2	1	2	3	2	1	1.6	0.678072	0.273893	Green	1.28571	0.36257	0.566567	Red
Q814J1	Sensory transduction protein LytT OS=Bacillus cereus (strain ATCC 14579 / DSM 31 / CCUG 7414 / JCM 2152 / NBRC 15305 / NCIMB 9373 / NCTC 2599 / NRRL B-3711) OX=226900 GN=lytT PE=4 SV=1	5.3	28455	1	1	1	0	0	1	3	0	1	2	1	0	1.16667	0.222392	0.741801	Red	1.5	0.584963	0.386809	Green
Q818Z7	Tyrosine recombinase XerD OS=Bacillus cereus (strain ATCC 14579 / DSM 31 / CCUG 7414 / JCM 2152 / NBRC 15305 / NCIMB 9373 / NCTC 2599 / NRRL B-3711) OX=226900 GN=xerD PE=3 SV=1	9.5	34077	0	0	0	1	0	2	2	3	2	3	0	0	3.33333	1.73697	0.0198039	Blue	1	0	1	Red
Q81A69	Fructose repressor OS=Bacillus cereus (strain ATCC 14579 / DSM 31 / CCUG 7414 / JCM 2152 / NBRC 15305 / NCIMB 9373 / NCTC 2599 / NRRL B-3711) OX=226900 GN=BC_3720 PE=4 SV=1	6	28085	1	1	2	0	0	0	3	1	1	1	0	0	1.14286	0.192645	0.685598	Red	1.33333	0.415037	0.42265	Red
Q815S9	Sodium/proton-dependent alanine carrier protein OS=Bacillus cereus (strain ATCC 14579 / DSM 31 / CCUG 7414 / JCM 2152 / NBRC 15305 / NCIMB 9373 / NCTC 2599 / NRRL B-3711) OX=226900 GN=BC_5051 PE=3 SV=1	9.2	51274	3	2	4	0	0	1	4	2	2	0	0	0	-1.09091	-0.125531	0.72503	Red	-1.33333	-0.415037	0.42265	Red
Q814K2	PMT_2 domain-containing protein OS=Bacillus cereus (strain ATCC 14579 / DSM 31 / CCUG 7414 / JCM 2152 / NBRC 15305 / NCIMB 9373 / NCTC 2599 / NRRL B-3711) OX=226900 GN=BC_5428 PE=4 SV=1	8.8	46778	1	0	1	0	1	1	3	3	3	2	0	1	2.4	1.26303	0.0198039	Blue	1.2	0.263034	0.64945	Red
Q81F27	Ketol-acid reductoisomerase (NADP(+)) 2 OS=Bacillus cereus (strain ATCC 14579 / DSM 31 / CCUG 7414 / JCM 2152 / NBRC 15305 / NCIMB 9373 / NCTC 2599 / NRRL B-3711) OX=226900 GN=ilvC2 PE=3 SV=1	5.5	36898	0	0	0	2	2	3	0	2	0	3	0	0	1.66667	0.736966	0.42265	Green	-1.66667	-0.736966	0.313273	Green
Q81E78	ABC1 family protein OS=Bacillus cereus (strain ATCC 14579 / DSM 31 / CCUG 7414 / JCM 2152 / NBRC 15305 / NCIMB 9373 / NCTC 2599 / NRRL B-3711) OX=226900 GN=BC_2110 PE=4 SV=1	8.5	62631	0	0	1	1	0	1	3	2	3	2	2	2	2.75	1.45943	0.0077626	Blue	1.8	0.847997	0.057191	Green
Q819Q5	Cell division protein DivIB OS=Bacillus cereus (strain ATCC 14579 / DSM 31 / CCUG 7414 / JCM 2152 / NBRC 15305 / NCIMB 9373 / NCTC 2599 / NRRL B-3711) OX=226900 GN=divIB PE=3 SV=1	9.3	29540	0	1	0	1	0	0	1	1	3	0	0	1	2	1	0.17342	Green	1	0	1	Red
Q81IF1	Phosphoglyceromutase/phosphopentomutase OS=Bacillus cereus (strain ATCC 14579 / DSM 31 / CCUG 7414 / JCM 2152 / NBRC 15305 / NCIMB 9373 / NCTC 2599 / NRRL B-3711) OX=226900 GN=BC_0437 PE=4 SV=1	6.1	49429	3	1	3	1	0	0	2	2	1	0	0	0	-1.25	-0.321928	0.438193	Red	-1.33333	-0.415037	0.42265	Red
Q81JA6	Ribonuclease M5 OS=Bacillus cereus (strain ATCC 14579 / DSM 31 / CCUG 7414 / JCM 2152 / NBRC 15305 / NCIMB 9373 / NCTC 2599 / NRRL B-3711) OX=226900 GN=rnmV PE=3 SV=1	8.5	21220	1	3	0	0	1	0	0	0	0	0	0	0	-2.33333	-1.22239	0.269703	Green	-1.33333	-0.415037	0.42265	Red
[truncated: 444 more rows]
