# Supplementary material for: TSPO safeguards porphyrin–iron balance under anoxic conditions in Bacillus cereus
Source: mSystems. 2026 Apr 13;11(5):e01738-25. doi: 10.1128/msystems.01738-25 (PMC13185565; doi:10.1128/msystems.01738-25)
Supplement: Table S2 — Proteins identified in the exoproteome of WT and ΔtspO strains. [file msystems.01738-25-s0003.xlsx]

## Sheet: Table S2
Table S2. Proteins identified in the exoproteome of WT and ΔtspO strains
																Statistical classes				Statistical classes
																Blue class: Identifications satisfied both, the fold (≥1.5) and statistical criteria (p value ≤0.05).				Blue class: Identifications satisfied both, the fold (≥1.5) and statistical criteria (p value ≤0.05).
																Orange class: These identifications did not meet the fold criterion but they deserve a second look because they have low p-values.				Orange class: These identifications did not meet the fold criterion but they deserve a second look because they have low p-values.
																Green class: These identifications satisfied the fold criteria but, most likely, this happened by chance (should be disconsidered).				Green class: These identifications satisfied the fold criteria but, most likely, this happened by chance (should be disconsidered).
																Red class: These identifications did not meet the fold and p-value criteria (should be disconsidered).				Red class: These identifications did not meet the fold and p-value criteria (should be disconsidered).
				Spectral counts												Tfold comparison DtspO versus WT
				Wild-type						DtspO						Exponential growth phase				Stationary growth phase
				Exponential growth phase			Stationnary growth phase			Exponential growth phase			Stationnary growth phase
Protein accession	Functional description	pI	Molecular Weight (Da)	Replicate 1	Replicate 2	Replicate 3	Replicate 1	Replicate 2	Replicate 3	Replicate 1	Replicate 2	Replicate 3	Replicate 1	Replicate 2	Replicate 3	Tfold	LOG2(Tfold)*sign	p value	PatternLab Class	Tfold	LOG2(Tfold)*sign	p value	PatternLab Class
Q81I63	D-alanyl-D-alanine carboxypeptidase (EC 3.4.16.4)	5.2	109042	837	583	831	652	551	597	429	1066	758	636	959	601	-1.25014	-0.322088	0.207197	Red	-1.02592	-0.0369195	0.935029	Red
Q81BP7	Signal peptidase I (EC 3.4.21.89)	5.3	49236	980	1194	890	1652	1818	1756	554	1070	1003	1457	1531	1927	1.70492	0.769707	0.00548124	Blue	1.86996	0.903009	0.025377	Blue
Q81BJ6	Iron(III) dicitrate-binding protein	5.4	110013	223	139	237	134	100	140	209	374	293	207	280	190	-1.59682	-0.675199	0.119745	Green	-1.29265	-0.370328	0.309579	Red
Q81HW5	Transcriptional regulator, LytR family	5.5	87818	108	58	108	271	190	234	30	156	117	188	245	183	2.51986	1.33334	0.0105095	Blue	2.02288	1.01641	0.0884456	Red
Q81J47	Periplasmic oligopeptide-binding protein OppA	8.6	134266	64	125	146	15	12	13	45	29	44	31	10	18	-7.86047	-2.97461	0.0570536	Green	-1.95161	-0.964667	0.071879	Green
Q818I3	Phosphate butyryltransferase (EC 2.3.1.19)	7.1	79573	181	220	151	201	232	233	130	173	190	233	210	249	1.20541	0.269518	0.189986	Red	1.40121	0.486673	0.0439213	Red
Q81FF2	Pyruvate dehydrogenase E1 component beta subunit (EC 1.2.4.1)	6.1	50659	298	150	225	336	219	285	71	233	192	205	236	170	1.24704	0.318509	0.367751	Red	1.23046	0.299199	0.523535	Red
Q81J66	Protein GrpE (HSP-70 cofactor)	6.1	90517	39	101	222	113	112	108	46	85	71	101	41	89	-1.08631	-0.119435	0.873838	Green	1.14146	0.190885	0.681753	Red
Q81J48	DNA mismatch repair protein MutT	5	131783	55	121	140	27	15	14	51	41	51	37	16	23	-5.40678	-2.43477	0.0745345	Green	-1.8481	-0.886044	0.048293	Blue
Q81HJ4	Thioredoxin	8.9	45574	1005	694	884	1827	1333	1638	536	1371	1735	1769	1908	2085	1.85654	0.892613	0.0177112	Blue	1.58162	0.661402	0.178571	Red
Q81EQ8	Ferrichrome-binding protein	5.9	185838	0	0	100	2	0	0	2	8	10	1	0	2	-20.6	-4.36457	0.430431	Green	-3.83333	-1.9386	0.135791	Red
Q814S1	Glucanase (EC 3.2.1.-)	6	64506	420	256	310	582	471	549	152	482	454	487	603	552	1.62285	0.698531	0.0300965	Blue	1.50779	0.592436	0.216522	Red
Q815G3	Large ribosomal subunit protein uL30 (50S ribosomal protein L30)	6.3	47551	313	290	321	608	564	565	186	422	432	605	549	588	1.87702	0.908446	0.000267179	Blue	1.67306	0.742488	0.0949223	Red
Q81CL9	Bacillolysin (EC 3.4.24.28)	5.7	62481	139	51	76	464	300	463	59	207	231	588	540	536	4.57249	2.19298	0.0145865	Blue	3.334	1.73725	0.0125608	Blue
Q81GL6	Glycine cleavage system H protein (Octanoyl/lipoyl carrier protein)	8	62373	55	51	33	86	100	140	29	82	100	169	143	177	2.3169	1.2122	0.0454563	Blue	2.29907	1.20105	0.0318206	Blue
Q814C5	Transcription state regulatory protein abrB	4.9	76276	53	94	212	85	51	68	80	87	87	86	61	66	-1.74879	-0.806359	0.392094	Red	-1.18981	-0.250737	0.209247	Red
Q815P0	Cell division protein FtsK	6.7	56561	422	286	388	274	232	324	431	662	685	461	569	302	-1.31933	-0.399803	0.154744	Green	-1.33408	-0.415848	0.255956	Red
Q814B0	Ferrichrome-binding protein	4.8	57396	302	707	610	421	383	206	138	262	226	275	156	217	-1.60118	-0.67914	0.237671	Green	1.03498	0.0495975	0.891312	Blue
Q813N7	Phosphocarrier protein HPr	5.1	136675	16	3	32	27	6	27	24	91	28	49	49	55	1.16667	0.222392	0.797617	Green	1.06849	0.0955777	0.892246	Blue
Q81EI5	Iron-binding zinc finger CDGSH type domain-containing protein	8.4	43776	939	668	700	1050	1171	1313	589	1221	1498	1593	2031	1960	1.53117	0.614633	0.0238047	Blue	1.68741	0.754807	0.0875664	Blue
Q819M9	Hemolysin BL binding component	5.7	128362	9	41	81	11	3	2	33	39	36	31	15	14	-7.05263	-2.81816	0.205212	Red	-1.7619	-0.817136	0.0896662	Green
Q81BP9	Flagellin	5.6	41667	932	1067	855	1253	1421	1332	667	977	879	1089	1163	1420	1.40322	0.488741	0.00939866	Red	1.45487	0.54089	0.0482315	Red
Q818E9	Flagellin	4.7	65726	53	79	151	138	89	46	34	72	70	72	36	42	-1.03623	-0.0513469	0.936944	Green	-1.16993	-0.226428	0.629994	Green
Q81AN6	Triosephosphate isomerase (TIM) (TPI) (EC 5.3.1.1) (Triose-phosphate isomerase)	6.5	120476	38	19	27	54	41	66	15	77	100	112	129	100	1.88506	0.914609	0.0513603	Green	1.7641	0.818934	0.181252	Blue
Q81G77	Hypothetical Membrane Spanning Protein	5.7	85667	0	0	2	49	7	73	0	6	2	15	36	33	26.4	4.72247	0.159227	Green	7.90909	2.98351	0.0525673	Red
Q81HV2	Ferric anguibactin-binding protein	6.4	47290	180	119	142	232	228	286	106	266	288	350	369	336	1.68694	0.754406	0.0170541	Blue	1.59578	0.674259	0.145127	Blue
Q815D0	Adenylate kinase (AK) (EC 2.7.4.3) (ATP-AMP transphosphorylase) (ATP:AMP phosphotransferase) (Adenylate monophosphate kinase)	9.6	60788	550	323	569	386	347	418	380	640	657	521	613	614	-1.25217	-0.324426	0.344265	Red	1.04226	0.0597179	0.822139	Red
Q81GM5	Lipoprotein	5.3	97322	12	64	113	34	34	24	14	29	25	23	8	26	-2.02105	-1.01511	0.382973	Green	-1.18333	-0.242857	0.636219	Red
Q7BYC6	Foldase protein PrsA 2 (EC 5.2.1.8)	5.6	43804	890	827	737	552	829	774	579	791	777	780	890	925	-1.13855	-0.187203	0.373279	Red	1.20837	0.273065	0.152346	Red
Q81FF4	Lipoprotein	5.3	48052	59	19	43	210	136	175	7	55	36	90	107	70	4.22581	2.07923	0.011072	Blue	2.67327	1.4186	0.0359653	Blue
Q817F4	DNA-directed RNA polymerase subunit alpha (RNAP subunit alpha) (EC 2.7.7.6) (RNA polymerase subunit alpha) (Transcriptase subunit alpha)	5.2	62229	77	111	181	137	84	112	49	88	103	133	75	100	-1.10714	-0.146841	0.74951	Green	1.27984	0.355958	0.385119	Red
Q81GC3	Superoxide dismutase [Mn] 2 (EC 1.15.1.1)	5	85712	5	4	9	33	23	55	6	35	17	72	54	56	5.42857	2.44057	0.0781453	Red	3.03279	1.60064	0.0200146	Blue
Q81IA3	Ribosome-recycling factor (RRF) (Ribosome-releasing factor)	5.5	84627	36	105	176	79	51	48	65	83	81	107	53	78	-1.76796	-0.822082	0.370658	Red	1.03879	0.0549083	0.870171	Red
Q813W0	Coproheme decarboxylase (EC 1.3.98.5) (Coproheme III oxidative decarboxylase) (Hydrogen peroxide-dependent heme synthase)	5.1	80533	16	30	20	9	50	35	44	83	53	55	46	39	1.4058	0.491388	0.525139	Green	-1.27972	-0.355829	0.380289	Green
Q819S3	2,3-bisphosphoglycerate-dependent phosphoglycerate mutase (BPG-dependent PGAM) (PGAM) (Phosphoglyceromutase) (dPGM) (EC 5.4.2.11)	5	118593	27	44	78	6	3	4	12	13	10	5	2	1	-9.5	-3.24793	0.0936715	Green	-3.45455	-1.7885	0.00498658	Blue
Q7BYC7	Quinol oxidase subunit 2 (EC 1.10.3.-) (Cytochrome aa(3) subunit 2) (Quinol oxidase polypeptide II)	5.8	52307	188	152	173	126	145	163	86	127	101	99	108	96	-1.18078	-0.239738	0.152724	Blue	-1.03595	-0.0509512	0.793226	Green
Q81JA8	DUF4047 domain-containing protein	5.3	75155	4	24	58	42	22	32	11	25	22	32	15	22	1.11236	0.153623	0.857465	Green	1.18033	0.239188	0.604223	Red
Q81JC8	Transcriptional regulator	6.4	52480	44	91	114	43	53	41	32	48	46	73	35	45	-1.8	-0.847997	0.208691	Green	1.2093	0.274175	0.525826	Red
Q81AF6	Tellurium resistance protein terD	4.9	98936	12	43	80	47	42	66	47	58	68	51	23	37	1.14493	0.195256	0.774831	Red	-1.54386	-0.626542	0.115754	Red
Q81BN1	Periplasmic component of efflux system	6.1	57895	35	61	55	40	56	45	60	106	70	123	128	117	-1.06944	-0.0968615	0.73845	Red	1.5523	0.634409	0.0810442	Blue
Q815D5	Polysaccharide deacetylase	5.5	65686	16	28	35	52	97	79	9	24	20	59	28	44	2.81707	1.4942	0.046705	Blue	2.39286	1.25873	0.082125	Red
Q815K8	Transcriptional regulator, LytR family	4.7	46343	225	428	307	313	258	188	146	170	190	238	149	205	-1.26378	-0.337745	0.397912	Green	1.16896	0.225224	0.396798	Red
Q81EZ8	serine-type D-Ala-D-Ala carboxypeptidase (EC 3.4.16.4)	5.2	43663	860	786	714	996	984	1156	512	1037	994	1042	1114	1164	1.3284	0.409685	0.0232529	Red	1.30518	0.384254	0.261225	Orange
Q81H34	Sortase	8.3	64559	68	69	95	18	20	25	40	75	49	30	46	32	-3.56061	-1.83212	0.0192597	Blue	-1.5045	-0.589288	0.210997	Red
Q812W3	Lipoprotein	8.8	78053	20	31	18	35	50	42	21	30	30	66	65	63	1.80556	0.852443	0.0312199	Blue	2.34524	1.22973	0.00368408	Blue
Q817J7	Neutral metalloproteinase (EC 3.4.24.-)	5.5	101747	6	7	3	75	34	66	5	2	12	11	66	32	9.36842	3.22781	0.0497258	Blue	5.09091	2.34792	0.198824	Red
Q816D8	Isochorismate synthase EntC (EC 5.4.4.2) (Isochorismate mutase)	5.3	376273	18	6	19	16	13	14	12	57	50	36	64	36	1	0	1	Green	1.13934	0.188204	0.755324	Green
Q818A4	Electron transfer flavoprotein subunit beta (Electron transfer flavoprotein small subunit)	6.1	95179	15	53	93	68	26	24	32	55	47	72	43	47	-1.35537	-0.438689	0.624611	Red	1.20438	0.26829	0.458985	Red
Q81HJ1	Cell shape-determining protein MreC (Cell shape protein MreC)	6	38925	37	29	22	56	66	52	8	35	40	45	45	43	1.94505	0.959811	0.00887235	Blue	1.5814	0.661198	0.235157	Red
Q813X9	Transcription elongation factor GreA (Transcript cleavage factor GreA)	8.7	69973	40	43	61	11	3	1	23	49	35	1	11	2	-8.16667	-3.02975	0.0112136	Blue	-6.47059	-2.6939	0.0385337	Blue
Q813C2	Small ribosomal subunit protein bS6 (30S ribosomal protein S6)	8.3	67040	4	0	6	19	6	35	9	58	26	45	36	42	4.84615	2.27684	0.180798	Green	1.3125	0.392317	0.560309	Blue
Q815D2	Flagellar basal body rod protein FlgB	6.2	72036	133	241	143	89	144	162	149	231	243	231	159	224	-1.30653	-0.385743	0.385117	Red	-1.01459	-0.0208922	0.940127	Blue
Q81EZ7	Ankyrin	6.9	43062	450	449	380	375	450	458	317	456	476	432	522	439	1.00312	0.00449438	0.971589	Red	1.11502	0.157064	0.463344	Red
Q813Q6	Lipoprotein	6.5	39889	79	79	74	143	177	149	38	97	91	113	130	137	2.00851	1.00613	0.0152923	Blue	1.67249	0.741997	0.0973228	Red
Q81BE4	Acetyltransferase (EC 2.3.1.-)	8.7	43361	16	18	10	45	48	31	3	7	2	9	21	16	2.70213	1.4341	0.0219839	Blue	3.26667	1.70782	0.0654658	Green
Q81C32	Potassium-transporting ATPase KdpC subunit (ATP phosphohydrolase [potassium-transporting] C chain) (Potassium-binding and translocating subunit C) (Potassium-translocating ATPase C chain)	8.8	55137	171	218	191	110	118	117	61	143	145	133	195	127	-1.67529	-0.744409	0.0256696	Blue	1.30114	0.379772	0.375088	Red
Q81IQ3	XoxI protein	4.9	80227	2	19	68	9	6	1	8	19	14	11	9	6	-4.84211	-2.27563	0.34349	Green	-1.51724	-0.601451	0.25413	Red
Q81G56	DNA-binding protein HU	5.2	79661	0	13	70	7	4	7	10	17	12	6	3	2	-4.09524	-2.03395	0.419645	Green	-3	-1.58496	0.0269336	Blue
Q81EV1	Transcription termination/antitermination protein NusG	6	117063	0	0	56	0	0	0	5	9	8	0	0	0	-19.6667	-4.29768	0.42265	Green	-8.33333	-3.05889	0.0258236	Blue
Q81EL6	Group-specific protein	9.6	44980	489	404	461	384	433	362	276	418	545	403	415	455	-1.14805	-0.199191	0.150656	Red	1.02738	0.0389632	0.898529	Red
Q81AG8	Flagellar basal-body rod protein FlgC	5.6	43880	81	41	51	117	132	119	28	58	75	111	101	133	2.10795	1.07584	0.0211304	Blue	2.12195	1.08539	0.0261849	Blue
Q819D7	Signal peptidase I (EC 3.4.21.89)	4.7	62727	52	90	129	98	69	62	32	55	55	74	36	44	-1.18103	-0.240051	0.612903	Green	1.08276	0.114712	0.789515	Red
Q81FE1	Transcriptional regulatory protein WalR	5.9	46203	85	29	58	133	87	103	12	65	53	60	98	59	1.86286	0.897517	0.0771832	Red	1.65414	0.726077	0.234236	Red
Q81FD3	Cold shock protein	5.2	26611	111	105	112	267	196	147	26	90	70	77	101	65	1.85196	0.889056	0.113698	Green	1.30159	0.380272	0.442377	Green
Q81ES0	Chitin binding protein	5.5	41000	47	38	207	148	8	19	62	97	82	86	41	69	-1.6573	-0.728838	0.612847	Red	-1.22613	-0.294113	0.419802	Red
Q81GN6	Transcriptional regulator, LytR family	5.8	55882	20	68	103	52	32	14	8	35	37	9	20	23	-1.92079	-0.941701	0.331148	Green	-1.50909	-0.59368	0.435062	Green
Q81HW0	Periplasmic oligopeptide-binding protein OppA	6.1	36900	164	89	154	346	234	316	78	237	186	316	412	356	2.19268	1.1327	0.0201837	Blue	2.15675	1.10886	0.0330251	Blue
Q815I4	Group-specific protein	6.2	106473	2	12	47	9	2	5	22	17	30	17	2	5	-3.36842	-1.75207	0.386268	Red	-2.66667	-1.41504	0.0673132	Green
Q81AN8	Hypothetical Cytosolic Protein	8.8	45798	51	53	43	103	161	101	24	21	29	42	35	60	2.45333	1.29474	0.0629101	Green	1.81818	0.862496	0.0950138	Green
Q81A99	YhzD-like protein	5	73969	37	62	78	44	33	42	35	52	52	44	30	41	-1.47541	-0.561116	0.242312	Red	-1.20339	-0.267104	0.326591	Red
Q815A2	Lipoprotein	8.6	34030	26	10	31	67	53	59	28	72	61	74	88	93	2.6	1.37851	0.0115623	Blue	1.57317	0.653675	0.127017	Green
Q81B12	DNA-binding protein HU	6	84185	6	1	4	11	6	18	0	5	1	19	36	23	2.71429	1.44057	0.134886	Green	9	3.16993	0.0340462	Blue
Q817R6	Acyl carrier protein (ACP)	5.2	101639	12	29	41	22	21	27	4	17	25	22	13	18	-1.16438	-0.219566	0.684473	Green	1.14286	0.192645	0.751235	Red
Q81IP0	Lactate utilization protein A	5.4	56190	12	27	62	39	55	35	17	33	30	29	12	19	1.26923	0.343954	0.605895	Green	-1.31746	-0.39776	0.392392	Green
Q81HK5	NifU protein	5.9	45535	46	45	46	131	110	105	32	75	85	110	120	128	2.49286	1.3178	0.0127059	Blue	1.85128	0.888525	0.0650602	Red
Q81IX9	S-ribosylhomocysteine lyase (EC 4.4.1.21) (AI-2 synthesis protein) (Autoinducer-2 production protein LuxS)	6	61157	10	5	7	38	22	42	3	14	16	47	29	39	4.2	2.07039	0.0423384	Blue	3.27778	1.71272	0.0161647	Blue
Q81FD5	Methionine aminopeptidase (MAP) (MetAP) (EC 3.4.11.18) (Peptidase M)	5.2	29264	154	142	158	389	282	204	31	112	89	99	132	82	1.92123	0.942027	0.1191	Blue	1.34468	0.427264	0.403282	Green
Q81IL0	Uridylate kinase (UK) (EC 2.7.4.22) (Uridine monophosphate kinase) (UMP kinase) (UMPK)	4.9	54774	57	116	168	62	69	57	51	62	54	37	19	27	-1.80105	-0.848836	0.251809	Green	-1.97674	-0.983126	0.0153872	Blue
Q81A32	ThiS protein	6.3	38089	257	176	187	550	399	462	109	446	446	576	587	621	2.26966	1.18248	0.0116218	Blue	1.77988	0.83178	0.143893	Red
Q81C49	Cold shock protein	7.2	74607	96	147	73	69	82	118	60	83	91	85	70	102	-1.17279	-0.22995	0.588092	Red	1.09705	0.133625	0.589985	Red
Q814H1	Glyoxalase family protein	5.4	47539	18	25	53	60	46	44	8	15	15	26	14	26	1.54545	0.628031	0.229919	Green	1.68293	0.750972	0.130986	Green
A0A0S2	2-C-methyl-D-erythritol 2,4-cyclodiphosphate synthase (MECDP-synthase) (MECPP-synthase) (MECPS) (EC 4.6.1.12)	8.9	33444	130	70	122	240	167	229	83	216	255	286	289	322	1.96615	0.975376	0.0252297	Blue	1.6158	0.692248	0.153785	Green
Q81EV0	Cold shock-like protein CspE	7.2	91430	0	1	47	2	0	0	4	10	6	0	0	0	-10.2	-3.3505	0.426905	Green	-7.66667	-2.9386	0.0634142	Green
Q81IS3	GatB/Yqey domain protein	5.1	57597	23	64	81	43	42	42	26	31	35	44	30	33	-1.31538	-0.395485	0.510496	Green	1.15789	0.211504	0.383708	Red
Q816G0	Periplasmic oligopeptide-binding protein OppA	5	50280	57	75	96	98	62	72	51	57	57	89	52	80	1.01732	0.0247679	0.93584	Red	1.33333	0.415037	0.233357	Red
Q81J03	Chaperonin GroEL (EC 5.6.1.7) (60 kDa chaperonin) (Chaperonin-60) (Cpn60)	4.9	48402	32	73	66	57	37	45	25	29	31	33	23	36	-1.22535	-0.293196	0.503118	Green	1.07955	0.110424	0.628491	Red
Q81IQ7	Hypothetical Membrane Spanning Protein	6	51157	8	26	52	46	36	31	18	31	26	46	23	31	1.30337	0.382248	0.562194	Red	1.32051	0.401098	0.356703	Red
Q81HE6	Murein endopeptidase	5.5	51769	21	32	39	40	23	27	8	23	26	29	18	29	-1.02151	-0.0306968	0.931937	Green	1.31667	0.39689	0.403635	Red
Q81A05	Collagen adhesion protein	8.5	39127	31	25	27	47	53	57	9	21	31	49	47	50	1.86047	0.895663	0.00390088	Blue	2.32812	1.21917	0.0445201	Blue
Q812Q9	Cell wall-binding protein	4.5	47316	16	27	39	35	40	28	9	23	20	31	13	19	1.24706	0.31853	0.418956	Green	1.2	0.263034	0.61912	Red
Q814Q8	Immune inhibitor A (EC 3.4.24.-)	5.3	62463	3	17	30	20	15	21	6	13	11	21	9	20	1.11321	0.154723	0.824093	Green	1.60606	0.683526	0.222362	Red
Q81E03	5'-nucleotidase (EC 3.1.3.5)	8.5	72828	22	24	27	30	30	31	10	18	25	25	27	31	1.23684	0.306661	0.0477585	Green	1.53571	0.61891	0.134187	Red
Q819J9	Hypothetical Membrane Spanning Protein	6.1	61770	20	43	32	1	3	2	9	7	6	3	0	0	-10.8889	-3.44478	0.0456922	Blue	-4.16667	-2.05889	0.00931898	Blue
Q81DS3	Phosphoglycerol transferase	9.1	91497	26	30	25	9	22	15	4	10	8	8	13	14	-1.71429	-0.777608	0.0740333	Green	1.52	0.604071	0.166	Green
Q81A83	Alkyl hydroperoxide reductase subunit F (EC 7.1.1.2) (Alkyl hydroperoxide reductase) (NADH dehydrogenase)	7.7	36228	56	53	100	233	74	103	85	162	200	92	76	88	1.94811	0.962078	0.302561	Green	-1.73745	-0.796973	0.198498	Red
Q814R3	Cell wall endopeptidase, family M23/M37	8.8	50664	0	6	3	32	15	62	2	4	12	37	12	25	9.33333	3.22239	0.133942	Green	3.66667	1.87447	0.10731	Green
Q81FF3	Succinoglycan biosynthesis protein	5	32053	66	54	46	119	107	110	14	40	27	58	67	44	2.00592	1.00426	0.00243799	Blue	2.04762	1.03395	0.0440573	Blue
Q81FY1	D-alanyl-D-alanine carboxypeptidase (EC 3.4.16.4)	6	46755	44	28	36	39	28	26	41	49	64	65	73	69	-1.15625	-0.209453	0.461727	Green	1.33758	0.419625	0.107785	Blue
Q81BX5	Hydrolase	8.3	41838	17	3	5	16	9	16	23	47	47	54	79	84	1.57143	0.652077	0.359389	Blue	1.83333	0.874469	0.0541967	Blue
Q81IP9	Chitin binding protein	5.3	55540	19	45	72	45	34	38	21	32	35	41	25	25	-1.15833	-0.21205	0.721803	Green	1.03297	0.0467942	0.890901	Red
Q81J01	DNA/RNA helicase (DEAD/DEAH box family)	5	65781	10	16	54	24	13	22	27	26	31	27	16	19	-1.33871	-0.420843	0.665863	Red	-1.33846	-0.420576	0.141526	Red
Q817I7	2-oxoglutarate dehydrogenase E1 component (EC 1.2.4.2) (Alpha-ketoglutarate dehydrogenase)	5.1	88384	4	17	35	3	4	5	2	5	7	7	4	5	-3.93333	-1.97575	0.243956	Green	1.11765	0.160465	0.718882	Red
Q81HU4	Xaa-Pro dipeptidase (EC 3.4.13.9)	5.6	56150	35	30	34	17	21	17	22	70	49	16	46	23	-1.75862	-0.814444	0.0020768	Blue	-1.63636	-0.710493	0.332732	Red
Q812X7	Group-specific protein	5	75705	3	8	42	5	0	0	9	13	14	7	2	2	-7	-2.80735	0.321007	Red	-2.78571	-1.47805	0.0213723	Blue
Q812X3	Large ribosomal subunit protein uL3 (50S ribosomal protein L3)	5.3	32459	19	32	53	75	68	58	13	30	29	59	23	50	1.90654	0.930958	0.0630732	Green	1.8	0.847997	0.198833	Red
Q819K6	Predicted kinase related to hydroxyacetone kinase	5.3	49409	27	66	45	2	5	1	34	28	24	8	6	1	-12.8182	-3.68012	0.0599246	Red	-4.94444	-2.30581	0.00379494	Blue
Q814W2	Cell surface protein	4.9	50990	16	33	38	37	20	14	10	13	13	18	10	13	-1.21622	-0.2824	0.607433	Green	1.12821	0.174029	0.562901	Green
Q81E87	Enoyl-[acyl-carrier-protein] reductase [NADH] FabI (ENR) (EC 1.3.1.9) (NADH-dependent enoyl-ACP reductase)	5.4	60469	12	3	35	40	3	21	21	36	30	33	16	28	1.26415	0.338169	0.760952	Red	-1.125	-0.169925	0.643852	Red
Q819R4	Tyrosine--tRNA ligase 2 (EC 6.1.1.1) (Tyrosyl-tRNA synthetase 2) (TyrRS 2)	5.2	104496	6	34	31	17	15	18	1	15	18	18	6	12	-1.39623	-0.481533	0.513385	Green	1.05405	0.0759489	0.921313	Red
Q814C4	5'-nucleotidase (EC 3.1.3.5)	4.9	42912	63	78	206	65	60	34	82	124	82	83	57	45	-2.16049	-1.11136	0.299811	Red	-1.54787	-0.630286	0.131541	Red
Q819M0	Hydroxymethylpyrimidine-binding protein	5.1	68976	5	19	51	7	3	7	10	12	16	13	6	7	-3.9	-1.96347	0.290922	Green	-1.41379	-0.499571	0.230539	Green
Q81FZ5	Hydrolase	7.2	72235	39	62	51	22	36	29	43	65	51	49	44	43	-1.72222	-0.784271	0.0614846	Red	-1.16547	-0.220909	0.35586	Red
Q819X7	Penicillin-binding protein	5.2	52164	18	35	49	16	15	10	16	17	11	18	8	15	-2.38636	-1.25481	0.146352	Green	-1.06818	-0.0951572	0.791593	Red
Q81HB4	Autolysin (Cell wall hydrolase)	6.4	58798	30	33	49	5	2	4	26	49	32	3	14	4	-8.21429	-3.03814	0.0271269	Blue	-4.58333	-2.1964	0.0346013	Blue
Q81I65	Large ribosomal subunit protein bL19 (50S ribosomal protein L19)	4.8	101027	0	0	0	20	2	33	0	0	0	3	19	17	19.3333	4.27302	0.178189	Green	14	3.80735	0.122875	Green
Q815H1	Lipoprotein	8.5	52395	19	22	19	41	43	42	7	22	29	37	35	37	2.04762	1.03395	0.000210571	Blue	1.83607	0.876618	0.118552	Red
Q816E4	Peptidoglycan-N-acetylglucosamine deacetylase BC_1974 (Peptidoglycan GlcNAc deacetylase) (EC 3.5.1.104)	5.1	64131	6	35	32	9	7	9	12	9	12	11	6	8	-2.71429	-1.44057	0.223903	Green	-1.28571	-0.36257	0.213908	Red
Q81BB8	D-alanyl-D-alanine carboxypeptidase (EC 3.4.16.4)	8.9	45166	37	26	25	23	21	24	29	54	50	28	38	33	-1.28169	-0.358048	0.221071	Green	-1.33333	-0.415037	0.279075	Red
Q81BN2	Sex pheromone staph-cAM373	9	50057	15	8	13	2	1	8	14	32	24	21	31	38	-2.78571	-1.47805	0.0509427	Green	1.27397	0.349334	0.405397	Blue
Q814M4	PTS system, glucose-specific IIABC component (EC 2.7.1.69)	5	46741	1	50	5	0	30	0	0	4	1	0	0	1	-1.78788	-0.838249	0.66992	Green	-2	-1	0.384053	Green
P0A392	Ribonucleoside-diphosphate reductase subunit beta (EC 1.17.4.1)	5.1	39842	27	38	45	59	37	36	26	46	46	56	35	54	1.19469	0.256637	0.472869	Red	1.22314	0.29059	0.394643	Red
Q819Z1	Proline--tRNA ligase 1 (EC 6.1.1.15) (Prolyl-tRNA synthetase 1) (ProRS 1)	5.1	78193	22	42	38	23	19	17	13	18	28	22	15	21	-1.69355	-0.760049	0.134728	Green	-1.01639	-0.023459	0.950362	Red
Q817Z0	DNA polymerase I (EC 2.7.7.7)	5	97398	3	11	36	4	4	0	7	8	5	11	3	6	-4.81818	-2.26849	0.293448	Green	1	0	1	Green
Q814B9	Hypothetical Membrane Spanning Protein	6.3	53426	26	17	22	25	39	23	12	29	38	37	41	38	1.32353	0.40439	0.286278	Red	1.45122	0.537266	0.245295	Red
Q81HC7	Autolysin (Cell wall hydrolase)	6.8	38057	23	25	37	22	17	27	11	28	21	9	25	14	-1.27536	-0.350907	0.302652	Red	-1.23529	-0.304855	0.589682	Red
Q81GG5	DUF1510 domain-containing protein	5.7	43603	12	29	64	47	22	44	35	55	60	53	33	38	1.07407	0.103093	0.886778	Red	-1.20472	-0.268703	0.425496	Green
Q81A31	Succinoglycan biosynthesis protein	4.9	66927	37	18	39	46	43	38	9	45	24	30	39	31	1.34021	0.422455	0.23676	Red	1.2716	0.346651	0.559878	Red
Q817E9	ESAT-6-like protein	5.1	44082	9	16	37	25	18	27	15	18	12	27	7	12	1.12308	0.167457	0.787049	Green	1.02083	0.0297473	0.961718	Red
Q81HW1	Neutral metalloproteinase (EC 3.4.24.-)	7.1	32367	144	81	127	137	151	121	64	184	131	163	160	145	1.16056	0.214825	0.430803	Red	1.23298	0.302154	0.483894	Red
Q81EK1	Biotin carboxyl carrier protein of acetyl-CoA carboxylase	9.3	37744	19	19	22	51	55	45	19	43	47	59	62	71	2.44444	1.28951	0.0048207	Blue	1.74107	0.799975	0.0708751	Green
Q81IP8	Large ribosomal subunit protein uL13 (50S ribosomal protein L13)	4.8	45905	8	13	41	37	25	30	6	21	18	23	13	16	1.46154	0.547488	0.437835	Green	1.14583	0.196397	0.694444	Red
Q81BN3	ECF-type sigma factor negative effector	9.1	41660	7	6	5	8	11	15	17	32	35	43	50	55	1.7619	0.817136	0.109875	Green	1.73563	0.795461	0.0404802	Blue
Q81GG7	Cytochrome c oxidase subunit 2 (EC 7.1.1.9)	5.9	28272	2	12	42	30	9	23	26	39	36	32	24	27	1.10169	0.139725	0.891752	Red	-1.2093	-0.274175	0.274163	Green
Q815C5	DUF3993 domain-containing protein	9	31221	211	150	208	304	223	254	121	284	320	315	328	371	1.37063	0.454839	0.0856438	Red	1.39698	0.482309	0.252535	Red
Q816T0	FenI	4.9	91296	6	16	30	27	11	29	4	16	15	18	9	12	1.27273	0.347923	0.608976	Green	1.10526	0.14439	0.790989	Red
Q81FD4	Hypothetical Cytosolic Protein	5.2	29353	117	114	130	298	240	163	25	87	68	80	105	65	1.93407	0.951637	0.0990321	Blue	1.38251	0.467294	0.353429	Green
Q81GG4	PRK06770 family protein	5	28314	8	13	48	80	25	74	25	58	49	84	41	65	2.52778	1.33787	0.170169	Red	1.42963	0.515641	0.293262	Green
Q81DX6	Thiol:disulfide interchange protein tlpA	5.4	36780	37	41	102	59	36	33	38	55	62	81	42	46	-1.39695	-0.482277	0.506392	Red	1.08861	0.122484	0.76425	Red
Q81EW1	Ester cyclase	5.3	58834	2	2	39	3	0	0	12	13	15	5	2	1	-7.66667	-2.9386	0.392691	Red	-3.90909	-1.96683	0.00278369	Blue
Q81HR4	microbial collagenase (EC 3.4.24.3) (Microbial collagenase)	9.1	42120	39	25	36	30	20	27	35	51	54	40	49	31	-1.2875	-0.364572	0.221602	Green	-1.1626	-0.217357	0.444814	Red
Q81A00	Hemolysin BL lytic component L2	5.6	60951	12	38	20	0	1	1	5	2	3	0	0	0	-14.6	-3.8679	0.098092	Green	-4.33333	-2.11548	0.0634142	Green
P60180	Collagenase ColA (EC 3.4.24.3) (Microbial collagenase)	4.9	26451	32	49	64	99	86	79	22	38	38	66	39	60	1.80405	0.851243	0.0295798	Blue	1.66337	0.734106	0.0950643	Red
Q81FS1	Immune inhibitor A (EC 3.4.24.-)	5	42140	14	26	41	23	26	21	18	22	27	21	11	9	-1.15068	-0.202493	0.687134	Red	-1.59091	-0.669851	0.136734	Green
Q817D3	DNA-directed RNA polymerase subunit beta' (RNAP subunit beta') (EC 2.7.7.6) (RNA polymerase subunit beta') (Transcriptase subunit beta')	5.3	40069	19	13	35	22	9	9	3	14	14	12	7	10	-1.62791	-0.703018	0.325454	Green	-1.0625	-0.0874628	0.87799	Green
Q81BM0	serine-type D-Ala-D-Ala carboxypeptidase (EC 3.4.16.4)	5.3	42323	25	14	18	43	27	55	32	53	42	78	66	74	2.13333	1.09311	0.0927172	Red	1.7	0.765535	0.0197867	Blue
Q817I8	Flagellar hook-associated protein 2 (HAP2) (Flagellar cap protein)	5.1	53007	9	13	32	18	12	9	3	10	7	8	1	4	-1.35714	-0.440573	0.563824	Green	-1.4375	-0.523562	0.461462	Green
Q814V2	Negative regulator of genetic competence clpC/mecB	5.7	45230	10	28	41	37	33	29	17	31	31	32	21	23	1.2439	0.314873	0.539423	Red	-1.03797	-0.0537713	0.87146	Red
Q81IK3	DNA-directed RNA polymerase subunit beta (RNAP subunit beta) (EC 2.7.7.6) (RNA polymerase subunit beta) (Transcriptase subunit beta)	7.6	34612	5	10	3	30	24	33	1	2	2	9	16	24	4.28571	2.09954	0.00291441	Blue	6.5	2.70044	0.0764577	Red
Q818U8	Enterotoxin / cell-wall binding protein	5.2	39579	16	26	44	41	28	31	5	25	27	31	16	25	1.1573	0.210767	0.644387	Green	1.25	0.321928	0.583902	Red
Q817X8	Phage-related protein	4.9	66271	8	14	34	9	2	1	10	12	8	9	3	2	-3.93333	-1.97575	0.195808	Green	-1.94118	-0.956931	0.118807	Red
Q81AM9	Bacillolysin (EC 3.4.24.28)	5.8	31429	34	17	18	49	59	50	17	45	48	55	51	46	2.23611	1.16099	0.0160919	Blue	1.37168	0.455945	0.289756	Red
Q81A21	N-acetylmuramoyl-L-alanine amidase (EC 3.5.1.28)	5.6	64447	4	18	36	18	7	5	8	14	16	19	8	16	-1.84848	-0.886343	0.429731	Green	1.12195	0.16601	0.70488	Red
Q819Z7	Neutral metalloproteinase (EC 3.4.24.-)	5.4	38081	13	15	26	27	18	20	6	15	23	21	16	16	1.19298	0.254573	0.499345	Red	1.19149	0.252766	0.611622	Red
Q818M3	Elongation factor G (EF-G)	5.1	40200	8	25	29	16	23	17	16	20	23	15	16	13	-1.10169	-0.139725	0.791687	Red	-1.31915	-0.399607	0.117504	Red
Q818M5	Thiol-activated cytolysin	5.4	59370	7	21	27	30	28	21	11	23	26	23	16	21	1.41379	0.499571	0.312785	Red	1	0	1	Red
Q81GH0	Pyruvate carboxylase (EC 6.4.1.1)	5.1	54022	3	6	28	12	0	6	12	19	18	9	5	2	-1.90476	-0.929611	0.519718	Red	-2.73684	-1.45251	0.021236	Blue
Q81GL0	Hemolysin BL binding component	6.4	61955	8	11	7	19	13	21	0	13	10	18	16	27	1.93103	0.949374	0.0454056	Blue	2.46154	1.29956	0.0724014	Red
Q815S1	Chaperone protein DnaK (HSP70) (Heat shock 70 kDa protein) (Heat shock protein 70)	6.7	41581	27	48	25	7	6	4	15	6	9	5	2	3	-5.15	-2.36457	0.0620338	Green	-2.53846	-1.34395	0.116496	Green
Q81CG6	Internalin	6.6	49700	51	60	48	29	46	26	4	18	17	11	25	10	-1.55769	-0.63941	0.0694797	Green	1.16667	0.222392	0.74223	Blue
Q81GY5	N-acetylmuramoyl-L-alanine amidase (EC 3.5.1.28)	7.6	32404	5	6	10	32	26	20	0	4	6	14	9	13	3.375	1.75489	0.0187171	Blue	3	1.58496	0.0213272	Blue
Q814T2	Chaperone protein ClpB	5.3	59771	4	17	39	11	10	14	18	22	18	22	12	14	-1.65789	-0.729352	0.500886	Red	-1.19608	-0.258312	0.397391	Green
Q81J39	Hemolysin BL lytic component L1	10.7	30260	25	49	51	16	12	6	10	16	15	12	6	7	-3.45946	-1.79055	0.0554422	Green	-1.57143	-0.652077	0.111957	Green
Q815K6	Flagellar hook-associated protein 1	5	35176	82	95	269	126	135	117	70	136	105	144	75	79	-1.17848	-0.236924	0.743474	Red	-1.04319	-0.0610011	0.890072	Red
Q81GS6	Pyruvate kinase (EC 2.7.1.40)	8.3	37037	268	153	277	193	151	126	85	212	156	101	152	91	-1.48203	-0.567574	0.188728	Red	-1.31412	-0.394098	0.444181	Red
Q81A16	Formate acetyltransferase (EC 2.3.1.54) (Pyruvate formate-lyase)	5.2	37218	6	11	53	32	9	8	17	33	24	34	8	12	-1.40385	-0.489385	0.705337	Red	-1.35088	-0.433897	0.523107	Red
Q81J70	Endonuclease/Exonuclease/phosphatase family protein	5.2	57603	7	19	39	12	11	16	12	12	12	14	7	11	-1.61905	-0.695145	0.451951	Green	-1.11429	-0.156119	0.578363	Red
Q815K7	Carbamoyl phosphate synthase large chain (EC 6.3.4.16) (EC 6.3.5.5) (Carbamoyl phosphate synthetase ammonia chain)	4.9	56317	23	28	47	31	24	24	23	32	34	37	20	26	-1.23171	-0.300659	0.483072	Red	-1.06977	-0.0972972	0.758471	Red
Q81AI2	Methionine--tRNA ligase 1 (EC 6.1.1.10) (Methionyl-tRNA synthetase 1) (MetRS 1)	8.5	63702	0	3	4	11	4	18	0	8	12	19	11	18	3.6	1.848	0.156794	Green	2.21739	1.14886	0.104811	Green
Q816G3	Inosine-5'-monophosphate dehydrogenase (IMP dehydrogenase) (IMPD) (IMPDH) (EC 1.1.1.205)	5	34562	10	28	52	34	19	35	16	17	18	30	12	20	-1.02198	-0.0313642	0.963275	Red	1.2037	0.26748	0.554918	Red
Q819E2	Aconitate hydratase (Aconitase) (EC 4.2.1.3)	6.3	42123	8	7	6	9	12	15	10	15	11	12	15	16	1.625	0.70044	0.0898011	Green	1.17949	0.23816	0.299563	Red
Q813D9	Phosphomethylpyrimidine synthase (EC 4.1.99.17) (Hydroxymethylpyrimidine phosphate synthase) (HMP-P synthase) (HMP-phosphate synthase) (HMPP synthase) (Thiamine biosynthesis protein ThiC)	4.8	23135	57	21	37	86	73	78	24	68	78	82	108	119	2.0339	1.02425	0.0466126	Blue	1.80347	0.850774	0.0903152	Green
Q81BS6	Enolase (EC 4.2.1.11) (2-phospho-D-glycerate hydro-lyase) (2-phosphoglycerate dehydratase)	7.8	20592	25	16	12	49	44	48	5	14	24	36	42	62	2.57143	1.36257	0.00892407	Blue	3.1087	1.63631	0.0332148	Blue
Q817M4	Non-hemolytic enterotoxin lytic component L2	8.9	29372	18	16	11	24	22	36	16	24	34	41	39	59	1.77083	0.824428	0.0881526	Green	1.84416	0.882961	0.0601273	Green
Q818C1	S-layer homology domain / putative murein endopeptidase	5.6	50491	0	0	0	0	0	0	14	37	20	14	17	7	1	0	0	Orange	-1.80488	-0.851901	0.247689	Green
Q81GC6	serine-type D-Ala-D-Ala carboxypeptidase (EC 3.4.16.4)	4.7	21801	0	3	4	25	73	35	1	20	13	54	27	30	13.6	3.76553	0.101854	Green	3.08108	1.62344	0.0756802	Green
Q81GL9	Cell surface protein	5.1	43689	10	18	42	17	13	18	10	17	10	12	6	7	-1.43137	-0.517399	0.52659	Red	-1.42857	-0.514573	0.254141	Red
Q81HQ7	Cell surface protein	6	41165	11	13	33	18	9	14	18	14	20	15	11	17	-1.36364	-0.447459	0.536247	Red	-1.19565	-0.257798	0.295422	Red
Q81A53	Aldehyde-alcohol dehydrogenase	9.1	35578	0	3	2	30	21	31	0	0	5	8	11	14	10.625	3.40939	0.0105768	Blue	4.5	2.16993	0.0178472	Blue
Q81A29	Periplasmic component of efflux system	5.7	73322	19	39	21	13	19	16	24	40	42	46	23	31	-1.60784	-0.685127	0.241583	Green	-1.05825	-0.0816838	0.832125	Red
Q817A4	S-layer protein / Peptidoglycan endo-beta-N-acetylglucosaminidase (EC 3.2.1.-)	9.9	22971	6	6	37	12	4	2	7	16	9	5	6	2	-2.47619	-1.30812	0.425654	Green	-2.1875	-1.12928	0.131936	Green
Q81EV3	Non-hemolytic enterotoxin lytic component L1	9	44449	0	0	38	2	0	0	6	6	5	0	0	0	-8.2	-3.03562	0.443506	Green	-6.66667	-2.73697	0.00344235	Blue
Q819X9	Non-expressed Enterotoxin C	9.1	26546	14	18	33	24	22	11	5	17	9	8	10	9	-1.13333	-0.180572	0.726798	Red	-1.13333	-0.180572	0.74335	Red
Q81FC3	Surface protein	5	28331	33	18	21	44	38	38	7	22	15	18	26	15	1.64	0.713696	0.0560689	Green	1.31915	0.399607	0.413306	Red
Q81JC7	Enterotoxin / cell-wall binding protein	8.6	48041	14	28	13	11	18	11	3	10	9	10	12	11	-1.34884	-0.431716	0.423408	Red	1.44	0.526069	0.231061	Red
Q815Z2	Phosphoribosylformylglycinamidine synthase subunit PurL (FGAM synthase) (EC 6.3.5.3) (Formylglycinamide ribonucleotide amidotransferase subunit II) (FGAR amidotransferase II) (FGAR-AT II) (Glutamine amidotransferase PurL) (Phosphoribosylformylglycinamidine synthase subunit II)	5.3	46841	11	28	27	9	6	4	6	6	4	5	3	3	-3.13636	-1.64909	0.0960563	Green	-1.35714	-0.440573	0.151835	Red
Q81BC1	Ribonucleoside-diphosphate reductase (EC 1.17.4.1)	5.8	43229	12	12	20	8	4	6	3	8	14	3	2	4	-2.2381	-1.16227	0.0660034	Green	-2.33333	-1.22239	0.232983	Green
Q81IK9	MCM domain family protein	4.8	20693	40	94	108	76	60	44	27	40	38	37	19	26	-1.3388	-0.420938	0.43481	Red	-1.27059	-0.345497	0.314862	Red
Q815N5	Enterotoxin	6.6	36602	4	5	10	30	21	24	1	16	8	22	16	27	3.54545	1.82597	0.00620916	Blue	2.42857	1.28011	0.0738089	Green
Q81JC4	Serine endoprotease DegS (Site-1 protease DegS) (Site-1-type intramembrane protease)	5.2	48760	1	7	21	5	7	9	3	5	3	9	3	6	-1.33333	-0.415037	0.699148	Red	1.5	0.584963	0.310455	Green
Q81GF2	Phosphoenolpyruvate-protein phosphotransferase (EC 2.7.3.9) (Phosphotransferase system, enzyme I)	5.7	106346	0	7	8	0	1	0	9	10	8	1	2	1	-4.5	-2.16993	0.203101	Green	-4.28571	-2.09954	0.00103876	Blue
M4PUS7	Flagellar hook protein FlgE	4.7	28696	51	59	165	47	42	26	67	97	67	59	38	30	-2.35593	-1.2363	0.282263	Green	-1.8	-0.847997	0.0599031	Green
Q81DA6	Flagellin	5.4	50081	70	44	65	39	34	38	58	86	73	51	66	41	-1.59649	-0.674905	0.099578	Green	-1.36646	-0.450443	0.145578	Red
Q81FN2	Phage protein	5.6	43243	5	28	32	13	22	19	8	15	12	23	6	14	-1.19298	-0.254573	0.711984	Red	1.21053	0.275634	0.654219	Red
Q81HW3	Catalase (EC 1.11.1.6)	5.5	37841	8	13	32	10	2	2	3	2	2	0	2	1	-3.29412	-1.71989	0.210296	Green	-1.66667	-0.736966	0.133583	Green
Q81IN3	Sphingomyelinase C (EC 3.1.4.12) (Cereolysin B) (SMPLC) (Sphingomyelin phosphodiesterase)	5.1	52270	1	3	19	12	4	0	1	3	0	2	1	1	-1.36842	-0.452512	0.748471	Red	1	0	1	Red
Q81IP2	UvrABC system protein A (UvrA protein) (Excinuclease ABC subunit A)	5.1	75153	0	2	22	6	0	2	2	4	3	3	0	1	-2.45455	-1.29546	0.530565	Green	-1.71429	-0.777608	0.200173	Green
Q81J61	Hemolysin II	5.2	55669	5	12	35	27	20	26	11	20	17	27	22	26	1.38182	0.466568	0.523838	Red	1.52941	0.612977	0.0555917	Green
Q818P9	Transketolase (EC 2.2.1.1)	4.9	38603	9	17	29	11	11	18	14	18	21	9	4	7	-1.34884	-0.431716	0.490444	Red	-2.43478	-1.28379	0.0144285	Blue
Q81AR8	Polyisoprenyl-teichoic acid--peptidoglycan teichoic acid transferase TagU (EC 2.7.8.-)	5.1	38491	0	0	3	2	0	0	0	0	25	0	0	28	-1.2	-0.263034	0.797171	Red	1.10714	0.146841	0.940185	Red
Q81C48	Enhancin (EC 3.4.24.-)	5	61093	1	0	22	2	1	10	4	6	8	10	2	6	-1.625	-0.70044	0.698877	Green	1	0	1	Red
Q81IN2	Valine--tRNA ligase (EC 6.1.1.9) (Valyl-tRNA synthetase) (ValRS)	5.1	53204	1	3	21	4	3	0	2	5	4	7	2	3	-2.8	-1.48543	0.446119	Green	1.07143	0.0995357	0.861464	Red
Q814T5	1-pyrroline-5-carboxylate dehydrogenase (P5C dehydrogenase) (EC 1.2.1.88) (L-glutamate gamma-semialdehyde dehydrogenase)	5	30653	20	24	55	53	50	46	16	30	33	48	26	34	1.4902	0.575502	0.268985	Red	1.35366	0.436864	0.310977	Red
Q81HQ5	Transcriptional regulator, LytR family	5	27456	7	9	25	32	37	24	8	13	7	29	9	20	2.18182	1.12553	0.0736368	Green	1.96774	0.976541	0.220013	Green
Q81FA7	Periplasmic oligopeptide-binding protein OppA	8.5	32156	1	0	1	9	6	20	0	8	10	19	20	27	7.6	2.926	0.121856	Green	3.28571	1.71621	0.0167324	Blue
Q815J1	1-phosphatidylinositol phosphodiesterase (EC 4.6.1.13) (Phosphatidylinositol diacylglycerol-lyase) (Phosphatidylinositol-specific phospholipase C)	5.2	34935	8	24	16	9	8	8	4	6	10	2	4	1	-1.82143	-0.86507	0.238369	Green	-2.3	-1.20163	0.117241	Green
Q81J22	Phosphoglycerol transferase	4.9	23740	5	8	16	30	21	21	2	8	10	19	9	12	2.34375	1.22882	0.0325624	Blue	1.86957	0.902703	0.158523	Green
Q816Y7	Adenylosuccinate synthetase (AMPSase) (AdSS) (EC 6.3.4.4) (IMP--aspartate ligase)	5.4	36907	3	21	18	24	15	14	2	2	4	14	3	8	1.24444	0.315502	0.605362	Red	2.54545	1.34792	0.213035	Green
Q81JD4	EntD	5.3	42803	12	20	24	8	5	6	3	7	5	8	2	2	-2.68182	-1.42321	0.065275	Green	-1.2	-0.263034	0.692546	Red
Q81AK8	DNA-directed DNA polymerase (EC 2.7.7.7)	5.5	53711	1	1	5	1	1	1	9	16	23	8	8	7	-1.66667	-0.736966	0.42265	Green	-1.96154	-0.971986	0.174508	Green
Q81GK2	GMP synthase [glutamine-hydrolyzing] (EC 6.3.5.2) (GMP synthetase) (Glutamine amidotransferase)	4.9	70156	5	9	16	16	9	13	0	9	9	11	9	12	1.24242	0.313158	0.528243	Red	1.66667	0.736966	0.256347	Green
Q81A84	Glucose-6-phosphate isomerase (GPI) (EC 5.3.1.9) (Phosphoglucose isomerase) (PGI) (Phosphohexose isomerase) (PHI)	6.5	30452	40	33	59	115	41	54	47	92	142	53	54	48	1.57778	0.657894	0.374989	Green	-1.79747	-0.845966	0.265162	Green
Q81J36	Phosphoglucosamine mutase (EC 5.4.2.10)	10	24279	6	13	28	10	2	0	6	17	8	2	5	2	-3.33333	-1.73697	0.2072	Green	-2.83333	-1.5025	0.154033	Green
Q817Q4	Adenylosuccinate lyase (ASL) (EC 4.3.2.2) (Adenylosuccinase)	5.6	86477	0	6	27	1	0	4	0	2	4	4	0	1	-4.5	-2.16993	0.372247	Green	-1.125	-0.169925	0.851252	Red
Q81J42	NADP-dependent glyceraldehyde-3-phosphate dehydrogenase (EC 1.2.1.9)	10	22692	6	13	37	7	2	4	6	7	7	2	4	3	-3.6875	-1.88264	0.264858	Green	-1.91667	-0.938599	0.00996386	Blue
Q81JD0	Nucleoside-binding protein	5.6	92520	4	14	26	10	6	7	4	7	9	8	8	8	-1.80769	-0.854149	0.386034	Green	1.17391	0.231326	0.455669	Red
Q815X2	Trigger factor (TF) (EC 5.2.1.8) (PPIase)	5.3	66336	0	1	19	1	9	0	2	5	4	3	0	0	-1.76923	-0.823122	0.659587	Green	-2.33333	-1.22239	0.117217	Green
Q81J30	Arginine--tRNA ligase (EC 6.1.1.19) (Arginyl-tRNA synthetase) (ArgRS)	9.7	20153	15	20	40	17	14	7	4	15	10	12	5	6	-1.90244	-0.92785	0.243055	Green	-1.23077	-0.29956	0.634881	Red
Q819V1	serine-type D-Ala-D-Ala carboxypeptidase (EC 3.4.16.4)	4.7	60564	0	2	21	1	0	0	6	8	8	1	0	0	-6.5	-2.70044	0.387463	Green	-6.25	-2.64386	0.00277135	Blue
Q815F9	Ribonuclease J (RNase J) (EC 3.1.-.-)	9.2	42378	1	2	2	11	17	12	0	2	6	13	20	14	5.375	2.42626	0.0215629	Blue	4.54545	2.18442	0.0108893	Blue
Q81BT5	Penicillin-binding protein 1A (EC 2.4.99.28) (EC 3.4.16.4)	8.7	81447	11	19	8	18	16	32	7	7	12	23	13	20	1.68293	0.750972	0.206626	Green	2.03448	1.02466	0.0568746	Green
Q818H8	Antigen	5.6	39991	4	12	17	8	4	6	5	6	4	9	1	8	-1.71429	-0.777608	0.316556	Green	1.16667	0.222392	0.732692	Red
Q81IT9	Aminopeptidase Y (EC 3.4.11.-)	9.5	59421	3	8	28	3	2	1	4	5	2	2	1	2	-4.66667	-2.22239	0.286156	Green	-1.75	-0.807355	0.139435	Green
Q817J6	Flagellar hook-associated protein 3	9.2	17847	5	5	3	60	19	50	6	1	5	11	23	22	8.25	3.04439	0.0881344	Green	3.93333	1.97575	0.0474322	Blue
Q81EV2	Bifunctional purine biosynthesis protein PurH [Includes: Phosphoribosylaminoimidazolecarboxamide formyltransferase (EC 2.1.2.3) (AICAR transformylase); IMP cyclohydrolase (EC 3.5.4.10) (ATIC) (IMP synthase) (Inosinicase)]	4.5	29545	14	7	54	32	4	20	20	30	29	27	7	15	-1.32203	-0.402759	0.729398	Red	-1.57692	-0.657112	0.225498	Green
Q81GI3	Glutamine--fructose-6-phosphate aminotransferase [isomerizing] (EC 2.6.1.16) (D-fructose-6-phosphate amidotransferase) (GFAT) (Glucosamine-6-phosphate synthase) (Hexosephosphate aminotransferase) (L-glutamine--D-fructose-6-phosphate amidotransferase)	5.4	27723	16	27	44	8	9	12	8	12	8	6	2	1	-2.8125	-1.49185	0.138082	Green	-2.58333	-1.36923	0.0362882	Blue
Q819C4	Phenylalanine--tRNA ligase beta subunit (EC 6.1.1.20) (Phenylalanyl-tRNA synthetase beta subunit) (PheRS)	5.7	31650	37	45	34	47	49	39	18	32	32	37	34	39	1.15966	0.213707	0.231081	Red	1.32941	0.410788	0.175476	Red
Q817F3	IG hypothetical 22578	5.8	34249	33	43	68	46	24	36	25	24	25	39	20	33	-1.34862	-0.431488	0.368864	Red	1.23377	0.303069	0.396646	Red
Q815Y9	Translation initiation factor IF-2	7.7	29871	1	8	6	20	17	14	0	1	5	7	4	7	3	1.58496	0.012276	Blue	2.33333	1.22239	0.10446	Green
Q818T2	Elongation factor Ts (EF-Ts)	5.5	50742	10	19	21	11	3	4	7	10	12	6	10	2	-2.52381	-1.3356	0.0697805	Green	-1.52381	-0.607683	0.262343	Green
Q815S0	Dihydrolipoyl dehydrogenase (EC 1.8.1.4)	5.3	47527	7	2	20	7	2	1	5	4	5	3	1	1	-2.46154	-1.29956	0.361168	Green	-2.125	-1.08746	0.0285958	Blue
Q81JC6	ATP synthase subunit beta (EC 7.1.2.2) (ATP synthase F1 sector subunit beta) (F-ATPase subunit beta)	5.2	31799	18	21	34	31	28	20	11	25	22	33	16	28	1.07895	0.109624	0.754281	Red	1.31148	0.391191	0.393009	Red
Q819K5	Formate--tetrahydrofolate ligase (EC 6.3.4.3) (Formyltetrahydrofolate synthetase) (FHS) (FTHFS)	5.4	45914	4	17	21	17	11	3	11	26	18	9	13	9	-1.32353	-0.40439	0.606482	Red	-1.70588	-0.770518	0.199409	Green
Q817X7	Isoleucine--tRNA ligase 1 (EC 6.1.1.5) (Isoleucyl-tRNA synthetase 1) (IleRS 1)	5.2	47732	9	11	18	14	9	14	6	10	6	12	4	9	-1.025	-0.0356239	0.922967	Red	1.12	0.163499	0.733239	Red
Q814W0	Elongation factor Tu (EF-Tu) (EC 3.6.5.3)	5.4	55006	6	20	20	14	7	4	6	5	7	6	2	4	-1.75	-0.807355	0.285472	Green	-1.4	-0.485427	0.220881	Red
Q81JD1	Large ribosomal subunit assembly factor BipA (EC 3.6.5.-) (GTP-binding protein BipA)	6	72006	2	8	18	3	0	1	4	3	5	4	0	1	-4.42857	-2.14684	0.225787	Green	-1.875	-0.906891	0.18235	Green
Q81EF8	Phosphoglycerol transferase	6.1	35584	2	14	10	11	13	16	4	0	0	3	8	9	1.48276	0.568284	0.318501	Red	3.28571	1.71621	0.0865945	Green
Q81HS2	ATP-dependent protease ATPase subunit HslU (Unfoldase HslU)	8.3	32725	0	0	0	0	0	0	2	11	14	11	5	14	1	0	0	Orange	1.1	0.137504	0.834952	Red
Q818Y6	S-layer protein / N-acetylmuramoyl-L-alanine amidase (EC 3.5.1.28)	5.6	57857	6	13	11	12	18	10	14	22	17	32	28	31	1.30303	0.381871	0.354788	Red	1.67857	0.747234	0.0170685	Blue
Q81HQ9	Internalin protein	6.2	37800	18	30	14	17	28	22	6	11	12	19	16	23	1.07692	0.106915	0.788901	Red	1.90625	0.930737	0.024835	Blue
Q81J52	C-terminal processing peptidase (EC 3.4.21.102)	9.6	24727	17	23	47	30	26	21	11	28	16	22	8	15	-1.125	-0.169925	0.755698	Red	-1.20833	-0.273018	0.634472	Red
Q819V6	Phosphoglucomutase (EC 5.4.2.2) (Alpha-phosphoglucomutase) (Glucose phosphomutase)	7.7	26116	3	6	23	5	4	5	2	6	5	4	4	4	-2.05882	-1.04182	0.437004	Green	-1.06667	-0.0931094	0.80755	Red
Q81GN0	Hydrolase	6.9	32215	1	0	0	12	16	8	0	0	1	6	4	10	9.75	3.2854	0.0347156	Blue	5.75	2.52356	0.0648991	Green
Q81GV9	Homoserine dehydrogenase (EC 1.1.1.3)	8.9	75593	8	2	3	12	7	14	2	8	14	18	18	17	2.25	1.16993	0.0759716	Green	2.07407	1.05247	0.106682	Green
Q81DC9	Leucine dehydrogenase (LeuDH) (EC 1.4.1.9)	4.8	54545	5	9	20	5	0	3	4	11	6	9	3	6	-3.36364	-1.75002	0.185115	Green	-1.14286	-0.192645	0.731227	Red
Q816Q8	Polyribonucleotide nucleotidyltransferase (EC 2.7.7.8) (Polynucleotide phosphorylase) (PNPase)	5.1	43255	6	5	21	2	2	2	4	9	4	2	1	1	-3.88889	-1.95936	0.235955	Green	-2.85714	-1.51457	0.116381	Green
Q819J5	Alanine--tRNA ligase (EC 6.1.1.7) (Alanyl-tRNA synthetase) (AlaRS)	5.6	25689	16	21	27	21	20	12	7	12	18	17	16	17	-1.19643	-0.258734	0.439337	Red	1.325	0.405992	0.305643	Red
Q819Z9	Hypothetical Membrane Associated Protein	5.1	31243	3	10	22	20	21	8	3	10	5	20	2	4	1.36842	0.452512	0.541027	Red	1.38095	0.465664	0.694994	Red
Q81IC2	N-acetylmuramoyl-L-alanine amidase (EC 3.5.1.28) (Autolysin) (Cell wall hydrolase)	9.3	34039	4	3	10	6	3	2	4	20	10	9	14	11	-1.42857	-0.514573	0.479442	Red	1	0	1	Red
Q81C52	Tryptophan synthase beta chain (EC 4.2.1.20)	6.3	30805	17	29	15	16	27	19	10	18	18	28	18	28	1.01562	0.0223678	0.954522	Red	1.57143	0.652077	0.0973442	Green
Q81IZ3	microbial collagenase (EC 3.4.24.3) (Microbial collagenase)	5.4	28082	10	8	11	16	18	17	6	18	17	22	23	24	1.6875	0.754888	0.00381862	Blue	1.63636	0.710493	0.132943	Green
Q81FZ7	NAD-dependent malic enzyme (EC 1.1.1.38)	5.3	35343	1	13	10	11	19	10	1	6	9	20	4	12	1.59259	0.671377	0.313487	Green	2.05263	1.03747	0.289148	Green
Q81J18	Phospholipase C (EC 3.1.4.3) (Cereolysin A) (Phosphatidylcholine cholinephosphohydrolase)	4.9	34914	13	19	19	8	11	6	8	5	6	10	1	6	-1.92857	-0.947533	0.0287218	Blue	-1.1	-0.137504	0.827182	Red
Q81GC8	Transcriptional regulator, LytR family	5.5	21848	0	0	0	3	21	12	0	1	0	17	3	6	13	3.70044	0.147197	Green	7.25	2.85798	0.188625	Green
Q81C41	Phosphoribosylamine--glycine ligase (EC 6.3.4.13) (GARS) (Glycinamide ribonucleotide synthetase) (Phosphoribosylglycinamide synthetase)	5.7	40024	4	19	16	10	13	7	6	8	7	10	4	8	-1.27273	-0.347923	0.590332	Red	1.04167	0.0588937	0.87139	Red
Q81H56	Indole-3-glycerol phosphate synthase (IGPS) (EC 4.1.1.48)	6.3	51570	1	0	0	1	3	6	0	3	3	9	12	15	3.25	1.70044	0.169569	Green	4.33333	2.11548	0.0131721	Blue
Q817E1	Enterotoxin / cell-wall binding protein	5.2	40669	9	16	17	8	8	11	7	14	9	9	8	8	-1.5	-0.584963	0.175345	Green	-1.17857	-0.237039	0.508528	Red
Q81HE2	Leucine--tRNA ligase (EC 6.1.1.4) (Leucyl-tRNA synthetase) (LeuRS)	7.6	29063	2	4	3	4	9	7	0	0	1	5	5	14	1.91667	0.938599	0.113498	Green	6.75	2.75489	0.123328	Green
Q819G0	Tryptophan synthase alpha chain (EC 4.2.1.20)	5.6	41843	1	1	13	9	2	7	10	12	13	8	3	8	1.16667	0.222392	0.838693	Red	-1.72727	-0.788496	0.0652962	Green
Q81I05	Alcohol dehydrogenase (EC 1.1.1.1)	5.5	43036	1	0	13	8	1	12	1	6	7	6	5	5	1.41176	0.4975	0.682273	Red	1.11765	0.160465	0.755641	Red
Q81FD2	Nuclease SbcCD subunit C	9.2	28055	15	18	13	18	15	14	2	15	12	15	18	16	1.02041	0.0291463	0.86856	Red	1.625	0.70044	0.228291	Green
Q81IX8	Cell wall endopeptidase, family M23/M37	6.3	61463	6	7	4	13	13	18	3	7	7	20	13	14	2.35	1.23266	0.0169733	Blue	2.5	1.32193	0.0249443	Blue
Q81EY3	Ribonuclease J (RNase J) (EC 3.1.-.-)	5.2	48489	1	9	10	4	3	2	0	4	6	2	0	1	-1.91667	-0.938599	0.325956	Green	-2.16667	-1.11548	0.316201	Green
Q819A1	Small ribosomal subunit protein bS1 homolog (30S ribosomal protein S1 homolog)	4.8	46241	0	9	14	10	8	7	0	8	6	6	1	0	1.07692	0.106915	0.887088	Red	-1.7	-0.765535	0.487691	Green
Q81F85	Alanine dehydrogenase (EC 1.4.1.1)	5.4	50316	1	9	30	14	7	12	0	10	3	6	4	5	-1.19444	-0.25634	0.815331	Red	1.125	0.169925	0.844405	Red
Q815G7	Asparagine--tRNA ligase (EC 6.1.1.22) (Asparaginyl-tRNA synthetase) (AsnRS)	5.4	94960	0	0	16	1	0	0	1	4	5	1	0	0	-4.75	-2.24793	0.447559	Green	-3.25	-1.70044	0.121203	Green
Q818M4	Serine hydroxymethyltransferase (SHMT) (Serine methylase) (EC 2.1.2.1)	5.7	49367	5	14	23	15	18	13	11	14	15	17	10	16	1.08889	0.122857	0.825073	Red	1.06977	0.0972972	0.714477	Red
Q816Y2	Ferrichrome-binding protein	5	41753	6	9	16	21	15	14	2	12	10	16	8	10	1.55882	0.640458	0.166717	Green	1.37037	0.454566	0.442003	Red
Q815F8	Peptidase T (EC 3.4.11.-)	5.5	41604	0	10	8	10	20	11	2	8	3	5	1	3	2.09524	1.06711	0.157203	Green	-1.33333	-0.415037	0.580815	Red
Q81IE9	Aspartate--tRNA(Asp/Asn) ligase (EC 6.1.1.23) (Aspartyl-tRNA synthetase) (AspRS) (Non-discriminating aspartyl-tRNA synthetase) (ND-AspRS)	5.7	54711	4	6	21	8	2	9	1	5	4	4	2	2	-1.54545	-0.628031	0.545509	Green	-1.18182	-0.241008	0.659614	Red
Q814H0	Vancomycin B-type resistance protein vanW	9.5	16374	6	12	24	20	22	14	1	5	8	13	5	11	1.31111	0.39079	0.484697	Red	1.88235	0.912537	0.189045	Green
Q81ES1	Pyruvate synthase alpha chain (EC 1.2.7.1)	5.4	28624	1	0	20	23	4	18	3	7	5	15	6	12	2	1	0.407815	Green	2	1	0.137944	Green
Q818T0	Aspartate-semialdehyde dehydrogenase (ASA dehydrogenase) (ASADH) (EC 1.2.1.11) (Aspartate-beta-semialdehyde dehydrogenase)	5.8	31579	3	5	7	14	9	11	0	5	6	15	9	13	2.05556	1.03953	0.0291453	Blue	2.85714	1.51457	0.0277703	Blue
Q816W3	Aminomethyltransferase (EC 2.1.2.10) (Glycine cleavage system T protein)	4.9	51297	4	8	16	17	7	17	2	7	11	14	8	11	1.41935	0.505235	0.422553	Red	1.56522	0.646363	0.247963	Green
Q81IB1	Probable glycine dehydrogenase (decarboxylating) subunit 2 (EC 1.4.4.2) (Glycine cleavage system P-protein subunit 2) (Glycine decarboxylase subunit 2) (Glycine dehydrogenase (aminomethyl-transferring) subunit 2)	9	47589	1	2	0	3	1	5	1	0	1	8	11	15	2	1	0.220881	Green	7.4	2.88753	0.031442	Blue
Q81ER4	Anthranilate synthase component 1 (EC 4.1.3.27)	5	18156	5	2	30	26	4	9	8	11	11	16	5	7	1.05	0.0703893	0.955184	Red	-1.06452	-0.0901978	0.865219	Red
Q81EQ5	Periplasmic oligopeptide-binding protein OppA	9	39683	4	3	30	19	0	4	12	17	15	7	4	11	-1.53846	-0.621488	0.684882	Green	-1.88	-0.910733	0.0478758	Blue
Q81CE5	NADH dehydrogenase (EC 1.6.99.3)	4.7	33671	5	13	14	9	9	8	4	8	7	12	7	8	-1.2069	-0.271302	0.555992	Red	1.36364	0.447459	0.245661	Red
Q81HC8	Foldase protein PrsA 1 (EC 5.2.1.8)	5.3	143480	19	7	13	16	12	13	5	12	20	14	21	11	1.04762	0.0671142	0.869565	Red	1.225	0.292782	0.602015	Red
Q817V7	CTP synthase (EC 6.3.4.2) (Cytidine 5'-triphosphate synthase) (Cytidine triphosphate synthetase) (CTP synthetase) (CTPS) (UTP--ammonia ligase)	5.9	30331	6	7	15	16	9	8	5	9	12	14	6	10	1.16129	0.215729	0.683973	Red	1.13793	0.186413	0.68712	Red
Q816W9	Large ribosomal subunit protein uL2 (50S ribosomal protein L2)	6.1	39118	7	8	13	7	6	1	1	7	4	11	3	10	-1.82353	-0.866733	0.150033	Green	1.8	0.847997	0.268784	Green
Q815Z3	Glyceraldehyde-3-phosphate dehydrogenase (EC 1.2.1.-)	5.5	45219	0	8	15	14	10	13	3	4	3	6	2	5	1.53846	0.621488	0.39579	Green	1.23077	0.29956	0.496958	Red
Q815S7	Cytotoxin K	5.9	138776	1	6	6	0	0	0	1	5	8	0	3	0	-5.33333	-2.41504	0.121541	Green	-2.83333	-1.5025	0.205797	Green
Q3KT84	Protein RecA (Recombinase A)	4.7	18660	4	8	12	24	17	14	2	7	8	15	8	9	2.14815	1.10309	0.0547235	Green	1.75	0.807355	0.15804	Green
Q81J31	Lysine--tRNA ligase (EC 6.1.1.6) (Lysyl-tRNA synthetase) (LysRS)	10.1	11221	9	16	25	24	27	15	6	9	11	15	6	17	1.30189	0.380604	0.417758	Red	1.41379	0.499571	0.36427	Red
Q819K4	2,3-bisphosphoglycerate-independent phosphoglycerate mutase (BPG-independent PGAM) (Phosphoglyceromutase) (iPGM) (EC 5.4.2.12)	4.7	35207	15	20	24	6	5	3	16	19	15	5	4	3	-3.64706	-1.86673	0.0200116	Blue	-3.53333	-1.82103	0.00293388	Blue
Q817Q2	Periplasmic oligopeptide-binding protein OppA	4.9	46213	2	8	20	8	5	2	1	4	3	5	2	2	-1.83333	-0.874469	0.449312	Green	1.09091	0.125531	0.815085	Red
Q81IQ8	L-lactate dehydrogenase 2 (L-LDH 2) (EC 1.1.1.27)	5.6	42534	1	2	18	2	2	2	2	6	1	3	0	2	-2.66667	-1.41504	0.459788	Green	-1.5	-0.584963	0.501471	Green
Q814I6	Penicillin-binding protein	5.4	23984	6	12	14	39	23	39	8	13	15	19	13	20	2.97143	1.57116	0.0336104	Blue	1.41026	0.495957	0.152158	Red
Q817R3	D-alanyl-D-alanine carboxypeptidase (EC 3.4.16.4)	5.2	45991	3	11	33	16	18	15	6	14	10	14	5	7	1.04	0.0565835	0.947651	Red	-1.13793	-0.186413	0.728561	Red
Q81C45	Alkaline phosphatase (EC 3.1.3.1)	5.4	45287	5	13	17	6	10	10	2	7	6	5	0	0	-1.31034	-0.389947	0.493426	Red	-2.25	-1.16993	0.214905	Green
Q81ES2	Cell envelope-bound metalloprotease (Camelysin) (EC 3.4.24.-)	4.9	58981	1	0	15	7	0	0	2	5	4	7	0	4	-1.9	-0.925999	0.617161	Green	1	0	1	Red
Q816D9	3-oxoacyl-[acyl-carrier-protein] synthase 2 (EC 2.3.1.179)	6	36725	5	10	17	13	8	7	1	7	9	6	3	6	-1.12903	-0.175087	0.757236	Red	-1.11111	-0.152003	0.816318	Red
Q81IQ2	glycine oxidase (EC 1.4.3.19)	5.5	51358	1	10	20	8	11	5	4	5	5	7	3	3	-1.25926	-0.332575	0.718536	Red	-1.0625	-0.0874628	0.828721	Red
Q819K3	Phosphoglycerol transferase	5.4	41388	8	14	20	0	0	0	5	13	3	1	1	0	-15	-3.90689	0.0561202	Green	-4.8	-2.26303	0.172498	Green
Q815X0	Small ribosomal subunit protein uS4 (30S ribosomal protein S4)	6.4	87357	0	6	16	1	2	0	2	2	5	2	0	2	-4.16667	-2.05889	0.306986	Green	-1.71429	-0.777608	0.247612	Green
Q81J50	Small ribosomal subunit protein uS2 (30S ribosomal protein S2)	4.7	12510	12	13	12	28	22	17	2	5	4	11	6	9	1.75	0.807355	0.0863982	Green	2.07143	1.05063	0.0537522	Green
Q814G6	Flagellar basal-body rod protein flgG	5.2	18483	7	13	10	18	21	9	1	8	10	14	11	15	1.54545	0.628031	0.234351	Green	1.95455	0.966833	0.108481	Green
Q812X4	serine-type D-Ala-D-Ala carboxypeptidase (EC 3.4.16.4)	5.8	20634	3	3	8	15	16	13	0	5	4	6	7	11	2.76471	1.46713	0.0126697	Blue	2.25	1.16993	0.0816234	Green
Q818R5	ABC transporter-associated protein	5.6	31071	4	7	16	13	10	12	6	10	11	12	4	12	1.26667	0.341037	0.540071	Red	1.03333	0.0473057	0.920103	Red
Q819Q7	D-3-phosphoglycerate dehydrogenase (EC 1.1.1.399) (EC 1.1.1.95) (2-oxoglutarate reductase)	5.2	40654	4	18	18	6	12	4	3	10	6	14	2	4	-1.72	-0.782409	0.336203	Green	1.04545	0.0641303	0.942002	Red
Q819X0	Alkyl hydroperoxide reductase C (EC 1.11.1.26) (Peroxiredoxin) (Thioredoxin peroxidase)	5	41669	0	7	12	4	9	0	4	9	7	12	3	3	-1.375	-0.459432	0.671089	Red	-1.09524	-0.131245	0.854724	Red
Q81J59	Serine--tRNA ligase (EC 6.1.1.11) (Seryl-tRNA synthetase) (SerRS) (Seryl-tRNA(Ser/Sec) synthetase)	5.2	54002	0	2	13	13	4	10	1	2	4	6	2	2	1.66667	0.736966	0.461063	Green	1.3	0.378512	0.570384	Red
Q81IP1	Elongation factor Tu	5.9	44700	2	9	8	1	12	0	1	3	3	1	4	3	-1.375	-0.459432	0.680238	Red	1.1	0.137504	0.779107	Red
Q812J2	microbial collagenase (EC 3.4.24.3) (Microbial collagenase)	5.6	21065	12	13	15	16	15	14	5	12	13	17	9	11	1.11628	0.158698	0.200173	Red	1.21212	0.277534	0.539349	Red
Q814N7	Aminotransferase (EC 2.6.1.-)	5	28677	1	3	3	10	7	6	1	3	6	11	4	9	2.6	1.37851	0.0281744	Blue	2.07692	1.05445	0.148336	Green
Q81E72	(R,R)-butanediol dehydrogenase (EC 1.1.1.4)	6	139336	1	0	9	3	0	0	0	3	3	0	0	2	-2.16667	-1.11548	0.506273	Green	-1.8	-0.847997	0.337895	Green
Q81J79	Glutamyl-tRNA(Gln) amidotransferase subunit A (Glu-ADT subunit A) (EC 6.3.5.7)	5.4	32912	0	11	6	0	9	4	3	3	3	3	0	0	-1.25	-0.321928	0.762461	Red	-2	-1	0.183503	Green
Q81G72	DNA ligase (EC 6.5.1.2) (Polydeoxyribonucleotide synthase [NAD(+)])	4.9	66101	1	7	10	9	4	8	2	8	8	7	4	8	1.14286	0.192645	0.763676	Red	1.04762	0.0671142	0.89474	Red
Q81IM4	Glutamate--tRNA ligase (EC 6.1.1.17) (Glutamyl-tRNA synthetase) (GluRS)	5	45223	2	5	11	10	12	11	1	4	2	9	3	4	1.71429	0.777608	0.195005	Green	1.9	0.925999	0.244669	Green
Q81AI4	Agmatine deiminase (EC 3.5.3.12)	6.6	62385	0	1	0	5	1	10	0	1	5	9	1	9	4.75	2.24793	0.19302	Green	2.44444	1.28951	0.248317	Green
Q815Z1	ABC transporter ATP-binding protein	4.6	29013	1	11	8	14	10	7	1	2	1	5	0	3	1.47826	0.563901	0.371807	Red	1.57143	0.652077	0.457654	Green
Q81EV7	Aspartyl/glutamyl-tRNA(Asn/Gln) amidotransferase subunit B (Asp/Glu-ADT subunit B) (EC 6.3.5.-)	5.2	36784	0	1	20	13	0	2	6	9	8	10	1	4	-1.33333	-0.415037	0.809276	Red	-1.44444	-0.530515	0.423881	Red
Q81GM0	Fructose-bisphosphate aldolase (EC 4.1.2.13)	4.9	33432	4	1	20	6	0	3	1	3	2	2	1	1	-2.33333	-1.22239	0.465244	Green	-1.28571	-0.36257	0.386809	Red
Q814I1	Thiazole synthase (EC 2.8.1.10)	6	36282	1	1	21	5	0	3	0	4	5	2	2	2	-2.36364	-1.24101	0.534121	Green	-1.33333	-0.415037	0.579916	Red
Q81ER7	Thioredoxin reductase (EC 1.8.1.9)	7.8	30646	0	0	17	5	0	0	2	3	3	2	0	0	-2.5	-1.32193	0.558998	Green	-2.2	-1.1375	0.0764504	Green
Q819Z8	Catabolite control protein A	5.7	44189	0	2	17	3	0	0	0	2	0	3	0	1	-3.66667	-1.87447	0.425681	Green	1.4	0.485427	0.581288	Red
Q817H5	Beta sliding clamp	5.4	74082	1	7	17	1	1	1	1	2	2	4	0	0	-4.66667	-2.22239	0.256689	Green	-1.14286	-0.192645	0.828721	Red
Q81IE5	Aldehyde dehydrogenase (EC 1.2.1.3)	4.6	21353	26	23	19	27	30	25	7	17	18	15	10	16	1.19718	0.259644	0.142048	Red	-1.02273	-0.0324215	0.938349	Red
Q81AD9	Oligopeptidase F (EC 3.4.24.-)	9.4	7949	0	1	1	16	13	5	1	2	0	2	0	2	7.4	2.88753	0.0816166	Green	1.16667	0.222392	0.72503	Red
Q818E8	Cell wall endopeptidase, family M23/M37	4.6	21631	3	2	8	21	18	11	0	1	3	6	4	6	3.3125	1.72792	0.0322684	Blue	2.71429	1.44057	0.0253033	Blue
Q81DD2	Small ribosomal subunit protein uS3 (30S ribosomal protein S3)	6.2	28211	0	3	7	16	12	12	0	6	3	7	2	3	3.30769	1.72583	0.0196129	Blue	1.25	0.321928	0.687662	Red
Q818T4	Lon protease (EC 3.4.21.53) (ATP-dependent protease La)	4.9	35738	1	7	6	13	5	4	3	8	5	9	9	9	1.47059	0.556393	0.48325	Red	1.57895	0.658963	0.127643	Green
Q81J82	DNA gyrase subunit A (EC 5.6.2.2)	5.6	70141	2	5	13	3	0	0	1	3	1	0	0	0	-3.83333	-1.9386	0.220876	Green	-2.66667	-1.41504	0.129612	Green
Q819X8	Acyl-CoA dehydrogenase (EC 1.3.99.-)	5	28775	9	19	20	22	12	13	6	11	11	13	8	9	-1.02	-0.0285692	0.947316	Red	1.06452	0.0901978	0.78286	Red
Q81HT3	Large ribosomal subunit protein uL5 (50S ribosomal protein L5)	7	33271	5	6	5	19	17	18	3	18	20	21	24	20	3	1.58496	0.000212427	Blue	1.54545	0.628031	0.272032	Green
Q81GC7	serine-type D-Ala-D-Ala carboxypeptidase (EC 3.4.16.4)	6.9	32756	0	4	0	15	27	15	0	3	2	21	9	11	8.57143	3.09954	0.0368028	Blue	5.5	2.45943	0.0766536	Green
Q81A13	4-hydroxy-3-methylbut-2-en-1-yl diphosphate synthase (flavodoxin) (EC 1.17.7.3) (1-hydroxy-2-methyl-2-(E)-butenyl 4-diphosphate synthase)	5.5	33571	3	0	1	14	10	10	1	8	7	10	12	15	5.28571	2.4021	0.00528895	Blue	2.10526	1.074	0.0648393	Green
Q81A22	DEAD-box ATP-dependent RNA helicase CshA (EC 3.6.4.13)	5.8	31403	2	8	13	12	1	4	2	5	6	9	3	7	-1.3	-0.378512	0.684293	Red	1.375	0.459432	0.408339	Red
Q81A15	Phage protein	5.5	45565	0	4	10	8	4	6	0	5	2	7	5	6	1.23529	0.304855	0.702422	Red	2.1	1.07039	0.113498	Green
Q814X9	IG hypothetical 17221	5.6	46772	0	4	14	4	7	2	1	3	3	4	2	1	-1.3125	-0.392317	0.735424	Red	1	0	1	Red
Q81G39	ATP-dependent 6-phosphofructokinase (ATP-PFK) (Phosphofructokinase) (EC 2.7.1.11) (Phosphohexokinase)	5.2	56457	4	5	10	4	5	6	1	3	3	5	2	1	-1.22222	-0.289507	0.553398	Red	1.1	0.137504	0.823421	Red
Q814F7	Dihydrolipoyl dehydrogenase (EC 1.8.1.4)	6	70261	3	5	14	1	2	1	3	4	3	3	1	1	-3.57143	-1.8365	0.217205	Green	-1.625	-0.70044	0.113145	Green
Q81AG5	Pyridoxal 5'-phosphate synthase subunit PdxS (PLP synthase subunit PdxS) (EC 4.3.3.6) (Pdx1)	6.2	69483	0	0	10	1	0	0	1	1	1	3	0	0	-3.25	-1.70044	0.463408	Green	1	0	1	Red
Q81IE4	Dihydrolipoamide acetyltransferase component of pyruvate dehydrogenase complex (EC 2.3.1.-)	4.6	20789	13	16	19	36	28	26	9	16	20	19	14	16	1.82353	0.866733	0.025569	Blue	1.08333	0.115477	0.73241	Red
Q814N8	Histidine--tRNA ligase 2 (EC 6.1.1.21) (Histidyl-tRNA synthetase 2) (HisRS 2)	5.1	34705	10	11	17	14	16	12	4	10	6	10	4	9	1.09756	0.134301	0.626691	Red	1.13043	0.176878	0.716075	Red
Q819H7	ATP synthase subunit alpha (EC 7.1.2.2) (ATP synthase F1 sector subunit alpha) (F-ATPase subunit alpha)	5.2	87131	0	5	3	0	0	0	0	5	10	2	0	2	-3.66667	-1.87447	0.207882	Green	-2.57143	-1.36257	0.331034	Green
Q814Q1	DNA gyrase subunit B (EC 5.6.2.2)	5.1	31164	4	5	10	14	13	9	1	8	10	11	6	10	1.77273	0.825971	0.0802837	Green	1.36364	0.447459	0.45386	Red
Q817M7	High-affinity zinc uptake system protein znuA	6.9	31035	6	4	6	7	8	5	2	7	7	9	10	10	1.21053	0.275634	0.298808	Red	1.68421	0.752072	0.116381	Green
Q817M1	Phosphate-binding protein	5.7	65885	0	4	8	3	6	5	0	1	3	3	0	2	1.13333	0.180572	0.807565	Red	1.14286	0.192645	0.802482	Red
Q815B1	Large ribosomal subunit protein uL1 (50S ribosomal protein L1)	9	43819	0	0	2	7	7	4	0	1	3	5	3	5	4.2	2.07039	0.0154329	Blue	2.28571	1.19265	0.0576381	Green
Q81AN5	3-oxoacyl-[acyl-carrier-protein] reductase (EC 1.1.1.100)	6.6	13220	11	10	11	53	41	53	9	13	19	39	38	50	4.28571	2.09954	0.0103134	Blue	2.95455	1.56294	0.00501498	Blue
Q81J27	Methicillin resistance mecR1 protein	9.4	19503	18	18	31	13	11	11	8	12	14	9	6	8	-1.84211	-0.881356	0.129797	Green	-1.42308	-0.509014	0.161772	Red
Q81IG9	Cytosol non-specific dipeptidase (EC 3.4.13.18) (Aminoacyl-histidine dipeptidase) (Beta-alanyl-histidine dipeptidase) (Carnosinase) (Peptidase D) (Xaa-His dipeptidase)	4.9	28289	4	9	13	10	15	10	3	3	3	7	4	4	1.31034	0.389947	0.395602	Red	1.5	0.584963	0.183503	Green
Q815U9	S-adenosylmethionine synthase (AdoMet synthase) (EC 2.5.1.6) (MAT) (Methionine adenosyltransferase)	9.8	17028	1	19	1	0	14	0	4	5	1	2	0	0	-1.41176	-0.4975	0.775062	Red	-2.6	-1.37851	0.144006	Green
Q819W2	2,3,4,5-tetrahydropyridine-2,6-dicarboxylate N-acetyltransferase (EC 2.3.1.89) (Tetrahydrodipicolinate N-acetyltransferase) (THP acetyltransferase) (Tetrahydropicolinate acetylase)	9.1	49485	0	9	13	8	9	3	0	6	3	9	1	4	-1.08696	-0.120294	0.886182	Red	1.41667	0.5025	0.599403	Red
Q815L4	4-hydroxy-tetrahydrodipicolinate synthase (HTPA synthase) (EC 4.3.3.7)	6	91989	0	0	13	0	0	0	0	0	0	0	0	0	-5.33333	-2.41504	0.42265	Green	1	0	0	Orange
Q817L8	S-layer protein / N-acetylmuramoyl-L-alanine amidase (EC 3.5.1.28)	4.5	11471	2	2	7	23	19	21	0	5	4	15	10	12	4.71429	2.23704	0.00169694	Blue	3.33333	1.73697	0.0115115	Blue
Q819W6	Peptidoglycan N-acetylglucosamine deacetylase (EC 3.5.1.-)	11.4	13159	2	4	21	2	0	0	4	5	4	2	2	1	-6	-2.58496	0.300404	Green	-2	-1	0.00481268	Blue
Q81IN6	Glyoxylate reductase (NADP+) (EC 1.1.1.79)	8.3	30737	4	1	1	6	4	10	0	3	3	15	10	15	2.55556	1.35364	0.100238	Green	4.77778	2.25634	0.00784269	Blue
Q81IM3	Spore coat-associated protein N	7.2	40768	2	0	3	6	8	5	0	5	6	7	14	9	2.75	1.45943	0.0200921	Blue	2.35714	1.23704	0.0865096	Green
Q81I18	Chorismate mutase (EC 5.4.99.5)	9.3	37920	15	18	12	22	27	25	6	24	20	18	28	24	1.60417	0.681824	0.0137422	Blue	1.37736	0.461904	0.358697	Red
Q81J51	Xaa-Pro dipeptidase (EC 3.4.13.9)	5.4	18044	6	14	14	10	10	12	2	9	6	5	4	4	-1.05714	-0.0801703	0.828721	Red	-1.25	-0.321928	0.57997	Red
Q81ER3	Cystine-binding protein	5.4	13152	2	0	14	15	2	5	0	5	5	7	4	5	1.31579	0.395929	0.750984	Red	1.46154	0.547488	0.365779	Red
Q81IQ1	acetyl-CoA C-acetyltransferase (EC 2.3.1.9) (Acetoacetyl-CoA thiolase)	4.9	37264	5	5	19	12	7	10	10	11	7	9	6	6	1	0	1	Red	-1.29167	-0.369234	0.212161	Red
Q81IG2	Putative pyridoxal phosphate-dependent acyltransferase (EC 2.3.1.-)	6.2	37235	7	13	7	8	16	11	0	5	6	6	8	11	1.26667	0.341037	0.435572	Red	2	1	0.122879	Green
Q81EJ6	Soluble lytic murein transglycosylase (EC 3.2.1.-)	8.5	30658	1	5	1	5	7	5	1	1	2	14	10	11	2	1	0.113145	Green	5.42857	2.44057	0.00917928	Blue
Q81BH0	Xaa-Pro aminopeptidase (EC 3.4.11.9)	9.1	42198	2	2	0	1	3	5	3	9	10	14	16	18	1.71429	0.777608	0.294909	Green	2.04	1.02857	0.03859	Blue
Q816Y4	Pyrimidine-nucleoside phosphorylase (EC 2.4.2.2)	6.8	37818	3	4	1	2	5	6	0	4	3	9	12	12	1.45455	0.540568	0.331352	Red	3.6	1.848	0.00569655	Blue
Q81GB8	Fumarate hydratase class II (Fumarase C) (EC 4.2.1.2) (Aerobic fumarase) (Iron-independent fumarase)	6.2	39821	3	10	4	10	8	8	1	2	4	8	3	3	1.45	0.536053	0.301964	Red	1.7	0.765535	0.302943	Green
Q81BC0	Protein translocase subunit SecA (EC 7.4.2.8)	5.4	40474	0	2	7	13	4	6	1	7	9	2	3	4	2.16667	1.11548	0.250103	Green	-1.66667	-0.736966	0.383445	Green
Q81DZ2	Probable glycine dehydrogenase (decarboxylating) subunit 1 (EC 1.4.4.2) (Glycine cleavage system P-protein subunit 1) (Glycine decarboxylase subunit 1) (Glycine dehydrogenase (aminomethyl-transferring) subunit 1)	5.7	73406	0	7	12	2	1	2	4	5	6	5	2	3	-2.75	-1.45943	0.311571	Green	-1.38462	-0.469485	0.200173	Red
Q819D5	Aminopeptidase (EC 3.4.11.-)	6.2	74060	4	7	10	4	0	0	3	5	6	1	0	1	-3.42857	-1.77761	0.064477	Green	-3.4	-1.76553	0.0326719	Blue
Q81J32	UDP-N-acetylglucosamine 2-epimerase (non-hydrolyzing) (EC 5.1.3.14) (UDP-GlcNAc-2-epimerase)	10.1	13112	8	14	18	18	16	15	5	11	9	12	6	6	1.2093	0.274175	0.413248	Red	-1.03704	-0.0524674	0.906643	Red
Q81J12	Proline--tRNA ligase 2 (EC 6.1.1.15) (Prolyl-tRNA synthetase 2) (ProRS 2)	10.8	14482	8	15	14	14	12	6	3	10	5	5	5	5	-1.14286	-0.192645	0.63522	Red	-1.16667	-0.222392	0.678366	Red
Q81EV8	Large ribosomal subunit protein bL9 (50S ribosomal protein L9)	5.5	14000	1	0	10	11	0	3	0	3	4	6	2	3	1.21429	0.280108	0.837529	Red	1.4	0.485427	0.476621	Red
Q814T7	Scaffold protein	5.5	33993	5	14	17	3	3	1	3	7	6	1	0	3	-3.9	-1.96347	0.110976	Green	-2.71429	-1.44057	0.0603087	Green
Q81GD0	Xaa-His dipeptidase	8.9	49337	3	4	6	11	12	7	1	8	2	6	8	7	2.0625	1.04439	0.0446198	Blue	1.71429	0.777608	0.263641	Green
Q81HU8	Phage protein	8.6	42950	4	7	7	11	10	8	0	1	0	2	6	1	1.52381	0.607683	0.0522604	Green	3	1.58496	0.219259	Green
Q81GP2	Probable manganese-dependent inorganic pyrophosphatase (EC 3.6.1.1) (Pyrophosphate phospho-hydrolase) (PPase)	5.1	43382	0	1	10	6	13	1	1	7	5	6	1	2	1.64286	0.716207	0.559377	Green	-1.33333	-0.415037	0.598874	Red
Q81JA1	Collagen adhesion protein	5	31063	2	8	9	1	0	2	0	0	1	0	0	0	-3.66667	-1.87447	0.126845	Green	-1.33333	-0.415037	0.42265	Red
Q814U8	Probable nicotinate-nucleotide pyrophosphorylase [carboxylating] (EC 2.4.2.19) (Quinolinate phosphoribosyltransferase [decarboxylating])	5.4	17434	7	9	10	9	15	11	2	5	8	7	4	3	1.31034	0.389947	0.227305	Red	-1.05882	-0.0824622	0.882915	Red
Q81DA0	Deblocking aminopeptidase (EC 3.4.11.-)	8.4	33964	4	13	7	5	7	3	0	8	7	7	5	7	-1.5	-0.584963	0.38171	Green	1.22222	0.289507	0.653913	Red
Q815G9	Cysteine desulfurase (EC 2.8.1.7)	5	24858	2	1	10	5	1	3	2	6	5	6	2	3	-1.33333	-0.415037	0.697355	Red	-1.14286	-0.192645	0.714889	Red
Q81FQ1	Wall-associated protein	5	41593	0	0	4	2	3	1	4	4	3	7	0	1	1.28571	0.36257	0.680453	Red	-1.27273	-0.347923	0.69365	Red
Q81A09	Adenylate kinase (EC 2.7.4.3)	5.1	49060	0	9	10	8	3	4	0	2	5	1	1	2	-1.22222	-0.289507	0.731615	Red	-1.42857	-0.514573	0.565625	Red
Q81G55	Large ribosomal subunit protein uL24 (50S ribosomal protein L24)	4.7	36994	0	2	14	2	0	0	2	3	2	0	0	0	-3.8	-1.926	0.397729	Green	-3.33333	-1.73697	0.0198039	Blue
Q814B1	ATP-dependent Clp protease ATP-binding subunit ClpX	4.7	10049	15	16	23	25	25	20	8	12	14	13	9	10	1.2807	0.356935	0.162807	Red	-1.05714	-0.0801703	0.772351	Red
Q81FQ4	N5-carboxyaminoimidazole ribonucleotide synthase (N5-CAIR synthase) (EC 6.3.4.18) (5-(carboxyamino)imidazole ribonucleotide synthetase)	5.4	16631	3	7	10	23	14	13	2	6	6	10	3	9	2.30435	1.20436	0.0674804	Green	1.47059	0.556393	0.367702	Red
Q81J23	Glutamate-1-semialdehyde 2,1-aminomutase 2 (GSA 2) (EC 5.4.3.8) (Glutamate-1-semialdehyde aminotransferase 2) (GSA-AT 2)	10.4	15468	7	8	17	7	7	5	3	8	7	1	2	1	-1.59091	-0.669851	0.304743	Green	-3	-1.58496	0.0863042	Green
Q81HU9	3-phosphoshikimate 1-carboxyvinyltransferase (EC 2.5.1.19) (5-enolpyruvylshikimate-3-phosphate synthase) (EPSP synthase) (EPSPS)	6.8	23205	2	3	1	7	10	6	2	10	9	8	14	15	2.88889	1.53051	0.0259518	Blue	1.66667	0.736966	0.186235	Green
Q81IZ5	Phage protein	6.7	29790	0	0	0	11	7	14	0	0	1	4	2	9	11.6667	3.54432	0.0342854	Blue	4.5	2.16993	0.151082	Green
Q819Y6	Ferredoxin--NADP reductase (FNR) (Fd-NADP(+) reductase) (EC 1.18.1.2)	4.9	41109	1	11	14	7	7	3	0	5	4	5	0	0	-1.45	-0.536053	0.532431	Red	-1.5	-0.584963	0.587276	Green
Q81J97	Amidophosphoribosyltransferase (ATase) (EC 2.4.2.14) (Glutamine phosphoribosylpyrophosphate amidotransferase) (GPATase)	5.7	34814	0	1	14	2	1	0	3	7	1	5	2	3	-3	-1.58496	0.469182	Green	-1.07692	-0.106915	0.876726	Red
Q817R2	Pyruvate dehydrogenase E1 component subunit alpha (EC 1.2.4.1)	5.2	36316	0	2	10	11	3	3	0	1	3	4	0	2	1.33333	0.415037	0.702504	Red	1.28571	0.36257	0.671737	Red
Q816E3	Enoyl-CoA hydratase (EC 4.2.1.17)	4.8	53583	0	1	11	5	0	0	1	5	4	9	0	2	-1.875	-0.906891	0.592595	Green	1.07692	0.106915	0.918638	Red
Q81ID3	Large ribosomal subunit protein bL12 (50S ribosomal protein L7/L12)	5	106447	0	0	10	0	0	0	0	3	4	1	0	0	-4.33333	-2.11548	0.42265	Green	-2.5	-1.32193	0.233464	Green
Q81FQ9	Single-stranded DNA-binding protein (SSB)	7.9	12485	5	10	9	13	11	8	3	3	4	10	6	7	1.2963	0.374396	0.274736	Red	2	1	0.060003	Green
Q815J6	Bifunctional protein FolD [Includes: Methylenetetrahydrofolate dehydrogenase (EC 1.5.1.5); Methenyltetrahydrofolate cyclohydrolase (EC 3.5.4.9)]	5.3	21406	3	10	16	15	18	7	3	6	1	10	3	6	1.34375	0.426265	0.503809	Red	1.69231	0.758992	0.301718	Green
Q818A3	Cell division protein FtsZ	5.3	41250	12	14	14	14	12	13	1	5	7	6	4	7	-1.02381	-0.0339473	0.72503	Red	1.25	0.321928	0.548309	Red
Q81D36	Succinate--CoA ligase [ADP-forming] subunit beta (EC 6.2.1.5) (Succinyl-CoA synthetase subunit beta) (SCS-beta)	6.9	13130	0	0	0	7	10	3	0	0	0	1	5	0	7.66667	2.9386	0.0813696	Green	3	1.58496	0.320634	Green
Q817H8	Cysteine--tRNA ligase (EC 6.1.1.16) (Cysteinyl-tRNA synthetase) (CysRS)	5.4	39657	11	10	13	12	5	6	2	4	6	5	2	2	-1.42308	-0.509014	0.229861	Red	-1.25	-0.321928	0.54911	Red
Q818A5	Sex pheromone staph-cAM373	8.6	34723	0	0	0	12	8	14	0	3	0	6	10	12	12.3333	3.62449	0.0233755	Blue	5.16667	2.36923	0.0235125	Blue
Q81I21	Ribosome hibernation promoting factor (HPF)	5.9	60861	3	3	3	11	18	11	0	5	4	6	4	9	3.58333	1.8413	0.0473931	Blue	1.83333	0.874469	0.18918	Green
Q814N6	nitrate reductase (quinone) (EC 1.7.5.1)	8.3	47102	0	4	1	2	5	1	0	6	5	10	8	6	1.375	0.459432	0.587914	Red	1.92857	0.947533	0.132162	Green
Q817F8	Cysteine synthase (EC 2.5.1.47)	5.1	46943	0	2	6	3	5	0	4	9	6	4	1	0	1	0	1	Red	-2.75	-1.45943	0.0707931	Green
Q81DQ3	Oligoendopeptidase F (EC 3.4.24.-)	5.4	44566	0	0	5	10	7	8	0	0	1	0	0	0	3.5	1.80735	0.03771	Blue	-1.33333	-0.415037	0.42265	Red
Q81IC5	Aminopeptidase (EC 3.4.11.-)	5.4	55916	0	3	8	4	1	3	1	2	2	2	0	4	-1.27273	-0.347923	0.719562	Red	1.125	0.169925	0.804215	Red
Q81GF3	Periplasmic oligopeptide-binding protein OppA	5.5	45329	0	3	9	1	0	0	1	3	5	1	0	0	-3.75	-1.90689	0.299384	Green	-3	-1.58496	0.13846	Green
Q81BH1	ABC transporter ATP-binding protein	9	75788	0	0	0	0	3	0	0	5	4	4	9	9	2	1	0.42265	Green	2.08333	1.05889	0.128288	Green
Q817F9	Exonuclease SbcD (EC 3.1.11.-)	5.1	33491	4	7	12	5	2	6	4	15	12	4	3	4	-1.625	-0.70044	0.293873	Green	-2.42857	-1.28011	0.178187	Green
Q81GG8	Beta-ketoacyl-[acyl-carrier-protein] synthase III 1 (Beta-ketoacyl-ACP synthase III 1) (KAS III 1) (EC 2.3.1.180) (3-oxoacyl-[acyl-carrier-protein] synthase 3 1) (3-oxoacyl-[acyl-carrier-protein] synthase III 1)	5.9	37000	1	2	7	9	2	1	6	10	8	11	3	5	1.15385	0.206451	0.842457	Red	-1.22727	-0.295456	0.578028	Red
Q818J2	GMP reductase (EC 1.7.1.7) (Guanosine 5'-monophosphate oxidoreductase) (Guanosine monophosphate reductase)	5.3	34380	4	5	8	6	5	3	1	1	4	6	2	3	-1.17647	-0.234465	0.542175	Red	1.55556	0.63743	0.348329	Green
Q819P3	Phage protein	6.3	37955	1	1	1	3	6	2	1	4	6	8	6	8	2.33333	1.22239	0.156726	Green	1.78571	0.836501	0.111667	Green
Q81FL5	Aspartokinase (EC 2.7.2.4)	5	58924	0	2	7	7	5	5	0	3	2	3	2	4	1.66667	0.736966	0.328488	Green	1.5	0.584963	0.284627	Green
Q819Y4	Threonine--tRNA ligase (EC 6.1.1.3) (Threonyl-tRNA synthetase) (ThrRS)	5	63150	0	1	9	0	0	0	2	2	2	1	0	0	-4.33333	-2.11548	0.362423	Green	-2.25	-1.16993	0.0377496	Blue
Q81EI2	Tellurium resistance protein terD	5	30051	4	4	8	8	5	8	3	4	3	6	4	5	1.26316	0.337035	0.378002	Red	1.38462	0.469485	0.0824417	Red
Q817L7	UPF0337 protein BC_3635	4.3	28129	0	0	3	6	10	7	0	2	4	1	0	1	4.33333	2.11548	0.0139495	Blue	-1.8	-0.847997	0.368501	Green
Q81CR5	2-oxoisovalerate dehydrogenase beta subunit (EC 1.2.4.4)	8.8	50511	0	0	0	2	2	3	0	2	4	6	7	9	3.33333	1.73697	0.0198039	Blue	2.77778	1.47393	0.0240181	Blue
Q81J28	ATP-dependent zinc metalloprotease FtsH (EC 3.4.24.-)	9.7	14873	7	18	21	18	13	8	5	12	6	12	4	5	-1.16667	-0.222392	0.676566	Red	-1.08333	-0.115477	0.851419	Red
Q81J37	Global transcriptional regulator CodY	10.4	12528	8	14	23	7	8	4	4	12	7	4	4	4	-2.18182	-1.12553	0.178341	Green	-1.73333	-0.793549	0.256689	Green
Q817T5	Pyruvate synthase subunit porB (EC 1.2.7.1)	8.7	31223	5	5	5	11	15	11	2	11	9	12	17	15	2.22222	1.152	0.031504	Blue	1.88	0.910733	0.0968782	Green
Q81GN2	Putative competence-damage inducible protein	9.2	18418	2	3	3	11	6	7	0	2	2	4	2	3	2.45455	1.29546	0.0670548	Green	1.71429	0.777608	0.133233	Green
Q815G8	UDP-N-acetylglucosamine 1-carboxyvinyltransferase 1 (EC 2.5.1.7) (Enoylpyruvate transferase 1) (UDP-N-acetylglucosamine enolpyruvyl transferase 1) (EPT 1)	6.1	10721	0	1	1	3	11	2	0	0	1	1	0	2	3.8	1.926	0.241885	Green	1.5	0.584963	0.386809	Green
Q812Q2	D-alanine--D-alanyl carrier protein ligase (DCL) (EC 6.2.1.54) (D-alanine--poly(phosphoribitol) ligase subunit 1) (D-alanine-activating enzyme) (DAE)	5.6	29979	0	0	0	12	0	12	0	0	0	0	1	2	9	3.16993	0.183503	Green	2	1	0.225403	Green
Q815Z5	tRNA uridine 5-carboxymethylaminomethyl modification enzyme MnmG (Glucose-inhibited division protein A)	5.1	52456	1	10	16	1	2	1	0	2	1	2	0	0	-4.28571	-2.09954	0.220117	Green	-1.2	-0.263034	0.72503	Red
Q81DV0	Anaerobic ribonucleoside-triphosphate reductase (EC 1.17.4.2)	6.1	54376	0	0	11	1	0	0	0	1	0	3	0	1	-3.5	-1.80735	0.459498	Green	1.75	0.807355	0.378531	Green
Q81ES3	Phosphate acetyltransferase (EC 2.3.1.8) (Phosphotransacetylase)	5.8	66569	0	0	14	0	0	0	1	1	0	0	0	0	-5.66667	-2.5025	0.42265	Green	-1.66667	-0.736966	0.183503	Green
Q817G4	5-methyltetrahydropteroyltriglutamate--homocysteine methyltransferase (EC 2.1.1.14) (Cobalamin-independent methionine synthase) (Methionine synthase, vitamin-B12 independent isozyme)	5	100855	0	0	9	0	0	0	2	2	2	1	0	0	-4	-2	0.42265	Green	-2.25	-1.16993	0.0377496	Blue
Q81AH2	Polyamine aminopropyltransferase 1 (Putrescine aminopropyltransferase) (PAPT) (Spermidine synthase) (SPDS) (SPDSY) (EC 2.5.1.16)	6.2	91427	0	1	10	0	0	0	0	0	1	0	0	0	-4.66667	-2.22239	0.368067	Green	-1.33333	-0.415037	0.42265	Red
Q81J24	Acid phosphatase (EC 3.1.3.2)	9.9	6552	2	1	1	13	12	11	0	2	0	4	6	5	5.57143	2.47805	0.000366453	Blue	3.6	1.848	0.00838827	Blue
Q81J83	succinate dehydrogenase (EC 1.3.5.1)	5.1	20287	4	9	15	18	11	13	5	8	7	10	5	10	1.45161	0.537657	0.296655	Red	1.21739	0.283793	0.4411	Red
Q817Z6	Large ribosomal subunit protein uL6 (50S ribosomal protein L6)	4.8	17484	2	0	7	14	15	10	0	3	3	6	3	8	3.5	1.80735	0.0210896	Blue	2.22222	1.152	0.115017	Green
Q81FS8	Hydroxyethylthiazole kinase (EC 2.7.1.50) (4-methyl-5-beta-hydroxyethylthiazole kinase) (TH kinase) (Thz kinase)	7	41417	3	6	16	1	2	1	7	2	8	5	2	3	-4	-2	0.216134	Green	-1.53846	-0.621488	0.342294	Green
Q814B8	Protein erfK/srfK	8.1	42000	1	0	2	5	0	4	0	4	3	7	11	11	2	1	0.321342	Green	3.2	1.67807	0.0153606	Blue
Q812J6	Signal recognition particle protein (EC 3.6.5.4) (Fifty-four homolog)	5.3	34579	5	10	10	2	1	5	1	2	0	0	0	1	-2.54545	-1.34792	0.0566481	Green	-1.5	-0.584963	0.386809	Green
Q81IN1	Ribonuclease R (RNase R) (EC 3.1.13.1)	5.4	33007	0	1	12	6	4	3	0	3	0	4	0	1	1	0	1	Red	1.33333	0.415037	0.692448	Red
Q81GW6	Large ribosomal subunit protein uL10 (50S ribosomal protein L10)	5.9	39214	0	0	4	9	2	8	0	0	0	5	0	3	3.14286	1.65208	0.137286	Green	3.66667	1.87447	0.207882	Green
Q81GX1	Phage protein	5.4	267951	0	8	1	0	8	0	1	9	13	0	3	1	-1.09091	-0.125531	0.931949	Red	-3.71429	-1.89308	0.209602	Green
Q81J19	Phosphoribosylformylglycinamidine cyclo-ligase (EC 6.3.3.1) (AIR synthase) (AIRS) (Phosphoribosyl-aminoimidazole synthetase)	11.5	13744	13	9	18	15	5	5	6	11	10	8	3	9	-1.53571	-0.61891	0.306156	Green	-1.30435	-0.383329	0.388541	Red
P62175	Hydroxymethylpyrimidine-binding protein	11.2	13811	5	7	13	11	6	4	4	9	4	5	3	3	-1.16667	-0.222392	0.696943	Red	-1.42857	-0.514573	0.356764	Red
Q81DR3	Spermidine/putrescine-binding protein	4.8	39542	1	3	3	9	3	6	2	3	4	5	3	5	2.1	1.07039	0.157424	Green	1.33333	0.415037	0.206526	Red
Q819X1	Phosphoserine aminotransferase (EC 2.6.1.52) (Phosphohydroxythreonine aminotransferase) (PSAT)	5.2	31206	0	1	5	3	8	2	1	5	5	5	0	2	1.77778	0.830075	0.388541	Green	-1.4	-0.485427	0.536295	Red
Q81EV9	asparagine synthase (glutamine-hydrolyzing) (EC 6.3.5.4)	8.9	23733	0	0	13	0	0	0	3	4	1	3	0	1	-5.33333	-2.41504	0.42265	Green	-1.57143	-0.652077	0.345271	Green
Q81I09	Large ribosomal subunit protein uL14 (50S ribosomal protein L14)	8.7	36394	1	6	1	5	8	4	0	2	1	2	2	4	1.81818	0.862496	0.224874	Green	1.83333	0.874469	0.133233	Green
Q816E5	Small ribosomal subunit protein uS9 (30S ribosomal protein S9)	5.5	33633	0	1	6	3	6	1	0	2	0	6	1	2	1.3	0.378512	0.694385	Red	2.4	1.26303	0.264184	Green
Q81EP4	Phage protein	5	34767	5	13	23	12	8	9	8	8	5	10	3	5	-1.375	-0.459432	0.525592	Red	-1.14286	-0.192645	0.695409	Red
Q81D73	Fructose-1,6-bisphosphatase	5.1	97677	27	8	17	56	43	53	14	34	36	66	62	58	2.81818	1.49476	0.0100538	Blue	2.17241	1.1193	0.030214	Blue
Q816Y5	YHYH domain-containing protein	5.4	39692	2	12	8	5	6	3	5	4	4	7	2	6	-1.47059	-0.556393	0.459889	Red	1.125	0.169925	0.708109	Red
Q814G5	Ornithine aminotransferase (OAT) (EC 2.6.1.13) (Ornithine--oxo-acid aminotransferase)	5.5	11292	2	5	6	11	12	7	1	3	3	4	2	4	2.0625	1.04439	0.0463885	Blue	1.3	0.378512	0.348641	Red
Q817D1	Pur operon repressor	5.7	16700	6	8	21	5	6	2	5	11	8	7	4	3	-2.375	-1.24793	0.255916	Green	-1.58824	-0.667425	0.197578	Green
Q81FE9	PTS system glucose-specific EIIA component (EIIA-Glc) (EIII-Glc) (Glucose-specific phosphotransferase enzyme IIA component)	8.8	15007	4	3	5	13	13	8	0	4	5	5	12	4	2.46667	1.30256	0.0364925	Blue	2	1	0.259714	Green
Q81J25	Beta-lactamase (EC 3.5.2.6)	9.8	17650	6	14	16	9	7	5	5	12	5	3	3	1	-1.625	-0.70044	0.238278	Green	-2.5	-1.32193	0.157446	Green
Q81I54	Cell division ATP-binding protein FtsE	5.4	27292	0	1	0	5	4	4	0	2	3	11	5	12	4	2	0.00105756	Blue	3.875	1.9542	0.0569456	Green
Q818W8	Histidinol-phosphate aminotransferase 1 (EC 2.6.1.9) (Imidazole acetol-phosphate transaminase 1)	5.3	52070	1	2	8	10	8	8	0	3	4	8	3	6	2.07143	1.05063	0.140064	Green	2	1	0.154349	Green
Q81FP9	Zinc protease (EC 3.4.-.-)	9.2	18878	0	0	0	0	0	0	0	0	0	15	0	3	1	0	0	Orange	7	2.80735	0.320634	Green
Q817T4	Co-chaperonin GroES (10 kDa chaperonin) (Chaperonin-10) (Cpn10)	4.8	36038	2	2	11	3	1	0	2	4	1	0	0	0	-2.57143	-1.36257	0.346328	Green	-3.33333	-1.73697	0.118083	Green
Q816X6	Nucleoside diphosphate kinase (NDK) (NDP kinase) (EC 2.7.4.6) (Nucleoside-2-P kinase)	5.5	49169	0	0	9	1	0	0	1	1	0	1	0	0	-3	-1.58496	0.468248	Green	-1.25	-0.321928	0.518519	Red
Q81GH5	Large ribosomal subunit protein uL15 (50S ribosomal protein L15)	6.3	19801	5	6	10	12	10	10	4	7	7	11	3	8	1.45833	0.544321	0.123799	Red	1.19048	0.251539	0.639323	Red
Q81J44	Transcription termination/antitermination protein NusA	10	17899	8	7	17	10	5	2	2	9	3	3	1	4	-1.75	-0.807355	0.279359	Green	-1.54545	-0.628031	0.466257	Green
Q81HR2	Ribose-phosphate pyrophosphokinase (RPPK) (EC 2.7.6.1) (5-phospho-D-ribosyl alpha-1-diphosphate synthase) (Phosphoribosyl diphosphate synthase) (Phosphoribosyl pyrophosphate synthase) (P-Rib-PP synthase) (PRPP synthase) (PRPPase)	4.8	26960	0	2	9	6	8	5	2	6	2	8	2	7	1.57143	0.652077	0.435738	Green	1.53846	0.621488	0.370378	Green
Q817B5	Delta-aminolevulinic acid dehydratase (EC 4.2.1.24)	5.7	30298	2	8	9	7	10	5	2	5	5	3	0	2	1.13636	0.184425	0.725306	Red	-1.875	-0.906891	0.156135	Green
Q81IQ6	Probable cytosol aminopeptidase (EC 3.4.11.1) (Leucine aminopeptidase) (LAP) (EC 3.4.11.10) (Leucyl aminopeptidase)	5	27233	0	4	10	4	4	0	2	5	2	5	0	1	-1.54545	-0.628031	0.57877	Green	-1.33333	-0.415037	0.617374	Red
Q812S1	Tetratricopeptide repeat family protein	5	25210	0	2	8	2	4	2	0	0	1	3	1	3	-1.18182	-0.241008	0.811313	Red	2.5	1.32193	0.0764504	Green
Q81A08	DNA-binding protein HU	5.3	48915	0	6	7	0	0	1	2	2	4	0	1	0	-4	-2	0.206525	Green	-2.75	-1.45943	0.0534551	Green
Q81FM8	ATP-dependent Clp protease proteolytic subunit 2 (EC 3.4.21.92) (Endopeptidase Clp 2)	8.1	61341	0	11	0	0	6	0	0	0	0	0	0	0	-1.55556	-0.63743	0.71582	Green	1	0	0	Orange
Q812H1	Cystathionine beta-lyase (EC 4.4.1.8)	9.5	15068	10	8	16	12	7	13	2	12	12	11	4	7	-1.05714	-0.0801703	0.837638	Red	-1.16	-0.214125	0.753155	Red
Q81GY0	DUF3914 domain-containing protein	6.5	16103	0	1	7	7	6	7	1	1	1	5	3	3	2.09091	1.06413	0.206525	Green	2.33333	1.22239	0.057191	Green
Q81G91	Deblocking aminopeptidase (EC 3.4.11.-)	5.8	26461	1	0	10	8	3	6	3	7	5	7	0	1	1.42857	0.514573	0.609946	Red	-1.63636	-0.710493	0.414123	Green
Q81GB3	serine-type D-Ala-D-Ala carboxypeptidase (EC 3.4.16.4)	6.5	30510	3	2	2	6	10	5	0	3	4	5	9	6	2.4	1.26303	0.0863042	Green	2.3	1.20163	0.0633383	Green
Q819V5	Isocitrate dehydrogenase [NADP] (EC 1.1.1.42)	4.8	33739	1	2	6	8	6	6	1	3	3	6	3	4	1.91667	0.938599	0.123799	Green	1.6	0.678072	0.150012	Green
Q81A88	Fumarate hydratase class I (EC 4.2.1.2)	9.2	39579	0	1	14	6	0	0	3	3	3	0	0	0	-2	-1	0.589483	Green	-4	-2	0	Blue
Q81HL5	Dihydrolipoyllysine-residue succinyltransferase component of 2-oxoglutarate dehydrogenase complex (EC 2.3.1.61) (2-oxoglutarate dehydrogenase complex component E2)	5.9	32455	0	0	0	2	0	5	0	2	1	2	6	2	3.33333	1.73697	0.249521	Green	2.16667	1.11548	0.215666	Green
Q813F9	Penicillin-binding protein	5.6	64154	0	0	0	0	0	0	0	6	0	4	1	0	1	0	0	Orange	-1.125	-0.169925	0.89474	Red
Q81IE6	Malate dehydrogenase (EC 1.1.1.37)	6.3	21924	3	3	7	6	7	6	1	3	5	5	2	4	1.375	0.459432	0.269645	Red	1.16667	0.222392	0.671737	Red
Q81DU4	Anthranilate phosphoribosyltransferase (EC 2.4.2.18)	4.9	28613	1	0	6	1	0	2	4	5	5	5	3	4	-1.66667	-0.736966	0.553398	Green	-1.13333	-0.180572	0.386809	Red
Q812J3	Glucokinase (EC 2.7.1.2) (Glucose kinase)	5	37046	1	3	5	7	4	5	0	4	3	4	2	2	1.58333	0.662965	0.188451	Green	1.1	0.137504	0.823421	Red
Q815Z0	endopeptidase La (EC 3.4.21.53)	8.8	29584	0	2	2	7	6	6	0	0	2	0	1	1	3.14286	1.65208	0.00719274	Blue	1	0	1	Red
Q816J5	Metal-dependent carboxypeptidase (EC 3.4.17.19)	5	26639	0	1	1	6	1	2	0	0	0	3	0	0	2.4	1.26303	0.263694	Green	2	1	0.42265	Green
Q814W1	NH(3)-dependent NAD(+) synthetase (EC 6.3.1.5)	6.6	31586	2	8	8	7	6	2	1	2	2	5	2	2	-1.16667	-0.222392	0.712722	Red	1.5	0.584963	0.313273	Green
Q81I38	Small ribosomal subunit protein uS8 (30S ribosomal protein S8)	5.2	19143	1	1	2	4	5	4	0	0	0	3	1	1	2.28571	1.19265	0.00312559	Blue	2.66667	1.41504	0.129612	Green
Q81HP9	Large ribosomal subunit protein uL22 (50S ribosomal protein L22)	5.7	21221	1	1	0	2	4	3	0	0	1	1	3	4	2.4	1.26303	0.0356527	Blue	2.75	1.45943	0.104247	Green
Q81FK6	Nucleotide-binding protein BC_1159	5.2	31299	0	1	5	4	0	2	0	1	1	4	1	3	1	0	1	Red	2.2	1.1375	0.139435	Green
Q81C01	Cytochrome c551	5.5	87099	6	4	4	14	9	7	3	9	5	10	13	11	1.94118	0.956931	0.113551	Green	1.85	0.887525	0.0653921	Green
Q817U2	Hypothetical Exported Protein	9.7	11184	6	15	15	4	3	2	3	10	5	3	3	1	-3.25	-1.70044	0.0905006	Green	-2.1	-1.07039	0.214004	Green
Q815Y3	ABC transporter-associated protein	4.2	13978	3	4	5	20	17	16	1	2	1	6	4	6	3.73333	1.90046	0.00236969	Blue	2.71429	1.44057	0.0133217	Blue
Q81FE2	L-lysine 2,3-aminomutase (EC 5.4.3.2)	4.9	21035	10	2	7	20	12	12	2	7	6	10	10	3	2.13636	1.09516	0.0795091	Green	1.44444	0.530515	0.401099	Red
Q81ER1	Phage protein	5.2	14387	1	0	16	11	0	5	3	10	2	11	1	4	-1.05263	-0.0740006	0.959369	Red	1.05556	0.0780025	0.935889	Red
Q817B8	DNA topoisomerase 4 subunit A (EC 5.6.2.2) (Topoisomerase IV subunit A)	5	17941	1	5	9	10	8	10	0	6	5	7	5	5	1.72222	0.784271	0.194946	Green	1.42857	0.514573	0.398167	Red
Q817Z9	Hypoxanthine phosphoribosyltransferase (EC 2.4.2.8)	9.2	24514	2	2	1	9	16	8	1	3	3	10	12	13	4.5	2.16993	0.0632551	Green	3.8	1.926	0.00146929	Blue
Q817J5	Glutamate dehydrogenase	8.7	26103	0	0	0	13	5	8	0	0	1	1	5	4	9.66667	3.27302	0.0654493	Green	3.25	1.70044	0.121203	Green
Q81GW5	HPr kinase/phosphorylase (HPrK/P) (EC 2.7.11.-) (EC 2.7.4.-) (HPr(Ser) kinase/phosphorylase)	5	35280	1	2	3	11	3	8	0	2	2	6	2	3	2.77778	1.47393	0.142784	Green	2	1	0.184476	Green
Q81FU1	DAGKc domain-containing protein	5.1	27441	1	1	5	7	1	1	0	2	1	2	0	1	1.2	0.263034	0.797171	Red	1	0	1	Red
Q816A7	Uroporphyrinogen decarboxylase (UPD) (URO-D) (EC 4.1.1.37)	4.7	34601	1	0	8	2	2	3	1	3	1	1	0	0	-1.2	-0.263034	0.816685	Red	-2	-1	0.17342	Green
Q817A2	Collagen adhesion protein	5.1	47136	2	4	7	2	1	0	0	1	0	3	0	1	-2.66667	-1.41504	0.135931	Green	1.75	0.807355	0.378531	Green
Q819S2	Small ribosomal subunit protein uS11 (30S ribosomal protein S11)	5.5	40336	1	3	9	2	0	0	0	2	0	0	0	0	-3.2	-1.67807	0.263399	Green	-1.66667	-0.736966	0.42265	Green
Q818F0	Small ribosomal subunit protein uS13 (30S ribosomal protein S13)	8.4	40440	0	1	9	1	1	0	0	1	0	1	0	0	-2.6	-1.37851	0.448303	Green	1	0	1	Red
Q81EK5	3-hydroxyisobutyryl-CoA hydrolase (EC 3.1.2.4)	5.3	37413	0	9	1	0	2	0	0	0	0	0	0	0	-2.6	-1.37851	0.449905	Green	1	0	0	Orange
Q814E2	Succinate--CoA ligase [ADP-forming] subunit alpha (EC 6.2.1.5) (Succinyl-CoA synthetase subunit alpha) (SCS-alpha)	7.8	39818	0	0	0	0	0	0	0	11	0	0	1	0	1	0	0	Orange	-3.5	-1.80735	0.459498	Green
Q81IV5	Chromosome segregation ATPases	6.5	63931	0	0	0	3	0	9	0	0	0	2	0	3	5	2.32193	0.269703	Green	2.66667	1.41504	0.199359	Green
Q818E4	Iron(III) dicitrate-binding protein	5.1	67905	0	3	10	0	0	0	0	2	1	2	0	0	-5.33333	-2.41504	0.281098	Green	-1.2	-0.263034	0.72503	Red
Q81FR5	UTP--glucose-1-phosphate uridylyltransferase (EC 2.7.7.9) (UDP-glucose pyrophosphorylase)	5.5	48588	0	0	7	0	0	0	1	1	1	2	0	0	-3.33333	-1.73697	0.42265	Green	-1.2	-0.263034	0.666667	Red
Q81GP9	L-lactate dehydrogenase 1 (L-LDH 1) (EC 1.1.1.27)	5.1	142628	0	0	7	0	0	0	0	0	2	1	0	0	-3.33333	-1.73697	0.42265	Green	-1.25	-0.321928	0.685598	Red
Q81J53	Chorismate mutase (EC 5.4.99.5)	9.5	14908	4	21	14	8	15	6	3	9	4	6	4	4	-1.3125	-0.392317	0.59444	Red	-1.11765	-0.160465	0.761586	Red
Q817U4	Universal stress protein	10.4	10499	4	4	11	12	11	7	1	2	4	7	2	3	1.5	0.584963	0.269203	Green	1.5	0.584963	0.410439	Green
Q81GR1	Small ribosomal subunit protein uS5 (30S ribosomal protein S5)	4.7	24383	13	10	10	17	11	17	2	13	8	14	16	10	1.33333	0.415037	0.17342	Red	1.65385	0.725825	0.213459	Green
Q81B64	Adenosylmethionine-8-amino-7-oxononanoate aminotransferase (EC 2.6.1.62) (7,8-diamino-pelargonic acid aminotransferase) (DAPA AT) (DAPA aminotransferase) (7,8-diaminononanoate synthase) (DANS) (Diaminopelargonic acid synthase)	6.7	16964	1	0	2	6	8	9	5	9	11	18	12	9	4.33333	2.11548	0.0052015	Blue	1.5	0.584963	0.226196	Green
Q81ER6	Menaquinol:cytochrome c reductase iron-sulfur subunit (Cytochrome bc complex, iron-sulfur subunit) (Rieske iron-sulfur protein QcrA)	5.3	14404	0	0	2	9	0	8	0	2	2	6	0	4	4	2	0.217055	Green	1.85714	0.893085	0.378531	Green
Q81J40	Cell shape-determining protein MreB	10	11107	0	0	8	3	3	1	0	3	0	0	0	1	-1.1	-0.137504	0.913461	Red	-1.5	-0.584963	0.581315	Green
Q81HS4	UDP-N-acetylmuramate--L-alanine ligase (EC 6.3.2.8) (UDP-N-acetylmuramoyl-L-alanine synthetase)	7.8	26733	4	7	8	3	4	3	0	2	1	6	2	2	-1.69231	-0.758992	0.121203	Green	2.16667	1.11548	0.215666	Green
Q81FV5	Putative phosphoesterase BC_1225 (EC 3.1.-.-)	5.1	25641	5	4	7	4	1	2	0	3	5	3	2	2	-1.9	-0.925999	0.0739262	Green	-1.1	-0.137504	0.842058	Red
Q81FP4	Small ribosomal subunit protein uS7 (30S ribosomal protein S7)	5.6	29179	1	2	6	7	3	4	3	4	3	2	4	4	1.41667	0.5025	0.442003	Red	1	0	1	Red
Q81EN3	Aminopyrimidine aminohydrolase (EC 3.5.99.2)	8.5	20198	0	0	1	4	0	1	0	3	4	4	7	5	2	1	0.384053	Green	1.9	0.925999	0.120792	Green
Q818T5	NAD kinase 2 (EC 2.7.1.23) (ATP-dependent NAD kinase 2)	5.5	47349	1	4	8	5	3	1	2	6	7	6	3	2	-1.33333	-0.415037	0.605683	Red	-1.28571	-0.36257	0.532368	Red
Q81EV5	Phosphoribosylaminoimidazole-succinocarboxamide synthase (EC 6.3.2.6) (SAICAR synthetase)	6.8	21553	0	0	8	4	0	1	5	2	0	1	0	0	-1.375	-0.459432	0.756631	Red	-2.5	-1.32193	0.300922	Green
Q817R0	5'-methylthioadenosine/S-adenosylhomocysteine nucleosidase (MTA/SAH nucleosidase) (MTAN) (EC 3.2.2.9) (5'-deoxyadenosine nucleosidase) (DOA nucleosidase) (dAdo nucleosidase) (5'-methylthioadenosine nucleosidase) (MTA nucleosidase) (S-adenosylhomocysteine nucleosidase) (AdoHcy nucleosidase) (SAH nucleosidase) (SRH nucleosidase)	5.2	33769	0	3	5	2	7	5	0	0	0	2	0	0	1.54545	0.628031	0.385505	Green	1.66667	0.736966	0.42265	Green
Q818R3	Zinc protease (EC 3.4.-.-)	5.1	48710	1	6	11	1	1	0	2	2	1	1	1	0	-4.2	-2.07039	0.204588	Green	-1.6	-0.678072	0.101192	Green
Q81DY8	Multimodular transpeptidase-transglycosylase PBP 1A	8.5	36150	0	0	0	2	0	3	0	0	0	2	7	6	2.66667	1.41504	0.199359	Green	6	2.58496	0.0820149	Green
Q81DQ1	Large ribosomal subunit protein uL11B/uL11C (50S ribosomal protein L11-2/L11-3)	4.8	33448	0	0	3	9	0	3	0	0	1	0	0	0	2.5	1.32193	0.378531	Green	-1.33333	-0.415037	0.42265	Red
Q819Q2	Bis(5'-nucleosyl)-tetraphosphatase (Asymmetrical) (EC 3.6.1.17)	5.5	48924	0	0	6	3	0	2	2	1	1	1	0	2	-1.125	-0.169925	0.889287	Red	-1.16667	-0.222392	0.64945	Red
Q81D32	Acetoacetyl-CoA reductase (EC 1.1.1.36)	5.2	26759	0	4	7	4	3	5	0	2	1	2	0	1	1.07143	0.0995357	0.887071	Red	1	0	1	Red
Q818T3	SCP domain-containing protein	5.4	36760	0	3	5	4	4	0	1	3	3	6	2	5	1	0	1	Red	1.6	0.678072	0.23814	Green
Q81H69	Malonyl CoA-acyl carrier protein transacylase (EC 2.3.1.39)	8.8	27090	0	0	0	2	1	1	0	6	2	2	7	2	2.33333	1.22239	0.057191	Green	1.27273	0.347923	0.701471	Red
Q81CY0	Serine protease (EC 3.4.21.-)	5.5	46873	1	4	1	1	5	2	6	2	3	4	0	2	1.22222	0.289507	0.692448	Red	-1.55556	-0.63743	0.373985	Green
Q817Z1	Hypothetical Cytosolic Protein	9.2	41992	0	2	1	2	3	6	0	0	0	1	3	5	2.33333	1.22239	0.143248	Green	4	2	0.12169	Green
Q81BF7	Tellurium resistance protein terD	8.5	50495	1	0	0	1	3	2	0	2	2	4	5	4	2.25	1.16993	0.0824417	Green	2.28571	1.19265	0.0285958	Blue
Q817C0	Sporulation-control protein	5.2	43178	0	2	7	1	2	0	1	2	1	0	0	0	-2	-1	0.440919	Green	-2.33333	-1.22239	0.057191	Green
Q814T8	Peptide chain release factor 2 (RF-2)	7.8	48053	0	2	7	0	0	0	0	0	0	3	0	1	-4	-2	0.286254	Green	2.33333	1.22239	0.269703	Green
Q815I3	Two-component response regulator	5.1	75133	0	0	5	0	0	0	1	1	1	2	0	0	-2.66667	-1.41504	0.42265	Green	-1.2	-0.263034	0.666667	Red
Q81I25	ATP synthase gamma chain (ATP synthase F1 sector gamma subunit) (F-ATPase gamma subunit)	5.6	56062	0	0	5	0	0	0	1	1	0	0	0	0	-2.66667	-1.41504	0.42265	Green	-1.66667	-0.736966	0.183503	Green
Q81A62	Thiosulfate sulfurtransferase (EC 2.8.1.1)	9.1	9723	9	15	12	21	19	18	1	4	6	10	6	10	1.5641	0.645335	0.033138	Blue	2.07143	1.05063	0.0647412	Green
Q81J54	Immune inhibitor A (EC 3.4.24.-)	4.9	20245	0	0	0	5	5	4	0	0	1	2	0	0	5.66667	2.5025	0.00506332	Blue	1.25	0.321928	0.685598	Red
Q81AN3	Large ribosomal subunit protein bL21 (50S ribosomal protein L21)	5.5	109016	43	40	42	33	25	29	34	59	48	36	53	28	-1.42222	-0.508147	0.02077	Orange	-1.2	-0.263034	0.481832	Red
Q818Z9	Basal-body rod modification protein flgD	4.8	43992	1	3	1	3	0	1	0	3	2	0	1	0	-1.14286	-0.192645	0.779107	Red	-2	-1	0.266693	Green
Q814R2	Phage protein	8.9	16774	22	15	15	39	31	38	18	26	27	36	39	55	2.01818	1.01306	0.00563735	Blue	1.7973	0.845829	0.0604664	Green
Q81EA6	Thiol peroxidase (Tpx) (EC 1.11.1.24) (Peroxiredoxin tpx) (Prx) (Thioredoxin peroxidase) (Thioredoxin-dependent peroxiredoxin)	5.4	11341	2	0	4	11	4	15	7	11	8	15	15	22	3.66667	1.87447	0.118077	Green	1.89655	0.923379	0.045855	Blue
Q81FE8	Cell surface protein	5.3	14942	9	2	5	17	15	10	0	4	3	6	6	2	2.36842	1.24393	0.0406777	Blue	1.7	0.765535	0.264185	Green
Q81JA9	Coproporphyrin III ferrochelatase 1 (EC 4.99.1.9)	5	10484	5	5	3	8	8	7	1	1	3	5	4	4	1.625	0.70044	0.0217245	Blue	2	1	0.038561	Blue
Q814Y7	Transcriptional regulatory protein resD	6.2	15955	2	4	8	8	8	7	0	6	6	8	4	9	1.52941	0.612977	0.228306	Green	1.6	0.678072	0.303321	Green
Q81E10	Fructose-1,6-bisphosphatase	5.2	22165	2	3	1	12	9	7	1	2	4	8	8	9	3.44444	1.78427	0.0246957	Blue	2.8	1.48543	0.0124364	Blue
Q814G7	Tyrosine--tRNA ligase 1 (EC 6.1.1.1) (Tyrosyl-tRNA synthetase 1) (TyrRS 1)	11.4	8808	0	4	7	1	1	1	1	1	1	2	1	1	-2.33333	-1.22239	0.318995	Green	1.16667	0.222392	0.42265	Red
Q81ET0	Carbamoyl phosphate synthase small chain (EC 6.3.5.5) (Carbamoyl phosphate synthetase glutamine chain)	4.8	10268	0	0	1	8	0	1	0	0	1	2	0	3	3	1.58496	0.400513	Green	2	1	0.266693	Green
Q81ID4	Chaperone protein DnaJ	9	20587	0	0	0	3	3	2	0	0	0	5	3	9	3.66667	1.87447	0.0152681	Blue	6.66667	2.73697	0.0847508	Green
Q81J41	Threonine synthase (EC 4.2.3.1)	9.9	22516	0	3	9	3	1	0	3	2	0	2	1	1	-2.14286	-1.09954	0.423881	Green	-1.14286	-0.192645	0.750738	Red
Q814F0	Hypothetical cytosolic protein	5.1	17989	0	0	0	0	0	0	0	16	0	0	1	0	1	0	0	Orange	-4.75	-2.24793	0.447559	Green
Q81ES7	Oligopeptide-binding protein oppA	5	19899	0	0	8	4	0	0	0	1	2	2	0	0	-1.57143	-0.652077	0.685598	Green	-1.2	-0.263034	0.72503	Red
Q81I85	Elongation factor 4 (EF-4) (EC 3.6.5.n1) (Ribosomal back-translocase LepA)	5.2	46177	0	1	7	4	4	3	0	0	4	3	0	2	1.27273	0.347923	0.69365	Red	1.14286	0.192645	0.846485	Red
Q81AU0	GTPase Der (GTP-binding protein EngA)	8.7	34001	0	0	0	7	0	3	0	0	0	0	0	1	4.33333	2.11548	0.241902	Green	1.33333	0.415037	0.42265	Red
Q81F23	ATP-dependent helicase/nuclease subunit A (EC 3.1.-.-) (EC 5.6.2.4) (ATP-dependent helicase/nuclease AddA) (DNA 3'-5' helicase AddA)	9.3	41679	0	0	0	0	0	1	0	0	0	6	3	3	1.33333	0.415037	0.42265	Red	5	2.32193	0.057191	Green
Q81FN6	Large ribosomal subunit protein uL11A (50S ribosomal protein L11-1)	5.1	31870	0	0	6	0	0	0	0	0	0	0	0	0	-3	-1.58496	0.42265	Green	1	0	0	Orange
Q815U2	Large ribosomal subunit protein bL27 (50S ribosomal protein L27)	5.6	60557	0	0	0	0	6	0	0	0	0	0	1	0	3	1.58496	0.42265	Green	1.33333	0.415037	0.42265	Red
Q81IP3	S-layer homology domain	6.8	85157	0	0	7	0	0	0	0	0	1	0	0	0	-3.33333	-1.73697	0.42265	Green	-1.33333	-0.415037	0.42265	Red
Q81A26	Phage protein	5.4	73994	0	0	6	0	0	0	0	0	0	0	0	0	-3	-1.58496	0.42265	Green	1	0	0	Orange
Q819V0	Large ribosomal subunit protein uL23 (50S ribosomal protein L23)	5.6	13128	6	7	7	6	4	4	4	6	6	7	5	4	-1.35294	-0.436099	0.0764504	Red	1	0	1	Red
Q819W3	Ferrous iron transport protein B	10.1	10111	0	1	7	0	7	3	0	1	1	2	1	3	1.18182	0.241008	0.834078	Red	1.8	0.847997	0.133583	Green
Q81ET1	Purine nucleoside phosphorylase DeoD-type (PNP) (EC 2.4.2.1)	5.2	13943	0	0	4	7	0	6	0	2	1	2	0	4	2.28571	1.19265	0.318756	Green	1.5	0.584963	0.496055	Green
Q81FQ8	4-hydroxy-tetrahydrodipicolinate reductase (HTPA reductase) (EC 1.17.1.8)	6.4	21007	2	3	6	6	4	3	0	3	3	2	1	2	1.14286	0.192645	0.679833	Red	-1.125	-0.169925	0.776898	Red
Q81J87	DUF4352 domain-containing protein	9.7	14093	0	0	0	4	7	3	0	1	0	2	1	3	5.66667	2.5025	0.0603815	Green	2.25	1.16993	0.0824417	Green
Q819A0	Dihydrolipoamide acetyltransferase component of pyruvate dehydrogenase complex (EC 2.3.1.-)	5.4	21463	1	4	8	3	1	1	1	4	4	0	0	0	-2	-1	0.318464	Green	-4	-2	0.095466	Green
Q81HW6	Phage protein	5.3	23112	0	0	4	4	7	3	0	1	1	5	0	4	2.42857	1.28011	0.137647	Green	2.4	1.26303	0.263694	Green
Q815J4	Porphobilinogen deaminase (PBG) (EC 2.5.1.61) (Hydroxymethylbilane synthase) (HMBS) (Pre-uroporphyrinogen synthase)	7.2	33424	0	2	7	4	1	2	2	5	3	5	2	6	-1.2	-0.263034	0.789311	Red	1.23077	0.29956	0.542175	Red
Q818Z8	Biotin carboxylase (EC 6.3.4.14) (Acetyl-coenzyme A carboxylase biotin carboxylase subunit A)	6.3	27864	1	4	3	2	4	2	0	2	2	2	2	6	1	0	1	Red	1.85714	0.893085	0.273893	Green
Q819K2	Iron(III) dicitrate-binding protein	5.3	20461	0	0	4	5	3	3	0	0	0	1	1	0	2	1	0.217278	Green	1.66667	0.736966	0.183503	Green
Q817V8	isochorismatase (EC 3.3.2.1)	5	41541	0	2	3	5	6	3	1	3	2	5	2	1	2.125	1.08746	0.0739262	Green	1.22222	0.289507	0.652809	Red
Q81IE1	UDP-N-acetylmuramoylalanine--D-glutamate ligase (EC 6.3.2.9) (D-glutamic acid-adding enzyme) (UDP-N-acetylmuramoyl-L-alanyl-D-glutamate synthetase)	5.4	41657	3	3	6	3	1	2	2	3	3	2	2	2	-1.66667	-0.736966	0.175936	Green	-1.22222	-0.289507	0.183503	Red
Q81ES4	Aminopyrimidine aminohydrolase (EC 3.5.99.2)	5.8	17837	0	0	4	5	0	2	0	0	0	0	0	1	1.42857	0.514573	0.638954	Red	1.33333	0.415037	0.42265	Red
Q81AW3	2-oxoisovalerate dehydrogenase subunit alpha (EC 1.2.4.4) (Branched-chain alpha-keto acid dehydrogenase E1 component alpha chain)	5.2	48087	0	1	6	1	0	0	1	1	1	1	1	3	-2.5	-1.32193	0.394207	Green	1.33333	0.415037	0.42265	Red
Q812I4	TcdA-E operon negative regulator	5.1	40289	1	0	6	0	1	0	0	1	1	2	0	0	-2.5	-1.32193	0.394207	Green	1	0	1	Red
Q81J86	Cytochrome P450 (EC 1.14.-.-)	9.9	17985	1	2	3	3	6	1	0	0	1	2	1	4	1.44444	0.530515	0.464695	Red	2.5	1.32193	0.139435	Green
Q816H9	Endolytic murein transglycosylase (EC 4.2.2.29) (Peptidoglycan lytic transglycosylase) (Peptidoglycan polymerization terminase)	5.3	29637	0	3	9	4	2	2	1	2	3	6	3	3	-1.36364	-0.447459	0.668551	Red	1.66667	0.736966	0.175936	Green
Q814V3	Acetate kinase (EC 2.7.2.1) (Acetokinase)	6.2	22886	0	1	7	2	1	3	0	2	0	5	1	0	-1.22222	-0.289507	0.792829	Red	1.8	0.847997	0.48732	Green
Q814H2	Transcription termination factor Rho (EC 3.6.4.-) (ATP-dependent helicase Rho)	5.1	26938	0	2	2	3	5	4	0	1	1	4	1	0	2.14286	1.09954	0.0400537	Blue	1.6	0.678072	0.496958	Green
Q81EL1	UvrABC system protein B (Protein UvrB) (Excinuclease ABC subunit B)	5.2	25538	0	3	4	1	3	3	0	1	2	3	0	1	1	0	1	Red	1.16667	0.222392	0.770026	Red
Q81B13	Nicotinate phosphoribosyltransferase (EC 6.3.4.21)	5.2	62407	0	0	0	10	5	5	0	3	3	7	6	7	7.66667	2.9386	0.057191	Green	2.55556	1.35364	0.0325729	Blue
Q81IU1	microbial collagenase (EC 3.4.24.3) (Microbial collagenase)	4.8	40048	0	1	6	4	4	1	0	3	2	3	0	0	1.2	0.263034	0.772109	Red	-1.33333	-0.415037	0.643718	Red
Q81IL5	Phosphopentomutase (EC 5.4.2.7) (Phosphodeoxyribomutase)	5.6	40923	0	3	4	0	0	0	1	0	0	0	0	0	-3.33333	-1.73697	0.19171	Green	-1.33333	-0.415037	0.42265	Red
Q819Z0	3-hydroxyacyl-[acyl-carrier-protein] dehydratase FabZ (EC 4.2.1.59) ((3R)-hydroxymyristoyl-[acyl-carrier-protein] dehydratase) ((3R)-hydroxymyristoyl-ACP dehydrase) (Beta-hydroxyacyl-ACP dehydratase)	10.6	10554	1	0	5	4	3	2	0	4	1	2	0	1	1.33333	0.415037	0.590332	Red	-1.33333	-0.415037	0.652809	Red
Q812W8	Small ribosomal subunit protein bS18 (30S ribosomal protein S18)	5.2	17712	0	0	2	2	4	1	1	1	1	1	0	0	2	1	0.211299	Green	-1.5	-0.584963	0.183503	Green
Q81IQ4	Transcription state regulatory protein abrB	4.6	25332	0	1	4	3	1	0	1	1	1	2	0	0	-1.14286	-0.192645	0.834952	Red	-1.2	-0.263034	0.666667	Red
Q818T1	Large ribosomal subunit protein uL4 (50S ribosomal protein L4)	5.5	39928	0	2	5	3	2	1	0	1	1	3	0	0	-1.11111	-0.152003	0.846678	Red	1.2	0.263034	0.776898	Red
Q818G8	Group-specific protein	4.8	43259	1	0	3	3	3	1	0	1	0	3	1	1	1.42857	0.514573	0.420396	Red	2	1	0.17342	Green
Q81J80	Phage protein	4.7	32024	0	2	3	0	0	0	0	0	0	1	0	0	-2.66667	-1.41504	0.199359	Green	1.33333	0.415037	0.42265	Red
Q817S6	Glutamate-1-semialdehyde 2,1-aminomutase 1 (GSA 1) (EC 5.4.3.8) (Glutamate-1-semialdehyde aminotransferase 1) (GSA-AT 1)	5.7	56478	0	0	4	0	0	0	1	0	1	1	1	1	-2.33333	-1.22239	0.42265	Green	1.2	0.263034	0.42265	Red
Q81CX1	Ferrichrome-binding protein	6.9	79961	15	23	12	19	22	20	11	10	14	19	15	17	1.20755	0.27208	0.38124	Red	1.42105	0.50696	0.0329754	Orange
Q81EU4	Capsule biosynthesis protein capA	4.8	9837	0	0	5	10	3	11	0	2	3	7	1	4	3.375	1.75489	0.11439	Green	1.875	0.906891	0.316835	Green
Q81J43	Pantothenate synthetase (PS) (EC 6.3.2.1) (Pantoate--beta-alanine ligase) (Pantoate-activating enzyme)	9.6	11676	4	5	11	4	4	2	3	5	6	3	3	2	-1.76923	-0.823122	0.263296	Green	-1.54545	-0.628031	0.139435	Green
Q81J17	Neutral metalloproteinase (EC 3.4.24.-)	10.5	13441	2	2	4	9	12	6	1	6	1	5	2	4	2.72727	1.44746	0.0527762	Green	1.27273	0.347923	0.632198	Red
Q81J45	ATP-dependent DNA helicase (EC 5.6.2.4)	11.3	15491	3	6	16	7	3	1	3	6	2	4	2	4	-2	-1	0.36372	Green	-1.07692	-0.106915	0.823421	Red
Q814T9	DNA mismatch repair protein MutL	9.2	9179	3	2	5	5	9	4	0	1	0	2	0	1	1.61538	0.691878	0.222201	Green	1.5	0.584963	0.386809	Green
Q819C5	Alkaline-shock protein	5.6	15778	1	1	0	9	6	4	0	1	1	4	1	4	4.4	2.1375	0.0535271	Green	2.4	1.26303	0.134059	Green
Q812K6	Small ribosomal subunit protein bS16 (30S ribosomal protein S16)	4.7	16914	1	5	5	8	4	3	0	0	1	1	2	4	1.28571	0.36257	0.547332	Red	2.5	1.32193	0.139435	Green
Q81HQ3	Phage protein	5.3	28939	3	2	10	4	3	0	2	9	6	5	2	0	-1.8	-0.847997	0.412468	Green	-2	-1	0.259144	Green
Q819S6	GTP cyclohydrolase 1 (EC 3.5.4.16) (GTP cyclohydrolase I) (GTP-CH-I)	5.6	26177	0	5	10	3	2	3	1	1	2	1	0	1	-1.63636	-0.710493	0.504358	Green	-1.4	-0.485427	0.2302	Red
Q812P6	Cell division protein DIVIC	9.8	19054	1	3	8	3	1	1	0	1	0	0	0	1	-1.875	-0.906891	0.381019	Green	1	0	1	Red
Q816N4	purine-nucleoside phosphorylase (EC 2.4.2.1) (Inosine phosphorylase) (Inosine-guanosine phosphorylase)	5.3	21011	0	1	2	2	2	5	0	3	0	2	0	0	2	1	0.175936	Green	-1.2	-0.263034	0.797171	Red
Q819W0	Probable transaldolase 1 (EC 2.2.1.2)	5	36442	0	3	6	1	1	1	3	2	3	4	0	1	-2	-1	0.367544	Green	-1.375	-0.459432	0.496958	Red
Q819S1	Nucleotide-binding protein BC_5156	5.4	46541	1	4	8	1	1	1	0	2	2	2	0	0	-2.66667	-1.41504	0.241902	Green	-1.4	-0.485427	0.518519	Red
Q81AL5	IG hypothetical 17224	5.5	28010	0	2	6	1	1	1	0	1	0	0	0	0	-1.83333	-0.874469	0.444444	Green	-1.33333	-0.415037	0.42265	Red
Q819L6	Peptide deformylase 2 (PDF 2) (EC 3.5.1.88) (Polypeptide deformylase 2)	6.4	24062	0	1	5	1	0	0	1	0	0	1	0	1	-2.25	-1.16993	0.389698	Green	1.25	0.321928	0.518519	Red
Q81J98	Quinolinate synthase (EC 2.5.1.72)	5.4	49399	0	0	5	2	1	2	0	3	0	4	1	1	1	0	1	Red	1.5	0.584963	0.518519	Green
Q81G06	Tellurite resistance protein	5.5	47482	0	9	4	1	2	0	0	1	0	1	0	0	-2.66667	-1.41504	0.328	Green	1	0	1	Red
Q812Y0	Phage protein	6.1	58292	0	0	6	1	0	1	0	2	1	5	0	2	-1.8	-0.847997	0.575238	Green	1.66667	0.736966	0.464695	Green
Q817I6	Hydroxylamine reductase (EC 1.7.99.1) (Hybrid-cluster protein) (HCP) (Prismane protein)	5.6	38951	0	1	5	4	0	0	0	0	0	0	0	0	-1.28571	-0.36257	0.759088	Red	1	0	0	Orange
Q819Q6	Peptide chain release factor 1 (RF-1)	5	47726	0	0	5	3	0	1	0	0	0	0	1	2	-1.14286	-0.192645	0.870812	Red	2	1	0.225403	Green
Q81B71	S1-type RNA-binding domain	5.2	48113	0	7	1	0	1	0	0	0	0	0	0	0	-2.75	-1.45943	0.397729	Green	1	0	0	Orange
Q818X6	1,4-dihydroxy-2-naphthoyl-CoA synthase (DHNA-CoA synthase) (EC 4.1.3.36)	5.5	43858	0	0	6	0	0	0	0	0	0	1	0	0	-3	-1.58496	0.42265	Green	1.33333	0.415037	0.42265	Red
Q814G4	Uracil phosphoribosyltransferase (EC 2.4.2.9) (UMP pyrophosphorylase) (UPRTase)	4.8	40671	0	0	5	0	0	0	0	0	0	0	0	0	-2.66667	-1.41504	0.42265	Green	1	0	0	Orange
Q814F6	3-oxoacyl-[acyl-carrier protein] reductase (EC 1.1.1.100)	4.7	50551	0	0	5	0	0	0	0	0	1	0	0	0	-2.66667	-1.41504	0.42265	Green	-1.33333	-0.415037	0.42265	Red
Q817X4	D-alanine--D-alanine ligase B (EC 6.3.2.4) (D-Ala-D-Ala ligase B) (D-alanylalanine synthetaseB)	7.3	83940	0	0	5	0	0	0	0	0	0	0	0	0	-2.66667	-1.41504	0.42265	Green	1	0	0	Orange
Q81AM3	N-succinyl-L-Arg/Lys racemase (EC 5.1.1.-) (N-succinyl amino acid racemase) (NSAR)	4.8	7362	4	5	9	27	33	25	2	5	6	10	8	17	4.19048	2.06711	0.00275548	Blue	2.375	1.24793	0.0986989	Green
Q813P2	Small ribosomal subunit protein uS15 (30S ribosomal protein S15)	4.7	16669	3	6	6	9	5	7	3	2	2	7	2	7	1.33333	0.415037	0.261899	Red	1.9	0.925999	0.21022	Green
Q817H6	Cell division protein SepF	11.9	7491	1	5	2	1	1	1	1	1	1	1	1	2	-1.83333	-0.874469	0.29986	Green	1.16667	0.222392	0.42265	Red
Q818I1	Phosphoribosylformylglycinamidine synthase subunit PurQ (FGAM synthase) (EC 6.3.5.3) (Formylglycinamide ribonucleotide amidotransferase subunit I) (FGAR amidotransferase I) (FGAR-AT I) (Glutaminase PurQ) (EC 3.5.1.2) (Phosphoribosylformylglycinamidine synthase subunit I)	5.3	24738	3	4	7	6	5	4	1	4	5	8	5	4	1.05882	0.0824622	0.819372	Red	1.53846	0.621488	0.241746	Green
Q817P3	Probable butyrate kinase (BK) (EC 2.7.2.7) (Branched-chain carboxylic acid kinase)	5.1	26984	6	6	6	6	6	5	2	6	5	4	3	5	-1.05	-0.0703893	0.42265	Red	-1.06667	-0.0931094	0.819372	Red
Q81CE4	RNA polymerase sigma factor SigA	9.2	24103	2	1	3	6	5	5	2	4	6	4	6	6	2.11111	1.078	0.0131721	Blue	1.26667	0.341037	0.386809	Red
Q81EL7	33 kDa chaperonin (Heat shock protein 33 homolog) (HSP33)	5.2	23058	0	2	4	3	5	4	0	2	1	6	1	3	1.66667	0.736966	0.220881	Green	2.16667	1.11548	0.245113	Green
Q812N7	NAD(+) hydrolase ThsA (EC 3.2.2.5)	4.7	21954	0	1	5	6	1	4	0	1	1	2	0	2	1.55556	0.63743	0.473531	Green	1.4	0.485427	0.438193	Red
Q814R5	serine-type D-Ala-D-Ala carboxypeptidase (EC 3.4.16.4)	5.3	37685	5	2	5	3	1	2	2	4	4	3	2	1	-1.66667	-0.736966	0.175936	Green	-1.44444	-0.530515	0.206526	Red
Q818R2	Phage protein	4.9	17828	0	2	1	5	2	1	0	0	0	1	1	1	1.83333	0.874469	0.303342	Green	2	1	0	Blue
Q814L5	Small ribosomal subunit protein uS10 (30S ribosomal protein S10)	5.7	29433	0	1	5	5	2	4	0	2	0	2	1	1	1.55556	0.63743	0.410439	Green	1.4	0.485427	0.438193	Red
Q81EA5	Large ribosomal subunit protein bL17 (50S ribosomal protein L17)	8.9	30222	0	0	0	1	1	2	0	0	1	2	2	5	2.33333	1.22239	0.057191	Green	3	1.58496	0.104706	Green
Q816M6	Small ribosomal subunit protein uS12 (30S ribosomal protein S12)	5.8	25313	0	2	1	5	2	1	0	0	0	0	0	0	1.83333	0.874469	0.303342	Green	1	0	0	Orange
Q817F7	Large ribosomal subunit protein bL31B (50S ribosomal protein L31 type B)	5.4	41844	0	0	5	1	2	1	0	5	3	1	0	0	-1.14286	-0.192645	0.861441	Red	-2.75	-1.45943	0.24633	Green
Q81FZ0	Peptidyl-prolyl cis-trans isomerase (PPIase) (EC 5.2.1.8)	5.5	42692	0	2	5	1	0	0	0	6	3	0	0	1	-2.5	-1.32193	0.300922	Green	-3	-1.58496	0.261393	Green
Q81ET7	Non-specific DNA-binding protein Dps / Iron-binding ferritin-like antioxidant protein / Ferroxidase (EC 1.16.3.1)	5.5	25201	0	0	1	4	0	1	0	0	0	2	0	1	2	1	0.384053	Green	2	1	0.225403	Green
Q818X5	Hydroxymethylpyrimidine/phosphomethylpyrimidine kinase (EC 2.7.1.49) (EC 2.7.4.7) (Hydroxymethylpyrimidine kinase) (Hydroxymethylpyrimidine phosphate kinase)	5.8	16238	3	3	1	3	2	3	0	1	0	1	2	3	1.1	0.137504	0.685598	Red	2.25	1.16993	0.0824417	Green
Q817B3	Orotidine 5'-phosphate decarboxylase (EC 4.1.1.23) (OMP decarboxylase) (OMPDCase) (OMPdecase)	4.5	15838	0	0	2	5	0	2	0	1	2	1	1	5	2	1	0.378512	Green	1.66667	0.736966	0.432616	Green
Q818Z3	Translation initiation factor IF-3	4.9	20824	1	3	5	1	0	0	1	1	0	2	1	3	-3	-1.58496	0.13846	Green	1.8	0.847997	0.133583	Green
Q81AY5	carbonic anhydrase (EC 4.2.1.1)	5.2	49408	5	3	4	4	3	3	0	5	2	3	3	3	-1.15385	-0.206451	0.386809	Red	1.2	0.263034	0.691393	Red
Q814P4	Signal recognition particle receptor FtsY (SRP receptor) (EC 3.6.5.4)	9.1	31161	0	0	0	4	5	3	0	0	1	2	3	3	5	2.32193	0.0202041	Blue	2.75	1.45943	0.0077626	Blue
Q817L6	Dihydroorotase (DHOase) (EC 3.5.2.3)	5.9	27934	0	1	1	2	2	1	0	3	3	1	1	2	1.6	0.678072	0.101192	Green	-1.28571	-0.36257	0.581315	Red
Q819Z3	Benzil reductase (EC 1.-.-.-)	5.4	48982	1	2	3	1	2	1	1	0	0	0	0	0	-1.28571	-0.36257	0.386809	Red	-1.33333	-0.415037	0.42265	Red
Q81A68	UPF0637 protein BC_3960	5.4	42706	0	4	2	0	3	0	0	0	0	0	0	0	-1.5	-0.584963	0.54911	Green	1	0	0	Orange
Q81IY2	Bifunctional protein GlmU [Includes: UDP-N-acetylglucosamine pyrophosphorylase (EC 2.7.7.23) (N-acetylglucosamine-1-phosphate uridyltransferase); Glucosamine-1-phosphate N-acetyltransferase (EC 2.3.1.157)]	8.3	59669	0	0	0	3	1	2	0	0	0	2	1	1	3	1.58496	0.0741799	Green	2.33333	1.22239	0.057191	Green
Q81AI1	Histidinol dehydrogenase (HDH) (EC 1.1.1.23)	8.8	38538	7	7	5	13	14	12	2	10	8	11	14	14	1.90909	0.932886	0.00177857	Blue	1.82609	0.868755	0.103601	Green
Q815W0	tRNA-2-methylthio-N(6)-dimethylallyladenosine synthase (EC 2.8.4.3) ((Dimethylallyl)adenosine tRNA methylthiotransferase MiaB) (tRNA-i(6)A37 methylthiotransferase)	9.2	20029	0	0	2	4	4	1	0	0	1	1	3	4	2.4	1.26303	0.134612	Green	2.75	1.45943	0.104247	Green
C7E338	Phenylalanine--tRNA ligase alpha subunit (EC 6.1.1.20) (Phenylalanyl-tRNA synthetase alpha subunit) (PheRS)	5.1	34299	0	0	0	2	0	2	0	2	1	2	0	1	2.33333	1.22239	0.183503	Green	1	0	1	Red
Q81FG0	Cell division protein FtsA	4.9	53191	1	1	1	2	2	1	0	1	0	1	1	2	1.33333	0.415037	0.183503	Red	1.75	0.807355	0.101192	Green
Q81EY6	Histidine--tRNA ligase 1 (EC 6.1.1.21) (Histidyl-tRNA synthetase 1) (HisRS 1)	5	46566	0	2	3	3	2	3	0	3	3	2	0	0	1.375	0.459432	0.378531	Red	-1.8	-0.847997	0.337895	Green
Q81AI3	Riboflavin biosynthesis protein RibBA [Includes: 3,4-dihydroxy-2-butanone 4-phosphate synthase (DHBP synthase) (EC 4.1.99.12); GTP cyclohydrolase-2 (EC 3.5.4.25) (GTP cyclohydrolase II)]	8.7	63532	0	1	0	4	2	5	0	2	2	3	3	5	3.5	1.80735	0.0493723	Blue	2	1	0.0685871	Green
Q81EZ2	Ribosome-binding ATPase YchF	4.7	11026	3	6	11	11	6	7	2	4	7	6	3	5	1.17391	0.231326	0.661287	Red	1.0625	0.0874628	0.855993	Red
Q819D6	tRNA modification GTPase MnmE (EC 3.6.-.-)	5	9233	1	0	3	9	13	10	0	1	2	6	4	6	5	2.32193	0.00440641	Blue	3.16667	1.66297	0.00838827	Blue
Q81A47	GTP pyrophosphokinase (EC 2.7.6.5) ((p)ppGpp synthase) (ATP:GTP 3'-pyrophosphotransferase) (ppGpp synthase I)	7.8	13029	2	1	0	10	7	5	3	4	5	10	6	9	4.16667	2.05889	0.0349324	Blue	1.86667	0.900464	0.0504121	Green
Q81DY5	Non-specific DNA-binding protein Dps / Iron-binding ferritin-like antioxidant protein / Ferroxidase (EC 1.16.3.1)	4.8	17819	3	3	1	6	9	4	1	5	5	8	8	8	2.2	1.1375	0.0933561	Green	1.92857	0.947533	0.0830507	Green
Q81J13	Large ribosomal subunit protein bL35 (50S ribosomal protein L35)	9.9	16418	3	3	8	5	1	1	2	3	3	2	1	1	-1.7	-0.765535	0.338456	Green	-1.57143	-0.652077	0.0474207	Blue
Q81HS3	Superoxide dismutase [Mn] 1 (EC 1.15.1.1)	8.1	9443	1	2	2	1	2	4	1	1	0	1	2	1	1.25	0.321928	0.538386	Red	1.4	0.485427	0.2302	Red
Q818E1	Ribonuclease PH (RNase PH) (EC 2.7.7.56) (tRNA nucleotidyltransferase)	10.7	9336	0	0	3	5	2	0	0	0	0	0	0	0	1.66667	0.736966	0.49676	Green	1	0	0	Orange
Q814C9	Nitroreductase family protein	5.1	11855	0	2	0	1	5	3	0	0	0	0	0	0	2.4	1.26303	0.172665	Green	1	0	0	Orange
Q81EU2	tRNA binding domain protein	7.8	11537	0	0	2	4	0	3	0	0	0	0	0	0	2	1	0.308914	Green	1	0	0	Orange
Q814F9	Collagen adhesion protein	5.8	33597	2	2	6	4	3	2	0	1	1	3	0	1	-1.08333	-0.115477	0.834672	Red	1.4	0.485427	0.538386	Red
Q81BS5	pyridoxal kinase (EC 2.7.1.35) (PN/PL/PM kinase) (Pyridoxal kinase) (Pyridoxamine kinase) (Vitamin B6 kinase)	5.2	24589	0	0	2	3	2	4	0	0	0	4	0	0	2.4	1.26303	0.0584402	Green	2.33333	1.22239	0.42265	Green
Q814Q2	DUF3952 domain-containing protein	4.9	32368	0	0	3	4	3	3	0	1	0	4	0	1	2.16667	1.11548	0.134059	Green	2	1	0.384053	Green
Q81J57	Phage shock protein A	8.8	27000	1	6	4	2	1	0	0	0	0	1	0	0	-2.33333	-1.22239	0.199844	Green	1.33333	0.415037	0.42265	Red
Q817P9	Citrate synthase	5.7	23687	0	0	5	2	0	0	0	0	2	2	1	1	-1.6	-0.678072	0.621408	Green	1.4	0.485427	0.438193	Red
Q81EF6	Sulfate adenylyltransferase (EC 2.7.7.4) (ATP-sulfurylase) (Sulfate adenylate transferase) (SAT)	6.5	38558	0	2	4	2	1	2	0	2	3	1	0	1	-1.125	-0.169925	0.804215	Red	-1.6	-0.678072	0.378531	Green
Q818Z2	Phage protein	4.7	20162	0	0	1	4	1	0	0	0	1	1	0	1	2	1	0.384053	Green	1.25	0.321928	0.518519	Red
Q81CY5	6,7-dimethyl-8-ribityllumazine synthase (DMRL synthase) (LS) (Lumazine synthase) (EC 2.5.1.78)	5.2	28147	0	0	0	1	0	1	0	1	1	1	4	1	1.66667	0.736966	0.183503	Green	1.8	0.847997	0.313273	Green
Q812X9	PhnB protein	5.9	34633	0	1	5	1	1	0	0	0	0	2	1	1	-1.8	-0.847997	0.476793	Green	2.33333	1.22239	0.057191	Green
Q817T8	Ribosomal-protein-serine acetyltransferase (EC 2.3.1.-)	4.8	28996	0	1	4	1	1	0	0	1	1	1	0	0	-1.6	-0.678072	0.496958	Green	-1.25	-0.321928	0.518519	Red
Q819P8	Microbial collagenase (EC 3.4.24.3)	5.8	34907	0	1	5	1	0	1	0	1	1	2	0	0	-1.8	-0.847997	0.476793	Green	1	0	1	Red
Q818X3	3-hydroxybutyryl-CoA dehydratase (EC 4.2.1.55)	5.3	36875	0	1	6	1	2	1	0	1	0	0	0	0	-1.42857	-0.514573	0.646033	Red	-1.33333	-0.415037	0.42265	Red
Q81F95	Zinc protease (EC 3.4.-.-)	5.8	41106	0	0	0	0	0	0	0	0	1	4	3	5	1	0	0	Orange	3.75	1.90689	0.00996386	Blue
Q819N2	NADH-dependent butanol dehydrogenase A (EC 1.1.1.-)	8.7	39158	0	0	0	0	0	1	0	1	1	4	2	3	1.33333	0.415037	0.42265	Red	2.4	1.26303	0.0356527	Blue
Q81GA4	Oligopeptide-binding protein oppA	6.5	52593	0	0	4	2	3	2	0	0	0	3	0	1	1.42857	0.514573	0.535106	Red	2.33333	1.22239	0.269703	Green
Q81ET4	Hypothetical exported repetitive protein	5.4	35728	0	0	5	1	0	0	0	2	2	0	0	0	-2	-1	0.509609	Green	-2.33333	-1.22239	0.183503	Green
Q816M5	S-esterase	8.8	20984	0	0	0	1	4	0	0	0	0	0	0	0	2.66667	1.41504	0.29986	Green	1	0	0	Orange
Q817F2	Transglycosylase	5.8	36428	0	0	4	1	1	0	0	0	0	1	1	0	-1.4	-0.485427	0.670813	Red	1.66667	0.736966	0.183503	Green
Q817J8	Pyrimidine-nucleoside phosphorylase (EC 2.4.2.2)	8.9	32060	0	0	0	2	0	4	0	0	0	0	1	0	3	1.58496	0.225403	Green	1.33333	0.415037	0.42265	Red
Q814Y6	UPF0145 protein BC_1816	5.5	36828	0	0	4	1	1	0	0	1	0	1	0	0	-1.4	-0.485427	0.670813	Red	1	0	1	Red
Q818R8	Lipoprotein	4.8	32582	0	0	4	0	0	1	0	0	0	2	0	0	-1.75	-0.807355	0.535106	Green	1.66667	0.736966	0.42265	Green
Q81B54	Ferrous iron transport protein A	4.8	38434	0	0	1	4	0	2	0	0	0	1	0	0	2.25	1.16993	0.283236	Green	1.33333	0.415037	0.42265	Red
Q819S4	Small ribosomal subunit protein bS20 (30S ribosomal protein S20)	5.4	28397	0	1	4	0	0	0	0	0	0	0	0	0	-2.66667	-1.41504	0.29986	Green	1	0	0	Orange
Q81IS7	Nucleoid-associated protein BC_0025	5.1	73340	0	0	4	1	0	1	0	0	1	2	0	2	-1.4	-0.485427	0.670813	Red	1.75	0.807355	0.273893	Green
Q816X5	Phage protein	5.4	42007	0	0	4	0	0	0	0	1	0	1	0	0	-2.33333	-1.22239	0.42265	Green	1	0	1	Red
Q81AH1	Nucleoid occlusion protein (Noc)	5.8	72891	0	0	4	1	0	0	0	0	0	0	0	0	-1.75	-0.807355	0.535106	Green	1	0	0	Orange
Q814R1	PF03932 family protein CutC	6.6	25422	2	4	4	3	4	5	4	4	6	5	6	6	1.15385	0.206451	0.492572	Red	1.17647	0.234465	0.273893	Red
Q81J26	Agmatinase (EC 3.5.3.11) (Agmatine ureohydrolase) (AUH)	10.1	13098	0	2	5	3	4	3	0	1	1	4	1	2	1.3	0.378512	0.565625	Red	2	1	0.190798	Green
Q81J38	23S rRNA methyltransferase (EC 2.1.1.-)	10	10622	0	0	2	2	5	1	0	0	0	3	0	0	2.2	1.1375	0.23814	Green	2	1	0.42265	Green
Q812V3	YvbH-like oligomerisation region	4.4	9113	0	0	0	4	3	4	0	0	0	0	0	0	4.66667	2.22239	0.0081634	Blue	1	0	0	Orange
Q81H08	NADPH dehydrogenase (EC 1.6.99.1)	6.6	6764	0	0	0	2	3	3	0	0	0	0	0	0	3.66667	1.87447	0.0152681	Blue	1	0	0	Orange
Q819R3	ADP-ribose pyrophosphatase (EC 3.6.1.13)	4.9	19732	1	4	3	4	1	1	2	1	0	0	1	1	-1.22222	-0.289507	0.643718	Red	-1.2	-0.263034	0.64945	Red
Q813Z5	Lipoprotein	4.5	26273	1	2	3	5	3	2	0	1	0	4	1	0	1.44444	0.530515	0.284627	Red	2	1	0.384053	Green
Q817H7	tRNA pseudouridine synthase B (EC 5.4.99.25) (tRNA pseudouridine(55) synthase) (Psi55 synthase) (tRNA pseudouridylate synthase) (tRNA-uridine isomerase)	11.3	13603	1	3	4	1	0	0	0	0	0	1	0	1	-2.75	-1.45943	0.104247	Green	1.66667	0.736966	0.183503	Green
Q81FF6	Septum site-determining protein MinD (Cell division inhibitor MinD)	5.7	17658	0	0	0	3	3	1	0	0	0	0	2	0	3.33333	1.73697	0.0728274	Green	1.66667	0.736966	0.42265	Green
Q81GL3	Ribosomal RNA small subunit methyltransferase H (EC 2.1.1.199) (16S rRNA m(4)C1402 methyltransferase) (rRNA (cytosine-N(4)-)-methyltransferase RsmH)	5.4	38038	1	2	3	3	2	1	1	2	2	1	1	0	1	0	1	Red	-1.6	-0.678072	0.101192	Green
Q813K8	Biotin synthase (EC 2.8.1.6)	6.4	53768	0	1	10	5	0	0	1	3	3	2	0	1	-1.75	-0.807355	0.616073	Green	-1.66667	-0.736966	0.206526	Green
Q817M6	Lactate utilization protein B	8.8	29574	0	0	0	3	2	0	0	0	1	1	2	3	2.66667	1.41504	0.199359	Green	2.25	1.16993	0.0824417	Green
Q81JC5	Phage protein	5.8	21545	0	0	1	0	5	0	0	0	0	2	0	0	2	1	0.509609	Green	1.66667	0.736966	0.42265	Green
Q81A48	Lipoprotein	4.7	46040	0	3	2	3	1	0	0	2	2	2	2	0	-1.14286	-0.192645	0.802482	Red	1	0	1	Red
Q81AL2	Acetyl-coenzyme A carboxylase carboxyl transferase subunit alpha (ACCase subunit alpha) (Acetyl-CoA carboxylase carboxyltransferase subunit alpha) (EC 2.1.3.15)	8.9	42108	0	1	1	0	0	0	1	6	2	1	2	1	-1.66667	-0.736966	0.183503	Green	-1.71429	-0.777608	0.389698	Green
Q818F1	High-affinity heme uptake system protein IsdE (Iron-regulated surface determinant protein E) (Staphylococcal iron-regulated protein F)	4.3	33707	0	0	2	3	1	3	0	0	0	2	0	1	2	1	0.151835	Green	2	1	0.225403	Green
Q81GQ1	Cell shape-determining protein MreB	8.9	21735	0	0	0	4	0	1	0	0	0	1	0	1	2.66667	1.41504	0.29986	Green	1.66667	0.736966	0.183503	Green
Q818B9	Farnesyl diphosphate synthase (EC 2.5.1.10) ((2E,6E)-farnesyl diphosphate synthase) (Geranyltranstransferase)	9	33449	0	0	0	1	2	1	0	0	0	1	3	2	2.33333	1.22239	0.057191	Green	3	1.58496	0.0741799	Green
Q813N9	Protein tyrosine phosphatase (EC 3.1.3.48)	6.5	33484	0	0	0	2	0	1	0	0	0	1	3	3	2	1	0.225403	Green	3.33333	1.73697	0.0728274	Green
Q815X8	Dihydroorotate dehydrogenase B (NAD(+)), electron transfer subunit (Dihydroorotate oxidase B, electron transfer subunit)	5.3	34677	0	2	4	1	0	0	1	0	0	1	1	0	-2.25	-1.16993	0.283236	Green	1.25	0.321928	0.518519	Red
Q81CC4	ABC transporter ATP-binding protein uup	6.5	37145	0	0	0	0	3	0	0	0	1	1	1	3	2	1	0.42265	Green	2	1	0.17342	Green
Q81FQ3	nicotinate phosphoribosyltransferase (EC 6.3.4.21)	5.6	42387	0	0	3	2	0	0	0	1	0	3	0	1	-1.2	-0.263034	0.797171	Red	1.75	0.807355	0.378531	Green
Q816A9	DNA topoisomerase 4 subunit B (EC 5.6.2.2) (Topoisomerase IV subunit B)	4.6	27979	0	0	0	3	0	1	0	0	0	1	0	1	2.33333	1.22239	0.269703	Green	1.66667	0.736966	0.183503	Green
Q81GZ7	ECF-type sigma factor negative effector	5.7	23590	0	1	0	0	3	0	0	0	0	0	1	0	1.5	0.584963	0.581315	Green	1.33333	0.415037	0.42265	Red
Q819H2	Large ribosomal subunit protein uL18 (50S ribosomal protein L18)	6.3	43330	0	1	2	0	0	0	1	1	3	1	0	0	-2	-1	0.225403	Green	-2	-1	0.17342	Green
Q819S0	Small ribosomal subunit protein uS19 (30S ribosomal protein S19)	5.2	34363	0	3	2	1	1	0	0	0	0	0	0	0	-1.6	-0.678072	0.378531	Green	1	0	0	Orange
Q81EK6	Cell division protein DIVIVA	5.1	47161	0	3	0	0	2	0	0	0	0	0	0	0	-1.2	-0.263034	0.797171	Red	1	0	0	Orange
Q818H2	Probable transcriptional regulatory protein BC_0539	9.8	50034	0	0	3	0	0	0	0	1	0	0	0	0	-2	-1	0.42265	Green	-1.33333	-0.415037	0.42265	Red
Q81DR0	Large ribosomal subunit protein bL20 (50S ribosomal protein L20)	5.4	120291	0	0	3	0	0	0	2	0	0	0	0	0	-2	-1	0.42265	Green	-1.66667	-0.736966	0.42265	Green
Q81FL2	UDP-N-acetylenolpyruvoylglucosamine reductase (EC 1.3.1.98)	5.2	21604	1	4	6	2	2	1	3	2	1	2	1	1	-1.75	-0.807355	0.300922	Green	-1.28571	-0.36257	0.386809	Red
Q81EW0	Oligopeptide transport ATP-binding protein oppD	4.6	11339	0	0	1	2	0	1	0	0	0	2	0	1	1.5	0.584963	0.386809	Green	2	1	0.225403	Green
Q814F8	S-layer protein / Peptidoglycan endo-beta-N-acetylglucosaminidase (EC 3.2.1.-)	6.9	27207	0	1	2	2	3	1	0	1	0	2	0	1	1.5	0.584963	0.287864	Green	1.5	0.584963	0.386809	Green
Q81DA4	Chemotaxis motB protein	8	73057	1	1	4	3	3	4	0	4	3	2	2	3	1.44444	0.530515	0.313273	Red	1	0	1	Red
Q812W7	Pyridoxal 5'-phosphate synthase subunit PdxT (EC 4.3.3.6) (Pdx2) (Pyridoxal 5'-phosphate synthase glutaminase subunit) (EC 3.5.1.2)	5.2	25408	0	0	2	1	0	1	1	0	0	2	1	1	1	0	1	Red	1.75	0.807355	0.101192	Green
Q81IL9	Peptidase T (EC 3.4.11.4) (Aminotripeptidase) (Tripeptidase) (Tripeptide aminopeptidase)	5.7	38212	0	0	0	2	1	2	0	0	0	0	3	1	2.66667	1.41504	0.0377496	Blue	2.33333	1.22239	0.269703	Green
Q81GU9	D-alanyl-D-alanine carboxypeptidase (EC 3.4.16.4)	5.2	37629	1	1	2	1	0	0	1	1	0	1	0	0	-1.75	-0.807355	0.101192	Green	-1.25	-0.321928	0.518519	Red
Q816Q7	Ribosomal protein L11 methyltransferase (L11 Mtase) (EC 2.1.1.-)	5.3	57915	0	2	3	1	1	0	0	2	0	0	0	0	-1.6	-0.678072	0.378531	Green	-1.66667	-0.736966	0.42265	Green
Q815X1	Signal peptidase I (EC 3.4.21.89)	5.8	41099	0	0	2	0	2	0	0	1	1	0	0	0	1	0	1	Red	-1.66667	-0.736966	0.183503	Green
Q813E4	Lipase (EC 3.1.1.3)	9	55707	0	0	1	0	0	0	0	0	0	0	1	2	-1.33333	-0.415037	0.42265	Red	2	1	0.225403	Green
Q819X3	Hypothetical Membrane Spanning Protein	8	75753	0	1	2	0	0	0	0	0	0	1	0	0	-2	-1	0.225403	Green	1.33333	0.415037	0.42265	Red
Q81DP3	L-lactate dehydrogenase 3 (L-LDH 3) (EC 1.1.1.27)	9.1	9599	2	2	2	6	6	6	0	1	2	1	1	1	2.33333	1.22239	0	Blue	1	0	1	Red
Q81J04	Cell wall-associated hydrolase	4.9	32290	0	0	0	1	0	0	0	2	1	0	0	0	1.33333	0.415037	0.42265	Red	-2	-1	0.225403	Green
Q819V7	Chorismate synthase 1 (CS 1) (EC 4.2.3.5) (5-enolpyruvylshikimate-3-phosphate phospholyase 1)	3.9	8507	2	1	0	5	6	5	0	0	0	1	0	3	3.16667	1.66297	0.0060506	Blue	2.33333	1.22239	0.269703	Green
Q812U2	4-nitrophenylphosphatase (EC 3.1.3.41)	4.7	14066	5	3	8	3	3	2	2	2	3	3	2	1	-1.72727	-0.788496	0.203419	Green	-1.11111	-0.152003	0.64945	Red
Q81FE7	DUF7018 domain-containing protein	6.7	11024	1	4	0	4	4	1	0	0	0	0	1	0	1.5	0.584963	0.443305	Green	1.33333	0.415037	0.42265	Red
Q81J35	Aminotransferase (EC 2.6.1.-)	10.5	16162	1	2	5	3	1	1	1	3	1	2	1	0	-1.375	-0.459432	0.517571	Red	-1.33333	-0.415037	0.492572	Red
Q81IQ9	Aspartate carbamoyltransferase catalytic subunit (EC 2.1.3.2) (Aspartate transcarbamylase) (ATCase)	5.3	17003	1	1	1	4	4	2	0	1	0	3	1	2	2.16667	1.11548	0.0728274	Green	2.25	1.16993	0.0824417	Green
Q815S2	Homoserine dehydrogenase (EC 1.1.1.3)	4.5	16447	1	2	2	4	3	1	0	0	0	2	0	1	1.375	0.459432	0.378531	Red	2	1	0.225403	Green
Q81IW0	DEAD-box ATP-dependent RNA helicase CshB (EC 3.6.4.13)	6.9	19925	0	0	0	2	5	3	0	0	0	1	1	5	4.33333	2.11548	0.0634142	Green	3.33333	1.73697	0.222222	Green
Q81IQ5	Nuclease SbcCD subunit C	4.9	9568	0	1	1	1	3	0	0	1	1	0	0	0	1.4	0.485427	0.538386	Red	-1.66667	-0.736966	0.183503	Green
Q819S7	Xanthine phosphoribosyltransferase (XPRTase) (EC 2.4.2.22)	5.7	22701	1	3	4	2	1	0	0	2	0	1	0	1	-1.83333	-0.874469	0.200173	Green	1	0	1	Red
Q81J81	Group-specific protein	5.8	29117	1	1	3	3	2	2	0	1	1	3	1	1	1.25	0.321928	0.438193	Red	1.6	0.678072	0.273893	Green
Q819J0	Ribosomal RNA small subunit methyltransferase G (EC 2.1.1.-) (16S rRNA 7-methylguanosine methyltransferase) (16S rRNA m7G methyltransferase)	6.3	19093	0	0	0	0	1	1	0	0	0	3	2	3	1.66667	0.736966	0.183503	Green	3.66667	1.87447	0.0152681	Blue
Q81G66	serine-type D-Ala-D-Ala carboxypeptidase (EC 3.4.16.4)	5.1	19517	0	1	3	3	0	0	0	0	0	2	0	1	-1.16667	-0.222392	0.815085	Red	2	1	0.225403	Green
Q81AG9	Pyridoxal phosphate homeostasis protein (PLP homeostasis protein)	5.1	15614	0	0	0	4	2	1	0	0	0	1	0	0	3.33333	1.73697	0.118083	Green	1.33333	0.415037	0.42265	Red
Q817F1	lipoate--protein ligase (EC 6.3.1.20)	5.9	32204	0	0	2	2	2	1	0	1	2	4	0	2	1.6	0.678072	0.273893	Green	1.5	0.584963	0.496055	Green
Q81GA5	Phosphoenolpyruvate carboxykinase (ATP) (PCK) (PEP carboxykinase) (PEPCK) (EC 4.1.1.49)	5.4	26200	0	1	1	2	3	3	0	0	0	1	0	1	2.2	1.1375	0.0132356	Blue	1.66667	0.736966	0.183503	Green
Q81FM7	acetyl-CoA C-acyltransferase (EC 2.3.1.16)	9.5	25112	0	5	0	1	4	0	0	0	0	0	0	0	1	0	1	Red	1	0	0	Orange
Q81I80	Hypothetical Exported Protein	5.4	17761	0	0	0	3	1	1	0	0	0	1	0	0	2.66667	1.41504	0.129612	Green	1.33333	0.415037	0.42265	Red
Q817L3	DNA topoisomerase 1 (EC 5.6.2.1) (DNA topoisomerase I)	8.3	36018	0	0	0	1	1	4	0	1	1	1	0	1	3	1.58496	0.183503	Green	1	0	1	Red
Q81IG8	Arginase (EC 3.5.3.1)	4.7	23572	0	0	0	3	1	1	0	0	0	0	0	0	2.66667	1.41504	0.129612	Green	1	0	0	Orange
Q813P8	Hypothetical Cytosolic Protein	8.3	25042	0	0	0	1	3	0	0	0	0	1	0	0	2.33333	1.22239	0.269703	Green	1.33333	0.415037	0.42265	Red
Q819V8	Flagellar hook-basal body complex protein fliE	6.1	28020	0	2	3	0	0	0	0	0	0	0	0	0	-2.66667	-1.41504	0.199359	Green	1	0	0	Orange
Q81DH4	Large ribosomal subunit protein uL16 (50S ribosomal protein L16)	6	59772	0	0	0	1	0	1	0	0	1	3	2	2	1.66667	0.736966	0.183503	Green	2.5	1.32193	0.0132356	Blue
Q819Y3	N5-carboxyaminoimidazole ribonucleotide mutase (N5-CAIR mutase) (EC 5.4.99.18) (5-(carboxyamino)imidazole ribonucleotide mutase)	5.7	42229	0	2	4	1	0	0	0	0	0	0	0	0	-2.25	-1.16993	0.283236	Green	1	0	0	Orange
Q81JD5	DUF1641 domain-containing protein	6	50402	0	2	3	1	2	0	0	0	0	0	0	0	-1.33333	-0.415037	0.566567	Red	1	0	0	Orange
Q814V9	Transglycosylase (EC 2.4.-.-)	8.7	20469	0	0	0	3	0	0	0	0	0	0	0	0	2	1	0.42265	Green	1	0	0	Orange
Q81B73	Phosphoribosylformylglycinamidine synthase subunit PurS (FGAM synthase) (EC 6.3.5.3) (Formylglycinamide ribonucleotide amidotransferase subunit III) (FGAR amidotransferase III) (FGAR-AT III) (Phosphoribosylformylglycinamidine synthase subunit III)	6.6	29277	0	0	0	0	4	0	0	0	0	0	0	0	2.33333	1.22239	0.42265	Green	1	0	0	Orange
Q81J67	Orotate phosphoribosyltransferase (OPRT) (OPRTase) (EC 2.4.2.10)	6.2	39844	0	0	4	1	0	0	0	0	0	0	0	0	-1.75	-0.807355	0.535106	Green	1	0	0	Orange
Q814I4	Type III pantothenate kinase (EC 2.7.1.33) (PanK-III) (Pantothenic acid kinase)	5.5	37247	0	1	3	0	0	0	0	0	0	0	0	0	-2.33333	-1.22239	0.269703	Green	1	0	0	Orange
Q817B1	NADPH-dependent 7-cyano-7-deazaguanine reductase (EC 1.7.1.13) (7-cyano-7-carbaguanine reductase) (NADPH-dependent nitrile oxidoreductase) (PreQ(0) reductase)	6.8	45842	0	0	4	0	0	0	0	0	0	0	0	0	-2.33333	-1.22239	0.42265	Green	1	0	0	Orange
Q816G9	Succinyl-CoA synthetase, alpha subunit-related enzymes	5.7	92992	0	0	2	1	0	0	0	3	0	1	0	0	-1.25	-0.321928	0.685598	Red	-1.5	-0.584963	0.581315	Green
Q818C9	Acetyl-coenzyme A carboxylase carboxyl transferase subunit beta (ACCase subunit beta) (Acetyl-CoA carboxylase carboxyltransferase subunit beta) (EC 2.1.3.15)	6.1	40499	0	0	3	0	0	0	0	0	0	0	0	0	-2	-1	0.42265	Green	1	0	0	Orange
Q819U3	Multimodular transpeptidase-transglycosylase	8.6	41540	0	0	3	0	0	0	0	0	0	0	0	0	-2	-1	0.42265	Green	1	0	0	Orange
Q81EP6	thioredoxin-dependent peroxiredoxin (EC 1.11.1.24) (Bacterioferritin comigratory protein) (Thioredoxin peroxidase)	8.9	57571	0	0	4	0	0	0	0	0	0	0	0	0	-2.33333	-1.22239	0.42265	Green	1	0	0	Orange
Q812X1	Ferrichrome-binding protein	8.4	64834	0	0	3	0	0	0	0	0	1	0	0	0	-2	-1	0.42265	Green	-1.33333	-0.415037	0.42265	Red
Q819Q0	Thiamine-phosphate synthase (TP synthase) (TPS) (EC 2.5.1.3) (Thiamine-phosphate pyrophosphorylase) (TMP pyrophosphorylase) (TMP-PPase)	5.8	53679	0	0	3	0	0	0	0	0	0	0	0	0	-2	-1	0.42265	Green	1	0	0	Orange
Q81F60	Hypothetical Exported Protein	5	61806	0	0	3	0	0	0	0	0	0	0	0	0	-2	-1	0.42265	Green	1	0	0	Orange
Q81IH1	Ribonuclease 3 (EC 3.1.26.3) (Ribonuclease III) (RNase III)	9.4	82840	0	0	3	0	0	0	0	0	0	0	0	0	-2	-1	0.42265	Green	1	0	0	Orange
Q81EQ9	1-deoxy-D-xylulose 5-phosphate reductoisomerase 2 (DXP reductoisomerase 2) (EC 1.1.1.267) (1-deoxyxylulose-5-phosphate reductoisomerase 2) (2-C-methyl-D-erythritol 4-phosphate synthase 2)	5.8	125094	0	0	3	0	0	0	0	0	0	0	0	0	-2	-1	0.42265	Green	1	0	0	Orange
Q819V9	Chromosomal replication initiator protein DnaA	5.3	136028	0	0	3	0	0	0	0	0	0	0	0	0	-2	-1	0.42265	Green	1	0	0	Orange
Q816B6	ATP synthase subunit delta (ATP synthase F(1) sector subunit delta) (F-type ATPase subunit delta) (F-ATPase subunit delta)	4.4	8599	0	0	0	4	3	4	0	0	0	0	0	1	4.66667	2.22239	0.0081634	Blue	1.33333	0.415037	0.42265	Red
Q815W1	6-aminohexanoate-dimer hydrolase (EC 3.5.1.46)	6.9	10928	0	0	2	2	4	1	0	0	0	0	1	4	2	1	0.211299	Green	2.66667	1.41504	0.29986	Green
Q81FN5	Protein-arginine kinase (EC 2.7.14.1)	4.9	13917	0	2	2	2	5	1	0	0	0	1	0	0	1.57143	0.652077	0.400944	Green	1.33333	0.415037	0.42265	Red
Q818X9	UDP-glucose 4-epimerase (EC 5.1.3.2)	8.3	13981	0	0	0	2	3	2	0	0	1	2	1	2	3.33333	1.73697	0.0198039	Blue	2	1	0.0474207	Blue
Q817W6	Probable tRNA sulfurtransferase (EC 2.8.1.4) (Sulfur carrier protein ThiS sulfurtransferase) (Thiamine biosynthesis protein ThiI) (tRNA 4-thiouridine synthase)	6.6	43215	0	1	2	4	1	3	1	2	1	4	2	3	1.83333	0.874469	0.200173	Green	1.71429	0.777608	0.0824417	Green
Q818Z5	Alpha-1,4 glucan phosphorylase (EC 2.4.1.1)	5.5	17650	0	2	0	1	3	2	0	0	0	0	0	1	1.8	0.847997	0.206526	Green	1.33333	0.415037	0.42265	Red
Q81FR4	GTP-binding protein	5.2	36669	0	2	3	1	1	0	2	2	2	2	1	2	-1.6	-0.678072	0.378531	Green	-1.125	-0.169925	0.42265	Red
Q816N5	Probable dual-specificity RNA methyltransferase RlmN (EC 2.1.1.192) (23S rRNA (adenine(2503)-C(2))-methyltransferase) (23S rRNA m2A2503 methyltransferase) (Ribosomal RNA large subunit methyltransferase N) (tRNA (adenine(37)-C(2))-methyltransferase) (tRNA m2A37 methyltransferase)	5.4	17844	0	0	0	2	2	3	0	0	0	1	0	0	3.33333	1.73697	0.0198039	Blue	1.33333	0.415037	0.42265	Red
Q81HD5	Site-specific recombinase	4.7	13572	0	0	1	1	3	0	0	0	0	0	0	0	1.75	0.807355	0.378531	Green	1	0	0	Orange
Q81I12	Rqc2 homolog RqcH (RqcH)	9.1	11150	0	2	1	1	0	0	0	0	0	0	0	0	-1.5	-0.584963	0.386809	Green	1	0	0	Orange
Q81EY8	UDP-N-acetylmuramoyl-L-alanyl-D-glutamate--2,6-diaminopimelate ligase (EC 6.3.2.13) (Meso-A2pm-adding enzyme) (Meso-diaminopimelate-adding enzyme) (UDP-MurNAc-L-Ala-D-Glu:meso-diaminopimelate ligase) (UDP-MurNAc-tripeptide synthetase) (UDP-N-acetylmuramyl-tripeptide synthetase)	5	23364	0	0	0	2	0	2	0	1	0	1	0	2	2.33333	1.22239	0.183503	Green	1.5	0.584963	0.386809	Green
Q814R6	malate dehydrogenase (oxaloacetate-decarboxylating) (EC 1.1.1.38)	5.2	27438	0	0	1	2	2	1	0	1	0	1	0	1	2	1	0.0474207	Blue	1.25	0.321928	0.518519	Red
Q816A0	DNA topoisomerase 3 (EC 5.6.2.1) (DNA topoisomerase III)	9	33510	0	0	2	2	0	0	0	1	1	2	0	2	1	0	1	Red	1.4	0.485427	0.438193	Red
Q816Z8	Phage protein	5.3	23826	0	0	2	1	0	0	0	0	0	3	0	1	-1.25	-0.321928	0.685598	Red	2.33333	1.22239	0.269703	Green
Q81IA2	Chromosome partition protein Smc	6.2	27381	0	1	3	1	0	0	0	1	0	2	0	0	-1.75	-0.807355	0.378531	Green	1.25	0.321928	0.685598	Red
Q81GL2	Hypothetical exported repetitive protein	8.8	35236	0	1	2	2	0	0	1	1	0	1	1	1	-1.2	-0.263034	0.72503	Red	1.2	0.263034	0.42265	Red
Q818V6	Aspartate 1-decarboxylase (EC 4.1.1.11) (Aspartate alpha-decarboxylase) [Cleaved into: Aspartate 1-decarboxylase beta chain; Aspartate 1-decarboxylase alpha chain]	4.9	29867	0	1	1	2	2	1	0	0	0	1	0	0	1.6	0.678072	0.101192	Green	1.33333	0.415037	0.42265	Red
Q818K9	Queuine tRNA-ribosyltransferase (EC 2.4.2.29) (Guanine insertion enzyme) (tRNA-guanine transglycosylase)	6.1	26163	0	1	1	2	0	1	0	0	1	1	0	0	1.2	0.263034	0.64945	Red	1	0	1	Red
Q815A3	Ferric uptake regulation protein	9	30471	0	0	0	1	2	1	0	0	1	0	0	3	2.33333	1.22239	0.057191	Green	1.5	0.584963	0.581315	Green
Q819U1	Glycerol-3-phosphate dehydrogenase [NAD(P)+] (EC 1.1.1.94) (NAD(P)(+)-dependent glycerol-3-phosphate dehydrogenase) (NAD(P)H-dependent dihydroxyacetone-phosphate reductase)	5.2	34755	0	1	2	1	1	1	0	1	0	2	0	0	1	0	1	Red	1.25	0.321928	0.685598	Red
Q81ED6	UPF0342 protein BC_0880	5.4	24706	0	0	2	2	0	0	0	0	0	2	0	0	1	0	1	Red	1.66667	0.736966	0.42265	Green
Q81C83	Transcriptional regulator, ArsR family	5.1	44589	0	1	3	1	2	0	0	1	1	1	0	0	-1.16667	-0.222392	0.770026	Red	-1.25	-0.321928	0.518519	Red
Q81GN1	Deoxyribose-phosphate aldolase (DERA) (EC 4.1.2.4) (2-deoxy-D-ribose 5-phosphate aldolase) (Phosphodeoxyriboaldolase) (Deoxyriboaldolase)	4.9	32576	0	0	1	2	0	1	0	1	1	1	0	0	1.5	0.584963	0.386809	Green	-1.25	-0.321928	0.518519	Red
Q81C08	Lipoyl synthase (EC 2.8.1.8) (Lip-syn) (LS) (Lipoate synthase) (Lipoic acid synthase) (Sulfur insertion protein LipA)	5	29017	1	3	2	0	0	0	0	0	0	0	0	0	-3	-1.58496	0.0741799	Green	1	0	0	Orange
Q819R8	Acetoin utilization acuB protein	5.4	20397	0	0	2	0	0	0	0	1	0	1	0	0	-1.66667	-0.736966	0.42265	Green	1	0	1	Red
Q81BH2	Pyruvate formate-lyase-activating enzyme (EC 1.97.1.4)	9.1	26591	0	0	0	1	0	0	0	1	2	0	1	0	1.33333	0.415037	0.42265	Red	-1.5	-0.584963	0.386809	Green
Q81IS6	Oligopeptide transport ATP-binding protein oppF	6	23471	0	1	2	0	0	0	0	1	0	0	0	0	-2	-1	0.225403	Green	-1.33333	-0.415037	0.42265	Red
Q813U6	L-serine dehydratase (EC 4.3.1.17)	6.5	36223	0	0	0	0	0	0	0	0	0	2	2	2	1	0	0	Orange	3	1.58496	0	Blue
Q81H83	Transcriptional regulator	8.8	36368	0	0	0	0	0	1	0	0	0	1	1	2	1.33333	0.415037	0.42265	Red	2.33333	1.22239	0.057191	Green
Q819U5	EPSX protein	5.9	73736	0	0	0	3	0	1	0	1	1	1	2	1	2.33333	1.22239	0.269703	Green	1.4	0.485427	0.2302	Red
Q81FY8	Methionyl-tRNA formyltransferase (EC 2.1.2.9)	5.6	60371	0	0	0	0	1	1	1	1	2	1	0	1	1.66667	0.736966	0.183503	Green	-1.4	-0.485427	0.2302	Red
Q81FY2	CBS domain containing protein	9.4	49168	0	1	1	0	0	0	0	2	2	0	0	0	-1.66667	-0.736966	0.183503	Green	-2.33333	-1.22239	0.183503	Green
Q81BU1	Aminotransferase (EC 2.6.1.-)	5.6	38438	0	0	0	0	0	0	0	0	0	2	0	2	1	0	0	Orange	2.33333	1.22239	0.183503	Green
Q812R5	S1 RNA binding domain	9.5	82593	0	2	1	1	1	1	0	1	1	0	0	0	1	0	1	Red	-1.66667	-0.736966	0.183503	Green
Q819D0	Pyrroline-5-carboxylate reductase (P5C reductase) (P5CR) (EC 1.5.1.2) (PCA reductase)	5.3	41679	0	0	2	1	0	0	0	0	1	0	0	0	-1.25	-0.321928	0.685598	Red	-1.33333	-0.415037	0.42265	Red
Q81JB3	Bifunctional protein PyrR [Includes: Pyrimidine operon regulatory protein; Uracil phosphoribosyltransferase (UPRTase) (EC 2.4.2.9)]	5.4	31431	0	0	1	2	0	0	0	0	0	0	0	0	1.25	0.321928	0.685598	Red	1	0	0	Orange
Q81IX7	DUF1510 domain-containing protein	5.1	31807	0	1	0	0	2	0	0	0	0	0	0	0	1.25	0.321928	0.685598	Red	1	0	0	Orange
Q817E4	Redox-sensing transcriptional repressor Rex	6.4	48632	1	0	2	0	0	1	0	0	0	0	0	0	-1.5	-0.584963	0.386809	Green	1	0	0	Orange
Q81E28	Tricarboxylate-binding protein	5.4	54564	0	0	0	0	2	0	0	0	1	0	0	1	1.66667	0.736966	0.42265	Green	1	0	1	Red
Q817S2	Serine/threonine-protein kinase PrkC (EC 2.7.11.1)	5.1	53276	0	0	2	1	0	0	0	0	0	0	0	0	-1.25	-0.321928	0.685598	Red	1	0	0	Orange
Q81B21	assimilatory sulfite reductase (ferredoxin) (EC 1.8.7.1)	5.4	23992	0	0	1	1	3	2	1	1	0	2	0	0	2.25	1.16993	0.0824417	Green	1	0	1	Red
Q819Y0	Sodium-dependent tryptophan transporter	5.4	25883	1	1	1	0	0	0	0	0	2	0	0	0	-2	-1	0	Blue	-1.66667	-0.736966	0.42265	Green
Q81IW1	Lipoprotein	6	63026	0	0	1	3	0	1	0	1	1	2	0	1	1.75	0.807355	0.378531	Green	1.2	0.263034	0.64945	Red
Q818S4	Multifunctional fusion protein [Includes: Protein translocase subunit SecD; Protein-export membrane protein SecF]	5.2	20869	0	0	0	0	0	0	0	0	0	1	1	1	1	0	0	Orange	2	1	0	Blue
Q81AF8	N-acetylglucosamine-6-phosphate deacetylase (EC 3.5.1.25)	8.6	21559	0	0	0	0	0	0	0	0	0	1	1	1	1	0	0	Orange	2	1	0	Blue
Q81AS2	Tpl protein	5.4	68390	0	0	1	1	0	0	0	0	0	1	0	1	1	0	1	Red	1.66667	0.736966	0.183503	Green
Q81HQ6	2,5-diketo-D-gluconic acid reductase (EC 1.1.1.-)	4.5	7399	0	0	1	6	7	7	0	0	0	2	0	3	5.75	2.52356	0.000177551	Blue	2.66667	1.41504	0.199359	Green
Q814C3	Cytosolic protein containing multiple CBS domains	6.7	8180	1	2	4	2	4	4	0	1	2	3	1	2	1.3	0.378512	0.420396	Red	1.5	0.584963	0.287864	Green
Q812U4	Bacillolysin (EC 3.4.24.28)	5.9	29140	4	2	5	4	7	6	6	13	6	5	6	4	1.42857	0.514573	0.184074	Red	-1.55556	-0.63743	0.287201	Green
Q81J33	site-specific DNA-methyltransferase (adenine-specific) (EC 2.1.1.72)	9.7	10198	2	1	2	2	3	2	0	4	0	2	0	1	1.25	0.321928	0.2302	Red	-1.16667	-0.222392	0.834672	Red
Q81J29	Probable transaldolase 2 (EC 2.2.1.2)	10.4	7291	0	1	3	2	2	0	0	1	0	0	1	1	1	0	1	Red	1.25	0.321928	0.518519	Red
Q819K0	DUF2334 domain-containing protein	5.1	8181	1	1	1	1	2	2	0	1	1	2	0	0	1.33333	0.415037	0.183503	Red	1	0	1	Red
Q819U7	Oligopeptidase F (EC 3.4.24.-)	5.4	23166	3	2	4	3	3	3	2	3	3	3	2	2	1	0	1	Red	-1.1	-0.137504	0.518519	Red
Q814T1	Translation initiation factor IF-1	3.7	20824	2	2	3	4	3	4	0	2	1	2	2	2	1.4	0.485427	0.0474207	Orange	1.5	0.584963	0.225403	Green
Q81FI2	Lipase/Acylhydrolase with GDSL-like motif	4.6	7177	0	0	0	2	3	2	0	0	0	0	0	0	3.33333	1.73697	0.0198039	Blue	1	0	0	Orange
Q81FA2	Small ribosomal subunit protein uS17 (30S ribosomal protein S17)	4.3	14428	1	1	1	2	1	1	0	1	1	1	1	1	1.16667	0.222392	0.42265	Red	1.2	0.263034	0.42265	Red
Q812U1	Small ribosomal subunit protein uS14 (30S ribosomal protein S14 type Z)	5.4	20693	0	1	3	4	2	3	0	1	0	1	0	0	1.71429	0.777608	0.200173	Green	1	0	1	Red
Q819H3	DNA-directed RNA polymerase subunit epsilon (RNAP epsilon subunit) (EC 2.7.7.6) (RNA polymerase epsilon subunit) (Transcriptase subunit epsilon)	4.3	7453	0	0	0	0	0	0	0	0	2	0	2	1	1	0	0	Orange	1.2	0.263034	0.72503	Red
Q816X1	Ribulose-phosphate 3-epimerase (EC 5.1.3.1)	4.4	12464	0	0	0	1	2	3	0	0	0	0	0	1	3	1.58496	0.0741799	Green	1.33333	0.415037	0.42265	Red
Q81F54	Probable DNA-directed RNA polymerase subunit delta (RNAP delta factor)	4.9	16571	0	0	1	2	2	2	0	0	0	1	0	1	2.25	1.16993	0.0377496	Blue	1.66667	0.736966	0.183503	Green
Q819F8	Group-specific protein	5.6	11679	0	1	2	1	0	1	0	0	0	1	0	0	-1.2	-0.263034	0.64945	Red	1.33333	0.415037	0.42265	Red
Q81GG9	Elongation factor P (EF-P)	5.1	21811	1	1	1	1	0	1	1	3	2	0	0	0	-1.2	-0.263034	0.42265	Red	-3	-1.58496	0.0741799	Green
Q812V5	Group-specific protein	4.7	14105	0	0	0	1	3	3	0	0	0	0	0	0	3.33333	1.73697	0.0728274	Green	1	0	0	Orange
Q81B82	Thioredoxin	5.7	30246	0	0	2	3	0	2	0	2	2	1	1	2	1.6	0.678072	0.420396	Green	1	0	1	Red
Q81DZ4	DUF3928 domain-containing protein	8.6	22333	0	1	0	1	1	2	0	1	1	2	0	2	1.75	0.807355	0.101192	Green	1.4	0.485427	0.438193	Red
Q81AT2	Anthranilate synthase component II (EC 4.1.3.27)	8.9	17493	1	0	1	0	0	0	0	2	2	0	1	1	-1.66667	-0.736966	0.183503	Green	-1.4	-0.485427	0.438193	Red
Q813J1	Hypothetical Cytosolic Protein	5.4	14135	1	0	0	1	1	1	0	0	0	2	0	0	1.5	0.584963	0.183503	Green	1.66667	0.736966	0.42265	Green
Q81J62	DUF3396 domain-containing protein	5.5	17208	0	0	0	2	2	2	0	0	0	1	0	0	3	1.58496	0	Blue	1.33333	0.415037	0.42265	Red
Q81GQ6	Cytochrome c oxidase Cu(A) center assembly protein	4.8	7471	0	0	0	2	0	1	0	0	0	0	0	0	2	1	0.225403	Green	1	0	0	Orange
Q81GW8	DUF2690 domain-containing protein	5.2	18922	0	0	1	3	1	1	0	0	0	0	0	1	2	1	0.17342	Green	1.33333	0.415037	0.42265	Red
Q81F11	Hypothetical Cytosolic Protein	5.9	14031	0	0	0	1	0	1	0	0	0	0	1	2	1.66667	0.736966	0.183503	Green	2	1	0.225403	Green
Q81H61	Major cold shock protein CspA	5.4	20189	0	0	0	1	0	1	0	0	0	1	1	3	1.66667	0.736966	0.183503	Green	2.66667	1.41504	0.129612	Green
Q819X6	Signal transduction protein TRAP	6.1	19437	0	0	3	1	1	0	0	0	0	1	0	0	-1.2	-0.263034	0.776898	Red	1.33333	0.415037	0.42265	Red
Q818W7	Lipoprotein	9.2	13826	0	0	0	0	1	2	0	0	0	1	0	0	2	1	0.225403	Green	1.33333	0.415037	0.42265	Red
Q81J99	PRK06770 family protein	5.1	10928	0	0	0	1	2	0	0	0	0	0	0	0	2	1	0.225403	Green	1	0	0	Orange
Q81DD6	ATP-dependent protease subunit HslV (EC 3.4.25.2)	4.6	15303	0	0	0	3	0	1	0	0	0	0	0	0	2.33333	1.22239	0.269703	Green	1	0	0	Orange
Q81I79	Group-specific protein	5.9	16306	0	0	1	2	0	1	0	0	0	0	0	0	1.5	0.584963	0.386809	Green	1	0	0	Orange
Q818G9	Putative septation protein SpoVG (Stage V sporulation protein G)	9.7	12521	0	0	0	0	3	0	0	0	0	0	0	0	2	1	0.42265	Green	1	0	0	Orange
Q812N8	PhnB protein	5	12856	0	0	0	1	0	2	0	0	0	0	0	0	2	1	0.225403	Green	1	0	0	Orange
Q81AT1	Peroxide operon regulator	9.2	18077	0	0	0	0	0	0	0	1	2	0	1	0	1	0	0	Orange	-1.5	-0.584963	0.386809	Green
Q815Y2	Membrane-attached cytochrome c550	5.7	14145	0	0	0	0	2	1	0	0	0	0	0	0	2	1	0.225403	Green	1	0	0	Orange
Q812P7	Hypothetical Cytosolic Protein	5.1	19247	0	2	1	1	0	0	0	0	0	0	0	0	-1.5	-0.584963	0.386809	Green	1	0	0	Orange
Q81IX3	DUF2690 domain-containing protein	8.6	29681	0	0	0	0	3	0	0	0	0	2	0	1	2	1	0.42265	Green	2	1	0.225403	Green
Q812H8	Arsenate reductase family protein	6.8	30055	0	0	0	2	0	2	0	0	0	1	0	1	2.33333	1.22239	0.183503	Green	1.66667	0.736966	0.183503	Green
Q81AR2	Hypothetical Cytosolic Protein	8.4	35823	0	1	0	0	3	0	0	1	1	0	1	0	1.5	0.584963	0.581315	Green	-1.25	-0.321928	0.518519	Red
Q817V4	Molybdate-binding protein	6	20475	0	0	1	2	0	1	0	0	0	0	0	0	1.5	0.584963	0.386809	Green	1	0	0	Orange
Q81B62	Lipase/Acylhydrolase with GDSL-like motif	9	25839	0	0	0	1	0	0	0	0	0	2	1	1	1.33333	0.415037	0.42265	Red	2.33333	1.22239	0.057191	Green
Q816P1	Glycerophosphoryl diester phosphodiesterase (EC 3.1.4.46)	4.7	43701	0	0	1	0	0	1	0	2	0	1	2	1	1	0	1	Red	1.4	0.485427	0.438193	Red
Q819G4	Hypothetical transcriptional regulator	6.8	16548	0	0	0	0	0	2	0	0	0	0	0	1	1.66667	0.736966	0.42265	Green	1.33333	0.415037	0.42265	Red
Q81B80	Lipoprotein	5.8	11202	0	0	0	0	0	0	0	0	0	0	0	2	1	0	0	Orange	1.66667	0.736966	0.42265	Green
Q817W5	Recombinase family protein	5.4	39445	0	0	1	3	0	1	0	1	0	1	0	0	1.75	0.807355	0.378531	Green	1	0	1	Red
Q819D1	DUF3997 domain-containing protein	4.8	29085	0	0	0	2	0	1	1	0	0	1	0	0	2	1	0.225403	Green	1	0	1	Red
Q81ID7	WXG100 family type VII secretion target	8.8	19127	0	0	0	2	0	0	0	0	0	1	0	0	1.66667	0.736966	0.42265	Green	1.33333	0.415037	0.42265	Red
Q81JA5	S-adenosylmethionine:tRNA ribosyltransferase-isomerase (EC 2.4.99.17) (Queuosine biosynthesis protein QueA)	5.8	32774	0	1	1	1	2	0	0	0	0	0	0	0	1.2	0.263034	0.64945	Red	1	0	0	Orange
Q819S5	Glucosamine-6-phosphate deaminase (EC 3.5.99.6) (GlcN6P deaminase) (GNPDA) (Glucosamine-6-phosphate isomerase)	5.1	32955	0	1	2	0	1	0	0	1	0	0	0	0	-1.5	-0.584963	0.386809	Green	-1.33333	-0.415037	0.42265	Red
Q819W8	DUF4075 domain-containing protein	9	33355	0	0	1	1	0	0	0	0	0	2	0	1	1	0	1	Red	2	1	0.225403	Green
Q816M9	Ribosomal RNA small subunit methyltransferase A (EC 2.1.1.182) (16S rRNA (adenine(1518)-N(6)/adenine(1519)-N(6))-dimethyltransferase) (16S rRNA dimethyladenosine transferase) (16S rRNA dimethylase) (S-adenosylmethionine-6-N', N'-adenosyl(rRNA) dimethyltransferase)	9.8	29819	0	0	0	0	4	0	0	0	0	0	0	0	2.33333	1.22239	0.42265	Green	1	0	0	Orange
Q817P4	Dihydroorotate dehydrogenase B (NAD(+)), catalytic subunit (DHOD B) (DHODase B) (DHOdehase B) (EC 1.3.1.14) (Dihydroorotate oxidase B) (Orotate reductase (NADH))	4.9	23208	0	0	0	2	1	0	0	0	0	0	0	0	2	1	0.225403	Green	1	0	0	Orange
Q813K9	Ribosome biogenesis GTPase A	5.8	23939	0	0	0	0	0	0	0	0	0	2	0	1	1	0	0	Orange	2	1	0.225403	Green
Q81I73	DUF4247 domain-containing protein	6.6	24562	0	0	0	0	1	0	0	0	0	0	0	2	1.33333	0.415037	0.42265	Red	1.66667	0.736966	0.42265	Green
Q817Y4	dITP/XTP pyrophosphatase (EC 3.6.1.66) (Non-canonical purine NTP pyrophosphatase) (Non-standard purine NTP pyrophosphatase) (Nucleoside-triphosphate diphosphatase) (Nucleoside-triphosphate pyrophosphatase) (NTPase)	4.4	24731	0	0	0	1	2	0	0	0	0	0	0	0	2	1	0.225403	Green	1	0	0	Orange
Q81FI5	Lipase/Acylhydrolase with GDSL-like motif	5.1	33212	0	0	1	2	0	1	0	0	0	0	0	0	1.5	0.584963	0.386809	Green	1	0	0	Orange
Q817Z7	Probable disulfide bond formation protein D (Disulfide oxidoreductase D) (Thiol-disulfide oxidoreductase D)	6.2	26300	0	0	0	0	0	0	0	0	0	0	2	1	1	0	0	Orange	2	1	0.225403	Green
Q815W8	Tetratricopeptide repeat family protein	6.1	35110	0	0	2	0	0	0	0	2	0	0	0	0	-1.66667	-0.736966	0.42265	Green	-1.66667	-0.736966	0.42265	Green
Q812Q7	LACX protein	9.5	17808	0	0	2	0	0	0	0	0	0	0	0	0	-1.66667	-0.736966	0.42265	Green	1	0	0	Orange
Q81HQ4	Lipoprotein	5.3	38056	0	0	2	1	0	0	0	0	0	1	0	0	-1.25	-0.321928	0.685598	Red	1.33333	0.415037	0.42265	Red
Q819I9	proline dehydrogenase (EC 1.5.5.2)	4.7	47767	0	2	1	0	0	0	0	1	0	0	0	0	-2	-1	0.225403	Green	-1.33333	-0.415037	0.42265	Red
Q81GC1	Hypothetical Cytosolic Protein	6.1	37381	0	1	2	0	0	0	0	0	0	0	0	0	-2	-1	0.225403	Green	1	0	0	Orange
Q817Y3	Molybdopterin biosynthesis MoeB protein	5.6	38882	0	0	1	0	0	0	0	0	2	0	0	0	-1.33333	-0.415037	0.42265	Red	-1.66667	-0.736966	0.42265	Green
Q81A65	Diguanylate cyclase/phosphodiesterase domain 2 (EAL)	6.5	39383	0	0	0	2	0	0	0	0	0	1	0	0	1.66667	0.736966	0.42265	Green	1.33333	0.415037	0.42265	Red
Q81A04	Spermidine/putrescine import ATP-binding protein PotA (EC 7.6.2.11)	6.2	27464	0	0	2	0	0	0	0	0	0	0	0	0	-1.66667	-0.736966	0.42265	Green	1	0	0	Orange
Q814K9	cysteine desulfurase (EC 2.8.1.7)	6.9	41663	0	0	2	1	0	0	0	0	0	0	0	0	-1.25	-0.321928	0.685598	Red	1	0	0	Orange
Q81HD1	chitinase (EC 3.2.1.14)	4.6	28386	0	0	2	0	0	0	0	0	0	0	0	0	-1.66667	-0.736966	0.42265	Green	1	0	0	Orange
Q81GJ9	Transcriptional regulator, GntR family	6.3	29747	0	0	2	0	0	0	0	0	0	0	0	0	-1.66667	-0.736966	0.42265	Green	1	0	0	Orange
Q81DT1	Glycosyltransferase (EC 2.4.1.-)	8.2	32124	0	2	0	0	0	0	0	0	0	0	0	0	-1.66667	-0.736966	0.42265	Green	1	0	0	Orange
Q81CB2	Alpha-acetolactate decarboxylase (EC 4.1.1.5)	5.4	64499	0	0	0	0	0	0	0	0	0	1	1	2	1	0	0	Orange	2.33333	1.22239	0.057191	Green
Q818G1	NAD kinase 1 (EC 2.7.1.23) (ATP-dependent NAD kinase 1)	9.1	34326	0	0	2	0	0	0	0	0	0	0	0	0	-1.66667	-0.736966	0.42265	Green	1	0	0	Orange
Q81HA9	Foldase protein PrsA 3 (EC 5.2.1.8)	6	53124	0	0	0	1	0	2	0	0	0	0	0	0	2	1	0.225403	Green	1	0	0	Orange
Q81H06	Putative Xaa-Pro dipeptidyl-peptidase (X-Pro dipeptidyl-peptidase) (EC 3.4.14.11) (X-prolyl-dipeptidyl aminopeptidase) (X-PDAP)	5.9	35492	0	0	2	0	0	0	0	0	0	0	0	0	-1.66667	-0.736966	0.42265	Green	1	0	0	Orange
Q81BE9	GTPase Era	5.2	35506	0	2	0	0	0	0	0	0	0	0	0	0	-1.66667	-0.736966	0.42265	Green	1	0	0	Orange
Q814U4	Oligopeptide-binding protein oppA	5.6	37367	0	0	2	0	0	0	0	0	0	0	0	0	-1.66667	-0.736966	0.42265	Green	1	0	0	Orange
Q81A06	3'-5' exoribonuclease YhaM (EC 3.1.-.-)	6.2	56235	0	1	2	0	0	0	0	0	0	0	0	0	-2	-1	0.225403	Green	1	0	0	Orange
Q81J10	1-aminocyclopropane-1-carboxylate deaminase (EC 3.5.99.7)	5.2	38529	0	0	2	0	0	0	0	0	0	0	0	0	-1.66667	-0.736966	0.42265	Green	1	0	0	Orange
Q812R6	Threonylcarbamoyl-AMP synthase (TC-AMP synthase) (EC 2.7.7.87) (L-threonylcarbamoyladenylate synthase)	5	41722	0	0	2	0	0	0	0	0	0	0	0	0	-1.66667	-0.736966	0.42265	Green	1	0	0	Orange
Q812W2	Nucleoside transport ATP-binding protein	5.6	62647	0	0	2	0	0	0	0	1	0	0	0	0	-1.66667	-0.736966	0.42265	Green	-1.33333	-0.415037	0.42265	Red
Q81HK1	Iron-sulfur cluster carrier protein	5.4	41784	0	0	0	2	0	0	0	0	0	0	0	0	1.66667	0.736966	0.42265	Green	1	0	0	Orange
Q81FL8	tRNA-specific 2-thiouridylase MnmA (EC 2.8.1.13)	6.3	43416	0	0	2	0	0	0	0	0	0	0	0	0	-1.66667	-0.736966	0.42265	Green	1	0	0	Orange
Q813D1	Putative cysteine ligase BshC (EC 6.-.-.-)	5.8	44575	0	0	0	0	0	0	0	2	0	0	0	0	1	0	0	Orange	-1.66667	-0.736966	0.42265	Green
Q81A77	Outer surface protein	5.1	45989	0	0	2	0	0	0	0	0	0	0	0	0	-1.66667	-0.736966	0.42265	Green	1	0	0	Orange
Q81E66	Methyltransferase (EC 2.1.1.-)	5.5	46985	0	0	2	0	0	0	0	0	0	0	0	0	-1.66667	-0.736966	0.42265	Green	1	0	0	Orange
Q817U6	Hypothetical Cytosolic Protein	5.4	47167	0	0	2	0	0	0	0	0	0	0	0	0	-1.66667	-0.736966	0.42265	Green	1	0	0	Orange
Q81IU0	Aluminum resistance protein	5.1	49886	0	0	2	0	0	0	0	0	0	0	0	0	-1.66667	-0.736966	0.42265	Green	1	0	0	Orange
Q819L4	Molybdopterin molybdenumtransferase (EC 2.10.1.1)	5.5	50292	0	0	2	0	0	0	0	0	0	0	0	0	-1.66667	-0.736966	0.42265	Green	1	0	0	Orange
Q818F3	GTPase Obg (EC 3.6.5.-) (GTP-binding protein Obg)	5.5	51324	0	0	2	0	0	0	0	0	0	0	0	0	-1.66667	-0.736966	0.42265	Green	1	0	0	Orange
Q81JC0	UDP-N-acetylmuramoyl-tripeptide--D-alanyl-D-alanine ligase (EC 6.3.2.10) (D-alanyl-D-alanine-adding enzyme)	5.2	63740	0	0	2	0	0	0	0	0	0	0	0	0	-1.66667	-0.736966	0.42265	Green	1	0	0	Orange
Q817J3	Arginine decarboxylase (EC 4.1.1.19)	5.2	64687	0	0	2	0	0	0	0	0	0	0	0	0	-1.66667	-0.736966	0.42265	Green	1	0	0	Orange
Q818R9	Threonylcarbamoyladenosine tRNA methylthiotransferase MtaB (EC 2.8.4.5) (tRNA-t(6)A37 methylthiotransferase)	5.9	69367	0	0	2	0	0	0	0	0	0	0	0	0	-1.66667	-0.736966	0.42265	Green	1	0	0	Orange
Q81E30	DNA-directed DNA polymerase (EC 2.7.7.7)	5.4	118233	0	1	2	0	0	0	0	0	0	0	0	0	-2	-1	0.225403	Green	1	0	0	Orange
Q81BL2	DNA-directed DNA polymerase (EC 2.7.7.7)	7.1	96837	0	0	2	0	0	0	0	0	0	0	0	0	-1.66667	-0.736966	0.42265	Green	1	0	0	Orange
Q81A25	1-deoxy-D-xylulose-5-phosphate synthase (EC 2.2.1.7) (1-deoxyxylulose-5-phosphate synthase) (DXP synthase) (DXPS)	5.2	100117	0	0	2	0	0	0	0	0	0	0	0	0	-1.66667	-0.736966	0.42265	Green	1	0	0	Orange
Q817G8	Isoleucine--tRNA ligase 2 (EC 6.1.1.5) (Isoleucyl-tRNA synthetase 2) (IleRS 2)	6	37527	6	6	14	11	9	8	6	8	8	9	6	7	1.06897	0.0962153	0.830919	Red	1	0	1	Red
Q81EP2	Probable inorganic carbon transporter subunit DabA	5.2	34696	3	6	5	4	5	3	4	3	3	3	3	4	-1.13333	-0.180572	0.566567	Red	1	0	1	Red
Q81DK5	DNA mismatch repair protein MutS	4.8	7335	0	0	0	2	3	2	0	0	0	0	0	1	3.33333	1.73697	0.0198039	Blue	1.33333	0.415037	0.42265	Red
Q816H3	Glyceraldehyde-3-phosphate dehydrogenase (EC 1.2.1.-)	4.6	7235	0	0	1	1	1	1	0	0	0	0	0	1	1.5	0.584963	0.183503	Green	1.33333	0.415037	0.42265	Red
Q817Y2	Low-affinity zinc transport protein	5.1	15561	0	2	0	1	1	1	0	0	0	0	0	0	1.2	0.263034	0.666667	Red	1	0	0	Orange
Q819M4	Cold shock-like protein CspD	5	19806	0	0	1	1	0	1	0	1	1	1	0	0	1.25	0.321928	0.518519	Red	-1.25	-0.321928	0.518519	Red
Q819W7	RRF2 family protein	8.9	21146	1	1	1	1	1	0	0	1	0	0	0	0	-1.2	-0.263034	0.42265	Red	-1.33333	-0.415037	0.42265	Red
Q81GF1	GTPase	8	7977	0	0	0	0	1	0	0	0	0	0	0	1	1.33333	0.415037	0.42265	Red	1.33333	0.415037	0.42265	Red
Q81A74	Signal peptidase I (EC 3.4.21.89)	8.1	8641	0	0	1	1	0	0	0	0	0	0	0	0	1	0	1	Red	1	0	0	Orange
Q81CQ1	Transcriptional regulator, PBSX family	9.4	39107	0	0	1	1	1	1	1	1	0	1	0	2	1.5	0.584963	0.183503	Green	1.2	0.263034	0.64945	Red
Q81HF7	RNA-binding protein Hfq	5.6	20632	0	0	1	0	0	0	1	1	1	0	0	0	-1.33333	-0.415037	0.42265	Red	-2	-1	0	Blue
C7E343	Intein-containing protein	5.2	25863	0	3	1	0	1	0	0	0	0	0	0	0	-1.75	-0.807355	0.378531	Green	1	0	0	Orange
Q818J4	Histidyl-tRNA synthetase	8.8	10838	0	1	0	1	0	0	0	0	0	0	0	0	1	0	1	Red	1	0	0	Orange
Q818F5	Transcriptional regulator, ArsR family	7.8	16470	0	0	0	1	1	1	0	0	0	0	0	0	2	1	0	Blue	1	0	0	Orange
Q81JB9	Recombination protein RecR	5.5	21962	0	0	0	1	2	1	0	0	0	0	0	0	2.33333	1.22239	0.057191	Green	1	0	0	Orange
Q813D6	Hypothetical Membrane Spanning Protein	7.6	36564	1	0	0	1	0	0	0	0	1	1	1	1	1	0	1	Red	1.5	0.584963	0.183503	Green
Q81ER8	Phage protein	6.6	12591	0	0	0	1	0	0	0	0	0	1	0	0	1.33333	0.415037	0.42265	Red	1.33333	0.415037	0.42265	Red
Q814T3	DUF2529 domain-containing protein	4.8	19384	0	0	0	2	1	0	0	0	0	0	0	0	2	1	0.225403	Green	1	0	0	Orange
Q81BI0	DNA helicase	9.1	88299	0	1	1	2	2	2	1	1	0	1	1	1	1.8	0.847997	0.057191	Green	1.2	0.263034	0.42265	Red
Q81C42	Chorismate synthase 2 (CS 2) (EC 4.2.3.5) (5-enolpyruvylshikimate-3-phosphate phospholyase 2)	6.2	42378	0	1	1	1	0	1	1	0	0	1	0	0	1	0	1	Red	1	0	1	Red
Q81CU6	Group-specific protein	9.4	15469	0	1	0	0	0	0	0	0	1	0	0	0	-1.33333	-0.415037	0.42265	Red	-1.33333	-0.415037	0.42265	Red
Q815G0	Xaa-Pro dipeptidase (EC 3.4.13.9)	5.6	24033	0	0	1	0	1	1	0	0	0	0	0	0	1.25	0.321928	0.518519	Red	1	0	0	Orange
Q81DK9	Coproporphyrinogen III oxidase (EC 1.3.3.15)	5.3	51975	0	0	3	1	0	0	0	0	1	1	0	0	-1.5	-0.584963	0.581315	Green	1	0	1	Red
Q81GA3	Lactate utilization protein C	5	26333	0	0	0	1	2	0	0	0	0	0	0	0	2	1	0.225403	Green	1	0	0	Orange
Q819F0	Nitrilase (EC 3.5.5.1)	5.2	29524	0	0	1	0	1	0	0	0	0	0	1	0	1	0	1	Red	1.33333	0.415037	0.42265	Red
Q81C92	DUF4309 domain-containing protein	8.3	24982	0	0	0	0	0	0	0	0	0	1	0	1	1	0	0	Orange	1.66667	0.736966	0.183503	Green
Q81HB5	Deblocking aminopeptidase (EC 3.4.11.-)	5.3	38836	0	1	1	0	0	0	0	0	1	0	0	0	-1.66667	-0.736966	0.183503	Green	-1.33333	-0.415037	0.42265	Red
P62180	RNA polymerase sigma-28 factor	6.1	27119	0	0	1	0	1	0	0	0	0	0	0	0	1	0	1	Red	1	0	0	Orange
Q816H2	TIGR00266 family protein	5.2	27881	0	1	0	0	0	0	0	0	0	1	0	0	-1.33333	-0.415037	0.42265	Red	1.33333	0.415037	0.42265	Red
Q81B24	6-phosphogluconolactonase (EC 3.1.1.31)	5.2	39184	0	1	0	1	0	0	0	0	0	0	0	0	1	0	1	Red	1	0	0	Orange
Q81FP1	Glycosyltransferase (EC 2.4.1.-)	5.9	42814	0	0	1	0	0	0	0	1	0	0	0	0	-1.33333	-0.415037	0.42265	Red	-1.33333	-0.415037	0.42265	Red
Q813X2	Hypothetical Membrane Spanning Protein	5.4	142757	0	0	1	1	0	1	0	1	1	0	1	0	1.25	0.321928	0.518519	Red	-1.25	-0.321928	0.518519	Red
Q819X4	Methylenetetrahydrofolate--tRNA-(uracil-5-)-methyltransferase TrmFO (EC 2.1.1.74) (Folate-dependent tRNA (uracil-5-)-methyltransferase) (Folate-dependent tRNA(M-5-U54)-methyltransferase)	5.5	47991	0	0	1	0	0	0	0	1	0	0	0	0	-1.33333	-0.415037	0.42265	Red	-1.33333	-0.415037	0.42265	Red
Q81BX0	DUF1911 domain-containing protein	4.8	49449	0	0	1	0	0	1	0	0	0	0	0	0	1	0	1	Red	1	0	0	Orange
Q81DV8	Succinate-semialdehyde dehydrogenase (NADP+) (EC 1.2.1.16)	5.5	51836	0	1	0	0	0	0	0	0	0	0	0	1	-1.33333	-0.415037	0.42265	Red	1.33333	0.415037	0.42265	Red
Q81DR9	2-methylisocitrate dehydratase (EC 4.2.1.99)	5.4	53363	0	0	0	0	0	0	0	1	1	0	0	0	1	0	0	Orange	-1.66667	-0.736966	0.183503	Green
Q816X4	Cell division protein ftsK	4.4	156284	0	1	1	0	0	0	0	0	0	0	0	0	-1.66667	-0.736966	0.183503	Green	1	0	0	Orange
